# Supplementary material for: Rules of Engagement for Components of Membrane Protein Biogenesis at the Human Endoplasmic Reticulum
Source: Int J Mol Sci. 2025 Sep 10;26(18):8823. doi: 10.3390/ijms26188823 (PMC12469465; doi:10.3390/ijms26188823)
Supplement: Supplementary file 1 [file ijms-26-08823-s001.zip]

Archive with 63 entries (62 files):
- supplementary files/
- supplementary files/IJMS-3803115_Figure S3.pdf
- __MACOSX/supplementary files/._IJMS-3803115_Figure S3.pdf
- supplementary files/Table S13_ws_all_summary.xlsx
- __MACOSX/supplementary files/._Table S13_ws_all_summary.xlsx
- supplementary files/IJMS-3803115_Figure S2.pdf
- __MACOSX/supplementary files/._IJMS-3803115_Figure S2.pdf
- supplementary files/IJMS-3803115_Figure S1.pdf
- __MACOSX/supplementary files/._IJMS-3803115_Figure S1.pdf
- supplementary files/IJMS-3803115_Figure S5.pdf
- __MACOSX/supplementary files/._IJMS-3803115_Figure S5.pdf
- supplementary files/Table S12_bip_full_up.xlsx
- __MACOSX/supplementary files/._Table S12_bip_full_up.xlsx
- supplementary files/.DS_Store
- __MACOSX/supplementary files/._.DS_Store
- supplementary files/IJMS-3803115_Figure S4.pdf
- __MACOSX/supplementary files/._IJMS-3803115_Figure S4.pdf
- supplementary files/IJMS-3803115_Figure S6.pdf
- __MACOSX/supplementary files/._IJMS-3803115_Figure S6.pdf
- supplementary files/Table S16_ws_full_up.xlsx
- __MACOSX/supplementary files/._Table S16_ws_full_up.xlsx
- supplementary files/IJMS-3803115_Figure S7.pdf
- __MACOSX/supplementary files/._IJMS-3803115_Figure S7.pdf
- supplementary files/IJMSl_Table S5.xlsx
- __MACOSX/supplementary files/._IJMSl_Table S5.xlsx
- supplementary files/IJMS_Table S4.xlsx
- __MACOSX/supplementary files/._IJMS_Table S4.xlsx
- supplementary files/IJMS_Table S3.pdf
- __MACOSX/supplementary files/._IJMS_Table S3.pdf
- supplementary files/IJMS_Table S2.pdf
- __MACOSX/supplementary files/._IJMS_Table S2.pdf
- supplementary files/Table S15_ws_full_lo_2.xlsx
- __MACOSX/supplementary files/._Table S15_ws_full_lo_2.xlsx
- supplementary files/IJMS_Table S1.pdf
- __MACOSX/supplementary files/._IJMS_Table S1.pdf
- supplementary files/Table S19.xlsx
- __MACOSX/supplementary files/._Table S19.xlsx
- supplementary files/IJMS_Table S6.pdf
- __MACOSX/supplementary files/._IJMS_Table S6.pdf
- supplementary files/Table S9_bip_all_summary.xlsx
- __MACOSX/supplementary files/._Table S9_bip_all_summary.xlsx
- supplementary files/IJMS_Table S7.pdf
- __MACOSX/supplementary files/._IJMS_Table S7.pdf
- supplementary files/Table S17.xlsx
- __MACOSX/supplementary files/._Table S17.xlsx
- supplementary files/IJMS_Table S8.pdf
- __MACOSX/supplementary files/._IJMS_Table S8.pdf
- supplementary files/Table S20.xlsx
- __MACOSX/supplementary files/._Table S20.xlsx
- supplementary files/Table S14_ws_full_lo.xlsx
- __MACOSX/supplementary files/._Table S14_ws_full_lo.xlsx
- supplementary files/IJMS_Table S18.pdf
- __MACOSX/supplementary files/._IJMS_Table S18.pdf
- supplementary files/IJMS-3803115_Figure S9.pdf
- __MACOSX/supplementary files/._IJMS-3803115_Figure S9.pdf
- supplementary files/IJMS-3803115_Figure S8.pdf
- __MACOSX/supplementary files/._IJMS-3803115_Figure S8.pdf
- supplementary files/Table S10_bip_full_lo.xlsx
- __MACOSX/supplementary files/._Table S10_bip_full_lo.xlsx
- supplementary files/Table S11_bip_full_lo_2.xlsx
- __MACOSX/supplementary files/._Table S11_bip_full_lo_2.xlsx
- supplementary files/Legends to xlsx Tables S9-S20..pdf
- __MACOSX/supplementary files/._Legends to xlsx Tables S9-S20..pdf
