# Supplementary material for: Rules of Engagement for Components of Membrane Protein Biogenesis at the Human Endoplasmic Reticulum
Source: Int J Mol Sci. 2025 Sep 10;26(18):8823. doi: 10.3390/ijms26188823 (PMC12469465; doi:10.3390/ijms26188823)
Supplement: Supplementary file 1 [file ijms-26-08823-s001.zip › supplementary files/Table S13_ws_all_summary.xlsx]

## Sheet: Sheet 1 - ws_1_all_summary_2
ID	Gene name	Fold change	Neg. log10 p-value 1	Neg. log10 p-value 2
P06702	S100A9	-0.4325	1.1016	1.1323
Q13459	MYO9B	-1.3478	2.2996	3.2037
O43149	ZZEF1	-0.0901	0.2861	0.8595
O15382	BCAT2	-0.2558	1.1052	1.364
O43159	RRP8	-0.5931	3.6702	4.7296
Q9Y305	ACOT9	-0.0422	0.2023	0.4985
Q9P031	CCDC59	0.1108	0.5038	0.1973
M0QYT0		0.398	0.9885	4.0191
O60437	PPL	-0.1536	2.6428	0.9664
Q3B726	TWISTNB	0.4652	3.3014	0.98
O00567	NOP56	-0.0279	0.07	0.4403
Q2TAA5	ALG11	0.9259	8.4584	2.0896
Q9NZW5	MPP6	0.3866	1.3038	3.2712
Q96B97	SH3KBP1	-0.5163	0.5584	0.0687
Q9Y3B8	REXO2	-0.5946	2.2702	2.4519
Q96AT1	KIAA1143	-0.0559	0.3721	0.3085
P46459	NSF	-0.1438	0.9917	0.9871
Q8TEW0-10	PARD3	-0.3739	1.027	0.4782
Q8TD30	GPT2	1.0012	3.4229	2.9111
Q9BZE4	GTPBP4	-0.1433	0.1147	1.7062
P28370	SMARCA1	-1.7494	4.4407	4.7414
Q5SW96	LDLRAP1	-1.0162	2.3365	3.1207
Q02809	PLOD1	0.1895	0.83	1.5256
Q15404	RSU1	0.3035	2.1058	1.2547
Q9ULV3	CIZ1	0.7467	0.879	1.8259
P08238	HSP90AB1	0.0227	0.393	0.0951
Q02447	SP3	-0.0535	0.0935	0.1353
P10515	DLAT	0.461	2.0903	3.0978
Q12955	ANK3	0.2063	1.3844	0.973
Q13332	PTPRS	-1.2231	7.1254	5.6101
O75821	EIF3G	0.1392	0.7	0.6538
Q9UKV3-5	ACIN1	-0.7374	2.7705	2.6251
Q5JTH9	RRP12	-0.2758	1.3188	2.4656
Q9NZL4	HSPBP1	-0.2397	0.708	0.8362
P83111	LACTB	0.317	1.0143	2.7175
Q9UHV9	PFDN2	-0.2334	2.3642	1.0582
O15379	HDAC3	-0.2446	1.3926	0.3388
P07099	EPHX1	0.0943	1.1001	0.0722
C9JZG2	GART	0.2355	0.7719	0.1858
Q9NR30	DDX21	-0.0762	0.5145	1.6993
Q9BQA1	WDR77	0.3414	1.1009	1.5198
Q96CS3	FAF2	0.0385	0.055	0.3802
P09622	DLD	0.0817	1.1486	0.0704
P82663	MRPS25	-0.3897	0.7094	1.8956
Q8WXA9-2	SREK1	-0.0353	0.0977	0.6462
Q15070	OXA1L	0.8045	3.1154	3.0346
P62993	GRB2	0.4042	1.809	2.8111
P0C0S5	H2AFZ;H2AFV	-0.0602	0.4859	0.9313
O00499	BIN1	-0.1934	1.6035	0.6975
Q7L3T8	PARS2	0.2636	0.1696	0.4396
J3QR43	GPR162;IFT20	0.3667	2.6651	1.2666
Q9H1Y0	ATG5	0.5738	3.333	1.4248
Q96DR4	STARD4	0.3335	0.3219	3.694
P27707	DCK	-0.1406	0.6873	0.1992
I3L2B0	CLUH	-0.4227	0.6739	1.1099
Q9H0H5	RACGAP1	-0.0661	0.1703	0.1549
Q8N9R8-2	SCAI	0.4789	5.1705	2.2538
Q96PY5	FMNL2	-1.5166	3.725	4.5427
P29992	GNA11	0.1273	0.7982	0.0593
O95985	TOP3B	-0.2096	0.4059	0.4878
Q9UGP8	SEC63	0.1447	0.8211	0.4319
Q15555	MAPRE2	-0.2888	0.5423	1.6366
Q9NWW5	CLN6	1.3681	7.2101	9.9115
P52747	ZNF143;ZNF76	-0.0381	0.7599	0.5079
Q15124	PGM5	0.0451	0.367	1.1249
Q16658	FSCN1	-0.1585	2.6558	0.0276
Q9BY89	KIAA1671	-0.7426	1.5264	4.6417
Q86T03-2	TMEM55B	0.4852	3.5185	0.5946
Q9Y478	PRKAB1	0.397	2.2346	1.3744
Q6IN85	SMEK1	-0.0789	0.3732	0.2507
O75152	ZC3H11A	0.4111	4.3948	0.8035
Q8WUM9	SLC20A1	1.1935	9.5944	2.2044
Q6UB35	MTHFD1L	0.0545	1.1003	0.4773
Q9BVC4	MLST8	-1.4906	6.1044	4.1259
P61978-3	HNRNPK	-0.3715	4.5695	1.1666
Q8IVT2	MISP	-0.3318	2.7374	0.7696
O76024	WFS1	0.3157	0.4329	4.6506
P15927	RPA2	-0.1136	0.3722	0.9611
Q16719	KYNU	0.0552	0.7843	0.1368
Q5T440	IBA57	0.0203	1.1576	1.9557
Q8NDX5	PHC3	0.2623	2.1402	5.0375
Q53H82	LACTB2	-0.0273	0.1704	0.0116
P31948	STIP1	0.0123	0.0371	0.1466
P56378	MP68;C14orf2	0.0911	0.1316	0.9814
Q7L273	KCTD9	-0.0828	0.3587	0.0453
Q92667	AKAP1	-0.3841	1.3128	2.05
P18084	ITGB5	0.6129	5.1172	1.92
O00767	SCD	-0.0476	1.2494	1.1402
P31150	GDI1	0.6149	2.7457	5.0245
Q96AB6	NTAN1	0.8588	4.3054	1.6079
Q96BR5	COA7	-1.0014	3.2481	6.8346
Q9Y4W2	LAS1L	-0.0007	0.3926	0.5259
Q9Y375	NDUFAF1	-0.9018	4.2145	1.6191
Q96FJ0	STAMBPL1	-0.1649	0.6434	1.6201
Q9BZH6	WDR11	-0.873	1.6145	1.6752
Q7Z5K2	WAPAL	-0.0566	0.2241	0.4435
Q9BT22	ALG1	0.0153	0.0137	0.1507
Q6PI48	DARS2	-0.1832	2.0422	0.4924
A8MY62	LACTBL1	-3.741	12.1828	13.8946
Q8WU90	ZC3H15	-0.3439	2.1005	2.6115
P26006	ITGA3	-0.2665	2.2381	1.1912
P33981	TTK	-0.956	2.3611	2.7062
Q8IX01	SUGP2	0.3943	2.879	1.1293
Q9NYB9	ABI2	0.1869	0.4528	1.2926
P51970	NDUFA8	0.3926	2.8902	1.1797
Q8WWH5	TRUB1	-0.8994	3.5478	0.7572
Q15293	RCN1	0.5378	2.8152	3.4433
P53367-2	ARFIP1	-0.0401	0.0203	0.3682
Q6VN20	RANBP10	-0.4266	1.2264	0.5643
P34897	SHMT2	-0.3908	2.7227	2.9804
Q86UL3	AGPAT6	0.0219	0.4391	0.2327
Q15046	KARS	-0.2529	2.2473	1.0931
B7Z468	CAST	-0.5632	3.3812	2.1662
Q96QE5	TEFM	0.322	2.4028	0.1442
Q15029	EFTUD2	0.0377	0.8298	0.3364
Q92841	DDX17	0.743	2.0838	0.6199
Q14691	GINS1	-1.1528	4.212	3.8437
Q9BTD8	RBM42	0.2014	2.5332	0.1072
Q9Y296	TRAPPC4	0.1147	0.324	0.304
Q96K21	ZFYVE19	0.5391	3.4768	2.2362
Q86YT6	MIB1	0.3149	0.6066	0.6589
Q9NXS2	QPCTL	-0.0964	0.686	1.3892
Q9UK45	7	-0.3774	0.5349	2.7735
Q99715	COL12A1	0.7418	5.3383	3.1208
O60825	PFKFB2	-1.5067	6.2897	2.4206
Q9NV06	DCAF13	-0.3553	1.3793	1.3348
P55211	CASP9	1.9945	4.6179	4.0362
Q14318-2	FKBP8	0.1497	1.2569	0.1558
P83436	COG7	-0.3793	0.6203	1.7835
Q7Z6J8	UBE3D	-2.4308	8.4995	8.1914
P58546	MTPN	0.025	1.2765	1.4833
Q7Z3C6	ATG9A	0.4395	1.7906	1.239
P43243	MATR3	0.1778	1.8209	0.8602
H0YCK3	ADAR	-0.5881	0.7106	0.452
P12236	SLC25A6	0.2336	1.2721	1.1379
Q92796	DLG3	-0.2346	0.3314	0.0632
O00217	NDUFS8	0.5121	1.4629	1.8516
Q86Y79	PTRH1	0.4301	1.5771	1.1335
Q14232	EIF2B1	-0.5132	5.2144	2.5283
P98179	RBM3	-0.0576	0.1732	0.6078
Q9BXW7	CECR5	0.1151	0.7771	0.1502
B0AZS6	YWHAZ	0.4925	1.1437	1.5114
Q8NBS9	TXNDC5	0.1638	1.3943	0.2737
Q5D1E8	ZC3H12A	0.2929	1.3225	1.4828
Q13751	LAMB3	0.7171	2.9672	8.2668
Q9NV66	TYW1	0.0473	0.1133	0.325
O76070	SNCG	0.2377	0.816	2.1817
Q15907	RAB11B;RAB11A	-0.1931	0.0241	2.2112
Q7Z6B0	CCDC91	0.2258	1.5078	0.0135
Q8IZA0	KIAA0319L	0.7	2.115	1.8205
Q15057	ACAP2	-0.0218	0.0459	0.063
Q9BQ69	MACROD1	0.2526	0.6097	1.326
P42677	RPS27;RPS27L	0.1988	1.843	0.1299
Q9H4G0-2	EPB41L1	1.0056	3.7164	3.6025
Q9NUP7	TRMT13	-0.7625	0.159	2.6629
Q9H7P9	PLEKHG2	1.0035	3.1781	2.8098
Q8TD08	MAPK15	1.2148	1.9798	3.1782
Q9P2T1	GMPR2	-0.7572	2.5246	2.2034
O15460	P4HA2	1.2633	5.9747	5.143
Q6P1A2	LPCAT3	0.6505	0.4461	7.7194
O15305	PMM2	0.1293	0.731	0.4162
P40337	VHL	0.3447	0.2545	0.8625
Q9UBR2	CTSZ	-0.4864	1.3382	2.3331
O15111	CHUK	0.2237	0.6998	2.0655
Q9NR50	EIF2B3	-0.0856	0.1657	0.7188
Q9H792	PEAK1	0.1681	0.5021	0.7038
P00374	DHFR	0.0663	2.1422	0.6472
Q92945	KHSRP	-0.0393	0.5358	0.0296
Q9Y237	PIN4	-0.1167	0.0135	1.3351
Q96AQ6	PBXIP1	-0.2064	1.2634	0.367
Q12979	ABR	-1.1479	2.6122	3.0035
Q16718	NDUFA5	-0.2392	1.4326	0.8069
A4D2Q0	UNC84A;SUN1	0.0237	0.9173	0.9457
Q08209-2	PPP3CA	-0.3528	2.7157	2.4788
Q96KA5	CLPTM1L	0.6618	2.1182	4.1187
Q15398	DLGAP5	-0.1399	0.3646	0.4891
Q5QJ74	TBCEL	-0.571	0.4271	0.5552
P58511	SMIM11	0.7557	7.6716	5.6679
Q5T447	HECTD3	-0.2787	1.1272	0.1152
Q9NR48	ASH1L	-2.3561	8.4734	10.3231
Q16854	DGUOK	0.8499	4.3393	1.5119
O15254	ACOX3	0.5855	3.7145	3.0087
P60484	PTEN	0.0335	0.7782	1.8313
Q9Y3A5	SBDS	-0.1147	0.5279	1.4334
P80723	BASP1	0.3262	4.2829	1.1738
O60229	KALRN	1.2184	2.8605	2.4314
Q13630	TSTA3	-0.2256	1.4196	1.0719
P46778	RPL21	0.4978	4.8738	1.517
Q99598	TSNAX	-0.212	1.4071	0.888
Q9BY50	SEC11C	0.4356	5.3141	0.4082
P43307	SSR1	-0.0439	0.4708	0.0543
Q96FQ6	S100A16	-0.3135	3.2024	0.4138
O95716	RAB3D	-0.8842	1.2158	1.3603
O75781	PALM	0.4058	0.3335	0.3413
Q14197	ICT1	0.4335	3.5672	1.3735
Q9NPI6	DCP1A	-0.4922	1.5439	2.0763
P49914	MTHFS	0.1444	0.1867	0.7382
Q9BVJ7	DUSP23	0.0712	0.0586	0.2664
Q6WKZ4	RAB11FIP1	0.4358	1.882	1.2666
O60749	SNX2	-0.0902	0.7525	0.0656
Q9UGV2	NDRG3	-0.1535	0.666	0.2287
C9JLW8	FAM195B	1.0051	5.3265	3.4148
Q13362	PPP2R5C	-0.2867	1.0252	0.9778
Q15771	RAB30	-0.6153	7.1888	0.2549
Q8IWX8	CHERP	-0.3103	0.5856	1.7517
P38435	GGCX	0.5493	1.5405	1.9896
Q92536	SLC7A6	0.9108	4.9136	2.7332
Q8NEZ2	VPS37A	0.3684	0.8385	1.0459
Q9BYV8	CEP41	-0.7195	1.5807	2.0209
Q9BS16	CENPK	1.1216	6.6061	0.8625
P17029	ZKSCAN1	0.1488	1.4036	2.7888
Q6UN15	FIP1L1	0.2208	1.9168	0.7066
Q9BRF8	CPPED1	-0.7449	1.461	2.5791
P25445	FAS	0.6736	2.9399	0.4414
O75157	TSC22D2	0.7357	0.0357	5.7125
Q09666	AHNAK	-0.2356	2.7082	0.6765
Q13627	DYRK1A	0.8493	3.3863	1.1208
Q9NYG2	ZDHHC3	0.2014	0.6594	0.4394
Q01968	OCRL	0.4325	0.6226	2.4691
Q96AB3	ISOC2	0.2228	0.4708	0.9594
P43007	SLC1A4	1.0273	6.3355	4.3905
Q8N9N7	LRRC57	0.4994	3.3594	1.352
H0Y858		-0.381	1.4867	0.8556
O95835	LATS1	0.5517	2.0749	0.2802
B1ALY0	PALM2-AKAP2	0.0872	0.7288	0.1109
P46777	RPL5	-0.0974	0.699	0.3729
Q96A72	MAGOHB	-0.4506	2.2504	4.6691
Q93096	PTP4A1	1.3673	9.0446	6.2827
Q5QJE6	DNTTIP2	0.0527	0.9608	0.2465
Q9H553	ALG2	-0.1329	1.5972	3.4406
Q15836	VAMP3	0.626	4.4374	2.2636
Q9NYP7	ELOVL5	1.3723	5.4332	2.9314
Q9Y6X3	MAU2	-0.0367	2.253	2.6306
Q15599	SLC9A3R2	-0.0788	1.3103	0.1992
Q96CV9	OPTN	0.6323	0.5351	8.4462
Q9NS18	GLRX2	0.1866	4.4225	0.5167
Q9NSK0	KLC4	-0.5125	0.523	1.4454
P51946	CCNH	-0.0653	0.1741	0.6723
Q9UNZ2	NSFL1C	0.1858	2.5787	0.0479
F8W950	AIMP2	1.4882	9.5213	3.7793
Q5SWX8	ODR4	-1.3968	5.5672	1.9948
Q9H223	EHD4	-0.095	0.557	0.2455
Q96GQ5	C16orf58	0.3786	0.7498	2.9009
Q8NBW4	SLC38A9	1.1759	6.9067	7.4295
Q8NHP8	PLBD2	0.1162	1.5136	0.6326
Q9Y485	DMXL1	0.5406	1.0044	1.7289
Q13464	ROCK1	-0.9214	4.9796	2.043
Q9NSI2	FAM207A	-0.1255	0.6739	2.9753
P11171	EPB41	-0.4615	2.1282	1.3452
Q8NB49	ATP11C	-1.1784	4.44	1.3598
Q9C0F1	CEP44	0.3666	1.2182	2.069
Q10589	BST2	-0.486	2.99	4.4607
Q8IW45	CARKD	0.3458	2.7982	0.0665
P09429	HMGB1;HMGB1P1	-0.1612	1.4759	0.5103
Q8WUR7	C15orf40	0.1072	0.6534	0.0277
Q9BT25	HAUS8	-0.959	2.4197	0.1121
O95167	NDUFA3	0.4572	0.6183	3.5752
Q9UL40	ZNF346	0.1176	1.0598	0.1711
Q04206	RELA	0.1377	0.0615	0.7936
O75937	DNAJC8	-0.3893	1.2927	1.6886
P0DJD4	RBMY1C	-0.2433	10.0563	11.7281
O15320	CTAGE5	-0.1306	0.0266	1.0244
Q8NB37	PDDC1	0.4141	0.2884	0.2168
Q02543	RPL18A	-0.0747	0.1093	0.6504
P62081	RPS7	0.1547	1.798	0.1143
Q5TGZ0	MINOS1	-1.6125	8.197	1.3567
Q14166	TTLL12	-0.3372	1.2836	3.8918
Q709C8	VPS13C	-0.6767	1.889	1.3091
Q9H4E7	DEF6	0.1805	1.2053	0.9041
Q15363	TMED2	-0.2268	0.263	0.591
Q11206	ST3GAL4	0.826	7.082	2.4274
P49753	ACOT2	0.1646	1.6678	0.4155
Q9NY61	AATF	0.2792	2.2276	0.6331
Q9H1D9	POLR3F	-1.1614	4.4921	3.9099
Q6PGP7	TTC37	-0.1744	0.8692	1.1068
Q9NYK5	MRPL39	-0.4974	1.4104	1.8591
Q9Y4E6	WDR7	-0.5687	3.7612	0.4162
Q9NPI1	BRD7	0.4441	1.6555	1.4483
O95067	CCNB2	-0.261	1.1361	0.3991
Q93009	USP7	0.0234	0.3968	0.0669
Q92871	PMM1	-0.0373	0.4325	0.0322
Q14376	GALE	1.1004	7.4448	5.645
P27695	APEX1	-0.3508	1.0343	4.9053
Q9Y3C6	PPIL1	-0.0049	0.1657	0.1402
O94776	MTA2	-0.2372	1.0065	2.1313
Q6P4H8	FAM173B	-1.4046	3.5494	4.1873
Q6NW29	RWDD4	-0.4501	0.7692	2.5005
Q92979	EMG1	-0.3441	1.1098	2.1918
P02656	APOC3	0.3123	2.5686	0.1726
Q92620	DHX38	0.2598	1.366	0.5332
Q9Y618	NCOR2	0.2334	0.3117	3.1108
P10316	HLA-A	0.0081	0.0398	0.1306
Q9UH99	SUN2	-0.4467	0.6715	1.6009
Q14938-5	NFIX	-0.0991	0.7079	0.179
P55209	NAP1L1	0.2501	0.6306	2.1556
P62873	GNB1	0.0152	0.5973	0.6896
P63104	YWHAZ	-0.0562	1.6498	0.5302
Q9H063	1	-1.925	7.1092	6.4737
P33764	S100A3	-0.0142	0.0455	0.3198
O94916	NFAT5	-0.6161	2.4354	0.8521
Q9NQ50	MRPL40	0.2855	1.2099	0.1215
P49588	AARS	-0.225	5.4192	0.4247
Q96IY1	NSL1	-1.8405	2.5007	1.0376
Q01085	TIAL1	0.1542	1.4406	0.2586
O14893	GEMIN2	1.0314	3.3739	5.6577
Q96Q15	SMG1	-1.2728	2.463	1.0802
Q16795	NDUFA9	-0.3717	1.7391	1.7427
Q01780	EXOSC10	-0.0774	0.1018	1.1905
Q13813	SPTAN1	-0.0824	0.1522	1.3116
O15116	1	1.2488	4.844	5.5456
Q5VTR2	RNF20	-0.2495	0.7837	0.9686
Q8IZ81	ELMOD2	-0.3179	0.101	1.5789
Q99471	PFDN5	-0.1335	2.4316	0.1262
Q96DG6	CMBL	0.2457	1.2143	1.2783
Q9Y2X8	UBE2D4;UBE2D1	-2.178	7.6585	10.2444
Q8NFH3	NUP43	0.1995	0.1984	1.0587
Q96DE5	ANAPC16	-0.2401	1.4671	0.5437
Q9HB07	C12orf10	-0.4688	2.3652	3.1021
A8MPP1	DDX11L8;DDX12P;DDX11	1.424	4.8085	5.1334
Q96QD9	FYTTD1	-0.0158	0.7879	0.6854
Q00653	NFKB2	0.5172	2.7613	4.5405
Q8N5C6	SRBD1	0.1454	0.5279	0.3668
Q04656	ATP7A	0.6689	2.374	1.1845
Q8N8A6	DDX51	-1.0681	3.5898	2.8244
O00139	KIF2A	-0.1661	1.089	0.9243
Q99622	C12orf57	-0.0109	1.5721	0.7901
O94964	SOGA1	-0.0228	0.161	0.4113
Q53GA4	PHLDA2	0.1497	0.8882	0.0212
Q9BYN0	SRXN1	-1.2978	10.688	0.3698
O95249	GOSR1	0.4286	0.6759	1.1175
Q96G28	CCDC104	1.2961	6.4844	4.4369
Q99538	LGMN	-0.7472	2.9739	8.0447
P47897	QARS	-0.0835	0.1063	0.6461
Q9Y6B6	SAR1B;DKFZp434B2017	0.002	0.403	0.3693
Q9NR33	POLE4	-0.0199	0.1496	0.293
Q8WW59	SPRYD4	-0.0805	1.1852	2.1544
H7BXW7	MPC1	-0.3049	0.7572	1.6924
Q00169	PITPNA	-0.696	6.3297	5.8033
Q9H840	GEMIN7	-0.3227	1.2013	2.7885
Q32NB8	PGS1	-1.5106	9.5999	1.9226
Q9H330	TMEM245	1.3586	2.4952	2.5013
O95551	TDP2	-0.8212	1.6893	3.5097
P05388	RPLP0;RPLP0P6	0.1387	0.7494	0.8636
Q05682-5	CALD1	-0.035	0.9894	1.6159
Q13885	TUBB2A	0.0134	1.2516	0.7984
O60524	NEMF	-0.0141	0.0469	0.1428
Q96RQ3	MCCC1	0.825	3.3948	1.9197
Q92585	MAML1	0.2965	1.8278	0.8019
P61966	AP1S1	-1.0413	2.8096	1.0805
Q9UKT5	FBXO4	0.4633	1.6046	0.9665
Q86U90	YRDC	0.0912	0.6116	0.0194
Q15637-5	SF1	-0.295	2.3116	1.3357
P68431	HIST1H3A;H3F3C	-0.6108	2.2886	1.8177
Q68E01	INTS3	0.0628	0.1184	0.1933
Q9UGU0	TCF20	-0.0565	0.8889	1.2199
O43813	LANCL1	-0.062	0.8973	0.0768
Q9Y5J1	UTP18	-0.1226	0.3168	0.8037
O60427	FADS1	-0.4732	2.1048	1.8912
Q9UN37	VPS4A	-0.1415	0.9473	0.2145
E5RJD5	POMK	0.2528	0.1382	2.8321
Q9UKK9	NUDT5	-0.0754	0.2523	0.6738
A6NN80	ANXA6	0.1231	0.1684	1.2513
Q5TAX3	ZCCHC11	-0.8133	6.0434	1.6176
Q13485	SMAD4	-0.2763	1.3056	0.6421
Q9UKU7	ACAD8	-1.3184	6.225	2.0697
Q9NUP9	LIN7C	0.262	0.5764	2.0586
Q08945	SSRP1	-0.178	1.6351	0.6544
Q8WWV3	RTN4IP1	-0.9679	1.4687	3.6344
Q9UBX3	SLC25A10	-1.7774	6.7449	0.2865
Q00534	CDK6	0.3056	0.2684	1.2568
P53618	COPB1	0.0318	0.2463	0.0719
P08670	VIM	-0.3394	3.8208	1.2101
Q14061	COX17	0.3054	0.3036	1.9217
P86791	CCZ1;CCZ1B	-0.8028	1.6857	1.1454
Q96N11	C7orf26	0.2094	1.8514	0.0752
P31483	TIA1	0.1948	1.0455	0.2811
Q8WUB8	PHF10	-0.2644	0.6128	1.7557
Q12857	NFIA	0.0918	0.7929	0.062
Q9H4L5	OSBPL3	0.2406	0.2173	1.2142
Q96DB5	RMDN1	-0.1874	1.2239	0.2299
O75368	SH3BGRL	0.0261	0.4104	0.113
P50995	ANXA11	0.1929	1.1624	1.3176
Q9H074	PAIP1	-0.1687	1.1096	0.4823
Q9C0C9	UBE2O	0.2807	1.1444	1.4185
P32320	CDA	-0.7857	3.9381	1.3445
Q9Y446	PKP3	-1.2367	2.2188	5.0297
P20700	LMNB1	-0.1616	0.852	1.4148
Q96SZ6	CDK5RAP1	-0.2258	0.5909	1.729
Q9Y3D5	MRPS18C	0.8758	3.584	3.3921
P09960-4	LTA4H	0.4118	3.2222	1.6386
P32322	PYCR1	0.1454	0.0555	1.3239
P51858	HDGF	-0.0461	0.1167	0.2373
O43747	AP1G1	-0.2933	2.1181	0.8046
Q14114	LRP8	0.5427	0.7495	1.5954
Q15025	TNIP1	0.1149	1.3099	0.3387
Q9UHW5	GPN3	0.3231	1.3864	1.0219
Q9UII4	HERC5	1.3096	2.7748	1.5641
Q9Y2X3	NOP58	-0.1853	1.1372	1.2756
P07954-2	FH	0.0507	1.0442	0.1951
Q9NYL4	FKBP11	0.6926	1.3605	1.3677
K7ENF0	NARS	1.8696	12.8307	12.932
Q5HYK7	SH3D19	0.3351	1.1798	0.5603
Q8N3F8	MICALL1	-1.1463	4.4697	6.0597
Q9UBN4	TRPC4;TRPC5	0.2987	1.0164	0.2803
Q3KQV9	UAP1L1	-1.0817	1.9383	4.4252
Q969S3	ZNF622	-0.3505	2.1496	0.9857
P14209	CD99	0.4626	0.9125	2.3148
Q8N6R0	METTL13	-0.1254	0.5745	0.4926
Q96EL3	MRPL53	-0.1213	0.2863	0.4514
Q96TA2	YME1L1	-0.225	0.5715	1.313
Q6GMV3	PTRHD1	-0.2336	1.4308	0.2867
Q15149-2	PLEC	0.4286	12.6532	6.197
Q9UHA3	RSL24D1	0.2916	1.1806	0.8684
Q9H1B7	IRF2BPL	0.5016	2.5127	2.6125
Q08752	PPID	-0.4186	4.7717	2.2649
Q86VI3	IQGAP3	-0.2821	5.5528	0.9149
P22830	FECH	-0.0456	0.3811	0.0247
Q9Y5S2	CDC42BPB	0.198	0.6821	1.4094
P62847	RPS24	0.0062	0.5045	0.5338
Q96RP9	GFM1	0.0154	0.2215	0.4538
Q9Y4L1	HYOU1	0.0556	0.402	0.3786
Q9Y6E0-2	STK24	0.0869	0.2912	0.2646
Q13033-2	STRN3	0.4662	2.0637	1.2536
P62857	RPS28	-0.0791	0.3339	0.218
Q8N2F6	ARMC10	-0.1439	0.0597	1.6519
P46736	BRCC3	0.0561	0.0137	0.3846
P78371	CCT2	-0.0315	0.0341	0.4037
P38117	ETFB	-0.1285	0.8443	0.1872
Q02252	ALDH6A1	0.5908	0.8541	2.9536
P07602	PSAP	0.9677	4.7621	4.889
Q9H0U3	MAGT1	0.1909	1.263	0.0418
O75489	NDUFS3	0.2162	0.7997	1.9012
Q12882	DPYD	-0.7894	3.5858	3.5338
Q9NY33	DPP3	0.3281	2.2286	1.6317
Q9NYJ1	COA4	-0.2767	0.9353	0.1289
Q13488	TCIRG1	0.7958	3.1718	1.1475
P49321	NASP	-0.2389	1.0665	1.3363
Q96PU8	QKI	0.5632	1.894	2.3735
P17213	BPI	-1.702	1.8235	5.6636
Q5T8P6-2	RBM26	0.7675	1.5836	0.6955
P61513	RPL37A	0.018	0.0085	0.1736
Q8IZ21	PHACTR4	0.2527	1.4198	1.1189
Q96BK5	PINX1;SOX7	-0.4752	1.5306	0.9603
Q92900	UPF1	-0.0258	0.3762	0.5991
Q5F1R6	DNAJC21	-0.0441	1.0145	1.3938
O75832	PSMD10	-0.1041	1.2453	0.3531
P61218	POLR2F	1.9334	1.6547	2.923
Q9BZV1	UBXN6	0.1406	0.1585	0.649
Q99717	SMAD5	-0.7046	2.0876	1.4994
Q92905	COPS5	-0.3144	1.6307	2.505
Q8NDV3	SMC1B	-0.0231	0.0676	0.3469
Q6XQN6	NAPRT	0.4413	2.1976	0.8759
Q9H1E3	NUCKS1	-0.2213	1.0355	0.0763
P14735	IDE	0.3715	2.1409	3.3648
Q4LE39	ARID4B	0.1988	0.3865	0.6587
Q03135	CAV1	-0.0462	1.2732	0.4819
Q5M775	SPECC1	0.0176	0.6475	0.9321
Q15003	NCAPH	-0.1656	0.3118	1.6184
Q96SQ9	CYP2S1	-1.7795	10.664	5.1029
P61006	RAB8A	-0.183	0.8953	0.8449
Q9Y2W2	WBP11	-0.2263	0.1684	2.4217
Q8NFV4	ABHD11	-1.4405	2.7505	4.2022
P07738	BPGM	-0.8051	1.0687	6.9761
Q9BS40	LXN	1.2933	6.9779	4.2624
O43805	SSNA1	-0.8665	4.9205	3.7421
P33316	DUT	1.0859	0.5548	1.6246
Q9H1K1	ISCU	-0.1473	0.3209	0.1557
Q92947	GCDH	0.0952	0.9575	0.0551
Q5SY16	NOL9	1.0699	6.4433	4.8697
B4DYH1	HSPH1	-0.145	0.5209	1.2642
P62979	RPS27A	0.0272	0.2889	0.7588
O75369-8	FLNB	-0.398	5.352	0.7496
P52306	RAP1GDS1	-0.1944	0.2591	1.2671
Q9UBU9	NXF1	-0.0895	0.0823	0.8811
Q9H8Y5	ANKZF1	0.1659	0.1883	1.6239
Q9Y2Z0	SUGT1	-0.033	0.1315	0.3686
Q6P1R4	DUS1L	-0.1331	0.6608	0.0361
O43815	STRN	-0.012	0.023	0.375
Q66K74	MAP1S	0.1308	0.8932	0.1452
Q9UMZ2	SYNRG	0.4637	1.0199	1.4015
Q9H9C1	VIPAS39	0.0472	0.0921	0.0156
Q5W0V3	FAM160B1	0.8778	4.2065	1.5505
Q15022	SUZ12	-0.4719	1.8386	1.1621
Q56P03	EAPP	0.7139	2.1112	1.3352
Q9HD67	MYO10	-1.3639	4.7634	5.8102
P50748	KNTC1	-0.6925	1.7375	3.4829
O75663	TIPRL	-0.4987	3.4129	1.6704
O15066	KIF3B	0.5788	1.8311	0.3402
Q9NYT0	PLEK2	-0.1125	0.6689	0.1184
Q6BDS2	UHRF1BP1	0.3229	1.0652	0.3164
Q96IX5	USMG5	-0.1364	0.2925	0.7154
O95571	ETHE1	-0.3678	1.7899	1.3557
Q969V6	MKL1	-0.7623	8.4437	0.9053
O00754	MAN2B1	0.0675	0.4228	1.1403
Q6P5Z2	PKN3	0.2564	2.8878	0.6736
Q9NXG6	P4HTM	-1.2878	3.0895	2.7032
Q96GD0	PDXP	0.1114	0.343	0.216
Q10567	AP1B1	-0.09	0.43	0.4549
Q86W42	THOC6	0.5403	2.7503	1.1285
Q16775	HAGH	0.3214	1.3414	1.2167
P33778	HIST1H2BB;HIST2H2BE;HIST1H2BO;HIST1H2BJ	-0.155	0.0135	2.0981
G5E9M5	ILF3	-0.0796	0.2127	0.9543
Q7Z4H7	HAUS6	0.4919	1.5145	1.1126
Q13542	EIF4EBP2	-0.1408	0.9343	0.476
Q16799	RTN1	1.0122	5.2781	7.6753
C9J2V2	IKBKG	0.8141	8.0985	0.434
Q13618	CUL3	-0.2607	0.8052	1.704
P12277	CKB	0.1173	0.1965	1.7386
Q8NI27	THOC2	0.097	2.7964	0.5382
P05783	KRT18	0.2809	1.4535	2.3376
P36952	SERPINB5	0.3019	0.3598	3.0462
Q96IG2	FBXL20	-0.1414	0.9448	0.2221
O75629	CREG1	0.8651	2.6797	0.2456
P67936	TPM4	0.0507	0.1218	0.2828
Q02535	ID3	0.9828	2.1413	6.1359
Q96PZ0	PUS7	-0.0819	0.7419	0.1961
Q14186	TFDP1	-1.3041	1.5656	9.6114
Q9HAU0	PLEKHA5	0.2609	0.8743	0.6088
O95881	TXNDC12	0.1164	0.0541	1.0838
P49459	UBE2A	0.9	4.598	4.6867
Q08379	GOLGA2	0.6025	4.3307	4.2716
Q14847	LASP1	-0.0131	1.0599	0.6653
P78417	GSTO1	-0.1696	1.2652	0.7371
Q96I99	SUCLG2	-0.4294	3.8814	2.8429
Q13439	GOLGA4	-0.2166	1.0685	0.0231
O60488	ACSL4	0.3708	5.011	0.9375
Q06481	APLP2	-0.0162	0.3876	0.4008
CON__P19012	KRT15	2.5545	6.2372	5.418
O15381	NVL	-0.2987	1.6373	0.96
O43516	WIPF1	0.2175	0.0506	1.2387
Q9BWG6	SCNM1	1.3215	6.7857	5.232
Q8N129	CNPY4	0.1591	2.6215	0.01
Q70Z53	FRA10AC1	0.0179	0.0029	0.0551
Q9H082	RAB33B	-0.7357	2.1402	2.1176
Q969Z3	MARC2	-0.5611	3.9798	0.4554
O60443	DFNA5	1.27	7.3835	9.6335
P22694	PRKACB	0.2225	1.4526	0.92
Q9UEE9	CFDP1	0.3413	0.2747	2.6251
Q9NX20	MRPL16	0.5146	2.1974	1.587
O14929	HAT1	0.0325	0.3201	0.0183
Q9HB09	BCL2L12	0.0735	1.0762	0.1875
Q9UNN8	PROCR	1.2258	2.9489	0.7294
A3KMH1	VWA8	-0.4502	1.8182	1.8469
P62241	RPS8	-0.0408	0.2054	0.2232
Q7Z6I8	C5orf24	-0.2533	0.5018	0.6983
Q9H6W3	NO66	0.8064	4.2499	0.9829
P17900	GM2A	-0.8299	4.3346	1.3573
P49023-2	PXN	0.1918	0.7395	1.2368
Q9NVV0	TMEM38B	0.3115	1.4552	4.7865
O95248	SBF1	-0.2009	0.4874	0.8354
Q6NS38	ALKBH2	0.4969	2.2572	0.7277
P11234	RALB	0.0736	0.513	0.0642
Q16629	SRSF7	0.1471	0.8468	0.3236
Q9BTV4	TMEM43	-0.0337	0.7226	0.8826
Q9UJU6	DBNL	-0.1116	0.3701	0.687
Q15572	TAF1C	-0.0625	3.235	1.0416
Q96JJ7	TMX3	-0.6225	3.6244	2.9918
O00429	DNM1L	-0.2006	0.9449	0.6873
Q9UBQ7	GRHPR	-0.0487	0.0354	0.4112
E9PMS6	LMO7	-0.0515	1.6209	0.8284
O14647	CHD2	1.0581	0.8198	3.6095
P61088	UBE2N	-0.066	1.0042	0.1761
Q9Y262	EIF3L	-0.0036	0.0092	0.0285
Q86SZ2	TRAPPC6B	-0.0445	2.931	2.0626
O60669	SLC16A7	-0.3375	1.6928	0.5233
Q9GZQ3	COMMD5	-0.7119	6.7643	2.7467
H7C107	IQSEC1	-0.4386	0.8322	1.1396
H0YAR2	PABPC1	0.6327	7.2675	3.131
O00401	WASL	-0.1132	0.6106	0.1778
Q9NW68	BSDC1	-0.2446	2.6291	5.8507
Q9NWZ5	UCKL1	2.2256	8.2755	2.5606
Q6NVY1	HIBCH	-0.3845	0.962	2.5038
O60518	RANBP6	-0.2612	0.0576	1.7498
Q8NC60	NOA1	0.0133	0.5445	0.4625
Q6UW63	KDELC1	-0.9923	2.4846	3.6581
P35754	GLRX	-0.1812	0.9554	2.3811
Q06787-5	FMR1	0.9392	4.514	3.6802
Q68D10	SPTY2D1	0.3275	0.6532	2.385
Q96NY9	MUS81	-0.313	1.2036	0.5571
Q15388	TOMM20	0.2455	1.9515	0.0029
Q8N0X4	CLYBL	-0.3152	0.6512	2.1075
O14967	CLGN	0.9984	2.1847	3.6116
Q9UPR0	PLCL2	0.4849	1.8397	1.7379
Q15393	SF3B3	-0.0519	0.1941	0.2365
P62906	RPL10A	-0.3215	2.1598	2.3337
P07858	CTSB	-0.4818	3.0158	0.0118
O00443	PIK3C2A	-0.636	2.3639	0.1729
Q9HB71	CACYBP	-0.172	0.1419	2.3348
Q8IY47	KBTBD2	1.2027	7.8752	6.8957
P61158	ACTR3	0.1729	1.4661	0.8623
O95251	KAT7	0.259	2.2481	0.6004
P50548	ERF	-0.2092	3.9427	7.3142
Q86YP4	GATAD2A	-0.2739	0.1985	1.9144
Q14155-1	ARHGEF7	-0.0771	0.7829	0.111
Q7L5D6	GET4	-1.6387	4.3546	3.0074
Q9H788	SH2D4A	-0.4347	1.5347	2.5196
Q9Y2F5	ICE1	-0.4957	6.9286	1.9464
P20810-6	CAST	0.2111	1.1607	1.4131
Q12788	TBL3	0.0753	1.0996	0.0461
O00442	RTCA	0.6551	2.0453	3.4743
Q99836	MYD88	0.4062	1.146	1.3902
P38606	ATP6V1A	0.284	1.6396	2.526
P49841	GSK3B	0.2322	2.0262	0.1136
Q9Y421	FAM32A	0.2175	1.1917	2.5805
Q13404	UBE2V1	-0.365	2.2341	0.8411
O95298	NDUFC2;NDUFC2-KCTD14	0.3318	1.6281	1.3118
Q9P0U1	TOMM7	-0.1333	0.3154	0.3081
P30530	AXL	0.1386	0.8138	0.0915
P15311	EZR	-0.2072	2.8653	0.3004
Q9BRG1	VPS25	0.4359	1.4646	2.0071
P21912	SDHB	-0.1933	0.2077	1.8706
Q9UPQ9	TNRC6B	-1.4704	5.2074	4.5509
Q13426	XRCC4	-0.1581	0.4069	0.6956
Q99547	MPHOSPH6	0.08	0.0709	0.2174
Q9NRX2	MRPL17	-0.0117	0.4056	0.1822
Q9Y5B8	NME7	0.2431	0.2431	0.829
Q13123	IK	-0.1474	0.5274	2.095
Q9UKN8	GTF3C4	-0.2399	1.0671	1.8869
Q9H2W6	MRPL46	-0.208	1.7434	0.9734
P09110	ACAA1	-0.0249	0.6978	0.6913
Q9UJX3	ANAPC7	0.1857	1.6009	0.0354
Q69YN4	KIAA1429	0.2699	1.6421	0.2971
Q13405	MRPL49	0.3199	3.8105	0.2372
Q9UKA9	PTBP2	0.2799	1.0256	0.715
Q5HYI7	MTX3	1.3071	3.6597	2.9381
Q14790	CASP8	0.3598	1.2501	4.3025
P61803	DAD1	0.0735	0.2648	0.9184
O95563	MPC2	0.5232	1.0489	0.8479
P53367	ARFIP1	1.0437	7.6724	4.4991
Q01201	RELB	-0.19	0.9339	0.6223
Q9BUE0	MED18	-0.3092	3.4557	0.0824
Q6FI81	CIAPIN1	-0.2801	1.2059	2.827
Q9H633	RPP21;TRIM39R	2.2669	3.9228	0.988
Q9BV68	RNF126	0.6027	2.522	0.4495
P40121	CAPG	-0.0619	0.8018	0.0124
E7EW10	GML;TXNRD1	-0.8059	1.8112	2.3523
P06753-2	TPM3	-0.4059	3.5338	2.5426
Q03169	TNFAIP2	0.1488	0.2364	0.8565
Q5T8D3-3	ACBD5	-0.7361	3.4902	0.0667
Q9UPN6	SCAF8	0.0638	0.2269	0.5866
Q9HD33	MRPL47	-0.3232	3.3106	1.9876
Q9NUW8	TDP1	-0.5862	0.1536	5.9958
P49789	FHIT	0.1942	0.3489	0.8677
Q02818	NUCB1	0.1661	2.0273	0.0367
Q5C9Z4	NOM1	-0.2711	3.9981	1.9312
Q9H7D7-2	WDR26	0.5887	0.771	3.3041
Q68DH5	LMBRD2	-0.1849	3.134	0.3496
Q15050	RRS1	-0.1539	1.0472	0.304
P52735-3	VAV2	0.0641	0.138	0.2406
Q7LBR1	CHMP1B	-0.2219	0.3805	1.3068
P07093-2	SERPINE2	0.323	2.1328	0.922
P54687	BCAT1	0.0771	0.8945	1.4962
P35749	MYH11	-2.4671	1.3117	14.9343
Q8NFU3	TSTD1	0.2656	0.8462	1.1
O75150	RNF40	-0.1999	1.4964	1.229
Q9UNX3	RPL26L1	-0.389	0.9193	2.0213
F5GWP8	KRT17	0.1702	2.2653	0.3994
Q6NUK1	SLC25A24	-0.7446	7.5578	3.8878
Q92925	SMARCD2	-0.4248	3.0471	1.2446
Q5R372	RABGAP1L	0.4668	1.4359	2.5649
P16435	POR	-0.2026	0.9393	1.5402
Q96S19	C16orf13	-1.0722	11.3	0.2931
O75648	TRMU	-0.7508	1.6112	7.1885
P47712	PLA2G4A	0.195	1.8157	0.7699
Q9NZE8	MRPL35	0.2878	1.7537	0.102
Q5SNT2	TMEM201	0.4751	1.3955	1.5018
Q06136	KDSR	-0.4521	2.2566	0.5317
O75394	MRPL33	-0.0069	0.1054	0.0517
P30085	CMPK1	-0.128	2.5043	0.3684
Q9Y613	FHOD1	-0.8987	4.7381	1.7146
Q99942	RNF5	0.9727	1.6887	2.6631
Q96FS4	SIPA1	0.0809	1.4272	2.009
Q9P0K7	RAI14	0.0023	0.2958	0.2249
Q92989	1	0.1178	0.5597	0.7597
H0YIV9	GATC	0.8747	2.5795	2.1522
Q86XI2	NCAPG2	-0.046	0.721	1.2815
P27797	CALR	0.3181	2.0723	2.3924
Q9HBL7	PLGRKT	-0.5782	7.7172	0.8464
Q96HC4	PDLIM5	-0.0611	2.4887	0.9341
Q9NZN5	ARHGEF12	0.1661	0.7744	1.1845
P21333	FLNA	-0.1968	0	4.6536
O75695	RP2	0.9223	5.2389	6.8237
P61927	RPL37	-0.33	0.3714	2.2258
Q9BRU9	UTP23	-0.0066	1.253	0.6733
P49720	PSMB3	-0.2638	1.1604	1.0564
H0YJ10		0.073	0.5023	0.1757
O76031	CLPX	0.366	2.9468	1.2963
Q9P258	RCC2	0.1172	0.2863	0.7559
P46734	MAP2K3	-0.3025	0.0322	2.7301
Q96BP2	CHCHD1	0.0243	3.474	2.8019
Q96AC1	FERMT2	0.0504	0.2322	0.9197
Q53EZ4	CEP55	-2.2276	11.473	2.4773
O75208	COQ9	-0.0453	0.5039	0.2622
P53597	SUCLG1	-0.0366	0.2618	0.0233
P51151	RAB9A	0.3722	0.4131	1.0113
Q8IWZ8	SUGP1	-0.2384	0.2733	1.1817
P80303	NUCB2;DCAF5	0.3142	1.2513	2.0535
O15427	SLC16A3	0.2687	0.4717	1.3892
Q07955	SRSF1	0.076	1.2773	0.1512
Q9UHD9	UBQLN2	-2.1724	11.7917	0.1922
P17858	PFKL	0.1174	0.3327	0.6499
A5PLN9	TRAPPC13	0.5856	0.0663	3.7768
Q6ICB0	DESI1	0.7855	7.6278	4.6723
Q15436	SEC23A	0.1796	0.1912	2.2012
Q92734	TFG	0.6562	4.9598	5.9876
B0UY14	HLA-C	1.1825	9.2438	8.2815
Q9Y4W6	AFG3L2	-0.1129	0.2374	1.1864
Q6SPF0	SAMD1	0.5684	1.1033	2.9059
O95628	CNOT4	1.1354	6.2887	5.0003
O94874	UFL1	0.3367	0.853	1.5259
P61978-2	HNRNPK	0.1341	1.1658	0.8402
Q8N954	GPATCH11	0.113	2.7953	0.4843
Q8WX92	NELFB	-0.008	0.2911	0.144
P22695	UQCRC2	0.2319	2.7631	0.2515
Q9NQS1	AVEN	0.3321	1.7854	0.6733
Q9NRG7-2	SDR39U1	-0.116	0.5536	1.3178
Q8IYQ7	THNSL1	-0.8443	2.9809	3.2345
B4DLN1	MRPL12	-0.1176	0.702	0.3801
P40261	NNMT	0.2431	2.4123	0.2944
P30101	PDIA3	0.2526	1.9266	2.2288
Q2TBE0	CWF19L2	0.1845	1.1719	1.6608
Q96EX1	SMIM12	-2.4985	11.2472	11.9696
Q96K17	BTF3L4	-0.124	0.1602	0.7529
Q8NEJ9	NGDN	0.5254	2.1167	0.3284
Q8NFD5	ARID1B	-0.5322	2.5876	0.7181
O43299	AP5Z1	0.2696	0.2791	5.3018
Q9UK59	DBR1	0.1256	0.7849	0.1421
P62380	TBPL1	1.5428	4.0718	3.6901
Q8TD19	NEK9	-0.1505	0.486	0.5585
Q9H446	RWDD1	-0.7772	2.2664	1.7516
Q99618	CDCA3	-0.7926	2.8482	1.1586
Q96KR1	ZFR	-0.0679	0.3445	1.3288
Q86U86	PBRM1	-0.1157	0.3192	0.8221
P45985	MAP2K4	0.3207	1.6988	0.642
Q96EM0	L3HYPDH	0.1007	0.5065	0.2606
O60879	DIAPH2	0.3376	0.1893	2.8774
Q5JSZ5	PRRC2B	-1.0424	2.4113	4.3997
Q2TAL8	QRICH1	-0.186	0.3151	1.1299
Q92558	WASF1	0.1853	1.0305	4.619
P48506	GCLC	0.129	0.3888	2.2982
Q9HDC9	APMAP	-0.1342	0.6677	1.2746
P52907	CAPZA1	0.0882	0.0564	1.0826
P10253	GAA	0.1536	0.1892	0.7822
H7BXI1	ESYT2	0.4636	1.7556	1.9196
E7ETA6	PCM1	-0.2884	0.5133	1.7356
O14925	TIMM23;TIMM23B	-0.0343	0.4163	0.7368
Q9BZE1	MRPL37	0.1326	0.5716	0.8628
P10606	COX5B	0.0895	0.4536	0.1082
Q9H9F9	ACTR5	0.1201	0.1042	0.2478
Q6UWE0	LRSAM1	-0.0945	0.1573	0.6448
Q13636	RAB31	0.3482	2.4031	2.5548
Q9Y6I8	PXMP4	0.9773	4.5063	3.4377
Q8WUH6	TMEM263	-0.2624	3.0515	0.1811
Q7Z3K3	POGZ	0.2281	1.3276	0.8217
P55786	NPEPPS	0.0091	0.6501	0.7366
Q9NZ63	C9orf78	0.6316	5.7548	1.9947
Q9NPA0	EMC7	0.9705	6.0636	5.0212
Q9BVQ7	SPATA5L1	0.1406	0.6972	0.1158
Q9UNK0	STX8	-0.5527	1.1817	1.3655
Q8N4P3	HDDC3	0.3637	0.5258	3.1407
O95182	NDUFA7	0.6496	2.086	3.331
P49770	EIF2B2	-0.2646	0.6598	0.9495
Q9NP66	HMG20A	0.2172	0.64	2.032
P04899	GNAI2	-0.0741	1.0757	0.2375
P30043	BLVRB	0.0796	0.5644	0.2752
Q9ULX3	NOB1	-0.2536	1.0201	1.6974
Q8TCD5	NT5C	-0.5742	1.5029	1.6114
O75688	PPM1B	-0.3407	0.2187	0.4587
Q9BY32	ITPA	0.0871	0.3802	0.3051
Q16637	SMN1	-0.0966	0.2157	0.7745
Q96J42	TXNDC15	0.8523	3.895	1.4478
Q9NS86	LANCL2	0.6283	2.5838	2.6694
Q9Y315	DERA	0.3312	1.5984	0.9446
O43464	HTRA2	0.1093	0.5279	0.2165
Q13164	MAPK7	-0.3684	2.314	0.6227
P61289	PSME3	0.1664	1.177	0.3241
O14949	UQCRQ	-0.0367	0.4116	0.7481
Q9NVT9	ARMC1	2.5045	6.3796	4.6986
Q86YM7	HOMER1	-0.3235	0.6142	0.5438
H7BYY1	TPM1	-0.0422	0.0621	0.4462
Q96P11-2	NSUN5	-0.5827	0.7915	1.5272
Q10471	GALNT2	0.619	5.8569	6.0549
Q9C0D9	EPT1	0.4475	2.2647	1.9281
Q14165	MLEC	0.6134	5.3518	2.9915
Q9NX04	C1orf109	0.0565	1.1657	0.0867
P56377	AP1S2	-0.0762	0.1811	0.6766
Q8N4Q1	CHCHD4	-0.5393	2.0894	2.3529
O43688	PPAP2C	0.5067	0.2315	5.7001
Q96DH6	MSI2;IGSF9B	-0.0687	0.5649	1.1807
O60841	EIF5B	-0.0885	0.4785	0.4272
O14979	HNRNPDL	-0.2217	0.9077	1.536
P27540-2	ARNT	0.393	1.2674	0.6658
Q96TC7	RMDN3	0.5911	3.1803	1.0169
P04040	CAT	0.1407	2.3272	0.0039
O43422	PRKRIR	-2.308	9.3061	9.0405
P30047	GCHFR	-0.059	0.5357	1.3071
P23246	SFPQ	-0.0353	0.0875	0.5856
Q15643	TRIP11	0.2422	0.0213	1.8186
Q96GN5	CDCA7L	0.4453	2.0709	0.3911
P16083	NQO2	0.3619	1.8176	2.2811
P49711	CTCF	0.2257	2.2896	0.2937
P35222	CTNNB1	-0.4242	1.8978	2.9675
P55061	TMBIM6	0.1567	0.869	0.1392
Q9NVH1	DNAJC11	0.4594	4.0128	2.6331
Q8IWV8	UBR2	-1.6603	8.8826	7.6826
Q86YV9	HPS6	0.2994	0.4023	3.0488
Q9UHF7	TRPS1	0.4206	0.5498	1.9176
Q8IUF8	MINA	-0.4146	2.4402	0.8175
O60783	MRPS14	0.5829	3.1458	1.2435
O15061	SYNM	-0.1565	0.6956	0.4987
P51649	ALDH5A1	-0.319	0.4834	1.9272
Q15120	PDK3	-0.3808	1.8299	0.6459
Q96GD4	AURKB	-0.2205	1.3887	0.2145
P09914	IFIT1	1.1103	4.1399	1.3089
P10909	CLU	0.264	0.242	2.0561
O60613	SEP15	0.2336	2.0152	0.5162
Q8N5K1	CISD2	0.2044	2.092	0.574
Q96H55	MYO19	-0.722	1.2322	0.6382
P50990	CCT8	-0.0634	0.6394	0.2101
Q7KZF4	SND1	0.0577	0.2085	0.4958
Q9HBM1	SPC25	-0.1401	0.5348	1.1217
Q9NQP4	PFDN4	-0.1664	1.9564	0.3783
Q86UR5	RIMS1	-1.6641	6.8476	6.3944
P06576	ATP5B	0.5057	4.4196	2.6151
Q3KR37	GRAMD1B	0.1847	1.2514	0.8136
Q05682-4	CALD1	0.2073	2.3595	0.3966
Q8TEQ6	GEMIN5	-0.1357	1.6177	0.2929
Q13435	SF3B2	0.0896	0.545	0.5578
P13497	BMP1;TLL2	0.4944	1.7071	3.1439
P62256	UBE2H	0.4843	0.722	1.5685
Q14152	EIF3A	-0.1673	1.5233	0.8994
O94955	RHOBTB3	-0.8372	3.1272	2.2178
Q9UPU5	USP24	-0.0361	0.7111	0.4034
Q13185	CBX3	-0.4635	1.9658	1.5106
Q9NWV8	BABAM1	0.0646	0.5898	1.0182
O75503	CLN5	0.7156	1.7345	1.6817
P11413	G6PD	0.1521	0.387	2.5639
P61221	ABCE1	0.1272	0.4158	1.0547
Q93015	NAT6	0.0494	1.6134	2.4438
P06493	CDK1	-0.2199	0.0665	3.0575
A6NDQ2		-1.2774	3.6205	3.1339
P16989	YBX3	0.4948	4.6537	2.6071
Q330K2	NDUFAF6	-0.3811	0.0216	1.6521
Q04760	GLO1	0.0061	0.7475	0.896
P23381	WARS	-0.288	2.2197	2.1708
P17544	ATF7	-0.3005	0.2993	1.4225
P48960	CD97	-0.0677	1.0699	1.9333
Q13325	IFIT5	0.108	0.0329	0.3991
Q13017	ARHGAP5	0.02	0.2184	0.3673
Q9UBL3	ASH2L	0.448	2.0688	1.6888
Q9H993	C6orf211	-0.7609	5.5546	1.8727
O95361	TRIM16	0.4305	1.52	4.318
E9PD68	CRMP1	0.0757	0.754	0.1679
P13667	PDIA4	-0.1295	2.6109	0.1556
P38432	COIL	-0.1583	0.3718	0.369
P28482	MAPK1	0.1704	0.6021	0.6373
Q15653	NFKBIB	-0.8475	8.2045	1.5137
K4DI93	CUL4B	0.0321	0.3532	0.0076
Q9UMY4	SNX12	0.1605	1.352	0.0394
Q32P44	EML3	-1.3725	1.9432	2.6308
Q12768	KIAA0196	0.0372	1.9991	0.9289
O95639	CPSF4	-0.0957	0.2321	0.3322
Q14315	FLNC	0.2816	1.3688	6.5051
Q9BQE9	BCL7B	0.4012	1.8823	1.059
Q8TAE8	GADD45GIP1	0.0804	0.4207	0.2242
Q9BUQ8	DDX23	-0.1522	1.0042	0.6152
Q99497	PARK7	-0.0037	0.5461	0.4388
A8MXP9	MATR3	0.7855	4.6528	2.6298
Q8TBB5	KLHDC4	-0.5365	0.8363	1.435
Q9H6F5	CCDC86	-0.1028	0.6935	0.3447
Q2T9J0	TYSND1	-0.0768	0.3116	0.2869
Q9H2C2	ARV1	0.0091	0.313	0.2012
Q9BSV6	TSEN34	0.0008	0.6164	0.5274
Q5VTB9	RNF220	0.2019	0.9996	0.0439
P40429	RPL13A	0.063	0.3283	0.3021
Q9UKI8-2	TLK1	-0.5835	0.7494	1.708
E9PLN6	EYA4	0.5174	0.498	5.9621
Q9P2W9	STX18	0.6516	4.0653	1.4812
P62495	ETF1	-0.0305	0.0561	0.2386
P51784	USP11	-0.7944	2.4011	8.4629
Q5JSL3	DOCK11	-2.6404	7.8833	8.2424
Q92743	HTRA1	-0.2623	1.9486	0.1322
Q96EI5	TCEAL4	-0.3727	1.0621	0.7346
Q14678	KANK1	-1.3524	2.8014	3.0537
Q15633	TARBP2	-0.4866	1.6691	1.823
P50579	METAP2	-0.3313	3.6613	0.3079
Q8TF65	GIPC2	0.3548	1.8357	0.9246
Q7Z2W4	ZC3HAV1	0.3218	3.3903	1.6656
P52943	CRIP2	-0.2602	1.6868	1.1133
Q15477	SKIV2L	-0.1989	1.5229	0.2529
Q9BUW7	C9orf16	-0.584	1.0775	0.4462
Q8N3X1	FNBP4	0.1729	1.4266	0.1236
Q9H061	TMEM126A	0.191	0.294	1.4788
P16930	FAH	-0.0028	0.5287	0.4408
Q9Y5V0	ZNF706	0.4109	2.2479	1.2936
Q9NX14	NDUFB11	-0.2673	0.8664	0.4048
Q9NY27	PPP4R2	0.0355	0.3695	0.0574
Q9HC35	EML4	0.177	2.1894	0.3068
Q86UV5	USP48	-0.0869	0.3554	0.6234
Q9H2M9	RAB3GAP2	0.1414	0.4592	0.9834
Q99797	MIPEP	-0.2792	0.5709	1.1496
O43504	LAMTOR5	-0.0093	0.2883	0.3918
O14965	AURKA	0.1138	0.894	0.0107
P62318	SNRPD3	0.1153	0.4654	0.306
P19404	NDUFV2	0.2699	1.7779	0.9124
P21589	NT5E	0.2014	0.0509	1.5215
Q9UM54	MYO6	-1.0498	2.2727	3.6192
Q9NQW6	ANLN	0.3558	1.9087	3.0578
Q9BW19	KIFC1	0.2921	0.8339	0.692
Q96CX2	KCTD12	0.5454	7.0954	2.9341
Q12899	TRIM26	-0.6493	0.6446	2.3724
P35237	SERPINB6	-0.2762	1.0115	2.3158
Q9BWF3	RBM4	-0.2391	0.7476	2.1745
P18859	ATP5J	0.4741	2.1402	0.9224
Q9BUF5	TUBB6	0.2302	0.1078	1.8763
Q8TBZ6	TRMT10A	-1.5384	5.6602	5.6128
Q9NVP1	DDX18	-0.3623	4.9371	0.8847
Q99459	CDC5L	-0.1033	0.2675	1.541
G3V5T0	GSTZ1	-0.2106	0.8828	0.4671
Q9H0E9-2	BRD8	-0.9771	6.3166	1.8253
P55036	PSMD4	-0.0909	0.3823	0.1808
A8MXV4	NUDT19	-0.0313	0.1696	0.0495
P12956	XRCC6	-0.1164	0.8017	0.665
Q13951-2	CBFB	0.6056	1.8845	1.2605
Q70J99	UNC13D	-0.3749	1.4736	0.672
Q6YP21	CCBL2	-0.4159	1.9718	0.9804
P35579	MYH9	-0.2263	0.9272	2.6621
Q9Y6I3	EPN1	0.5538	3.9667	2.343
P28288	ABCD3	-0.2984	1.7772	3.4391
Q13496	MTM1	-1.9061	8.272	6.705
Q15543	TAF13	-0.5733	5.1457	3.7317
P54619	PRKAG1	-0.3344	0.4894	2.3991
Q14146	URB2	0.2918	1.4271	1.03
P82970	HMGN5	-0.2855	0.9095	1.6162
Q6P996	PDXDC1	0.6787	4.3808	4.9806
P62826	RAN	-0.1314	1.565	0.1939
Q12769	NUP160	-0.2242	1.2919	0.8429
Q9NYL2-2	ZAK	2.1431	8.8863	8.0981
P56945	BCAR1	-0.1415	1.3252	0.3287
P62273	RPS29	0.107	0.5452	0.1196
Q96C23	GALM	-0.1464	0.2414	1.2112
Q9GZN8	C20orf27	0.8761	1.4794	1.5286
P62258	YWHAE	-0.1788	1.1923	0.8415
P15408	FOSL2	0.6271	1.0207	2.5395
Q8IYB5	SMAP1	0.5243	1.4782	1.3941
P54709	ATP1B3	0.1124	0.3909	0.3167
O94925-3	GLS	0.0161	0.3247	0.1073
Q8TDI0	CHD5	-1.3161	3.6232	4.0332
Q7Z4W1	DCXR	-0.191	0.2628	1.4633
Q8TB36	GDAP1	-0.6727	1.4528	0.5966
Q9BWH6	RPAP1	0.8739	5.0368	2.8466
Q9BSD7	NTPCR	-0.1222	0.9538	0.0125
Q02487	DSC2	0.0474	1.7359	2.6477
Q96I51	WBSCR16	0.7923	2.6264	1.9511
P60953	CDC42	0.0892	0.3825	0.2323
Q9UIF9	BAZ2A	-0.5244	6.3441	2.2584
P28702	RXRB	0.5788	3.0572	1.2118
Q16531	DDB1	-0.3722	2.9984	2.9627
O95470	SGPL1	-0.2499	0.9488	0.8272
Q14240	EIF4A2	-0.6394	6.2973	0.2167
Q9UPY8	MAPRE3	1.3613	10.784	10.2702
Q9NRK6	ABCB10	1.2075	8.0908	6.0747
Q96RT8	TUBGCP5	0.353	1.273	0.7809
P13929	ENO3	0.2247	0.103	1.4566
Q9H1H9	KIF13A	1.4702	4.3059	4.4603
O60925	PFDN1	-0.8269	6.9258	4.726
Q9NWS0	PIH1D1	-0.2354	0.8593	1.3292
Q96E39	RBMXL1	0.2204	0.9596	0.2366
Q16401	PSMD5	-0.3975	4.7259	1.5473
P84095	RHOG	-0.0376	0.4143	0.0937
O76094	SRP72	-0.2197	2.1256	0.9797
Q9HAN9	NMNAT1	-1.0355	3.5931	4.9007
P61421	ATP6V0D1	-0.2107	0.2354	2.5441
P49354	FNTA	-0.0262	0.1575	0.1063
Q9H0C8	ILKAP	-0.1076	0.2126	1.1987
Q9UPN9	TRIM33	-0.0508	0.1983	0.724
O75128	COBL	0.4582	1.461	1.8788
P09758	TACSTD2	1.3672	7.1479	6.9325
Q96SB8	SMC6	-0.0121	0.3487	0.3543
P54289	CACNA2D1	-0.988	4.381	0.557
Q5T5Y3	CAMSAP1	0.3974	0.6504	1.3651
Q8NBJ5	COLGALT1	0.1477	1.4669	0.565
P62070	RRAS2	0.0082	0.6909	0.703
O00764	PDXK	0.0063	0.025	0.0094
Q13555	CAMK2G;CAMK2B	-0.2026	0.5283	0.3463
Q8WXG6-3	MADD	-0.5197	1.9065	1.6357
Q8N4T8	CBR4	-1.1956	10.2701	0.6913
E7EUI8	G6PD	0.7006	9.5187	1.466
Q9BSE5	AGMAT	1.8424	5.2483	4.4187
Q9BR76	CORO1B	0.3113	1.6005	1.8245
P27708	CAD	-0.0837	0.471	0.5873
Q9Y6M5	SLC30A1	0.8757	4.5092	2.2816
Q8WUH2	TGFBRAP1	0.1651	0.941	0.0753
Q96LJ7	DHRS1	-0.0391	0.4407	0.9275
Q9BUL8	PDCD10	-0.187	0.6718	1.2747
Q08380	LGALS3BP	0.4453	1.3452	1.2707
P49419-2	ALDH7A1	-0.0347	0.0386	0.3378
O15127	SCAMP2	-0.1929	0.2465	2.0226
Q9UKL0	RCOR1	-0.0866	0.1825	0.5571
Q96E11	MRRF	-0.1841	0.485	0.3335
P39656	DDOST	0.2229	1.1314	1.3701
Q9NS87	KIF15	-0.7513	2.5008	3.1891
Q9UPT5	EXOC7	-0.5151	1.9784	1.2113
Q9NRP4	ACN9	0.0347	0.3246	0.52
P50238	CRIP1	-0.2255	0.6315	0.6149
Q9BU23	LMF2	0.3484	1.7664	0.0271
P62195	PSMC5	0.2503	2.7539	0.9889
Q9BZJ0	CRNKL1	0.11	0.1239	0.414
P46063	RECQL	-0.1135	0.2553	1.2303
P01106	MYC	0.1069	4.2679	3.496
Q6P1X5	TAF2	-1.7249	6.877	7.1568
P33176	KIF5B	0.1146	0.6935	0.4199
Q09328	MGAT5	0.4925	1.294	1.0449
Q14BN4	SLMAP	-0.451	1.7221	1.0032
P23229-2	ITGA6	0.37	1.5761	2.0775
Q86UP2	KTN1	0.0949	0.489	2.0661
A3KN83	SBNO1	-0.365	3.3611	0.3344
A8MW92-2	PHF20L1	0.7824	3.682	4.0811
Q96RT1	ERBB2IP	-0.1815	0.859	0.6696
P26639	TARS	0.0073	0.0931	0.1749
Q969G5	PRKCDBP	0.2186	1.1862	2.4288
E7EQ69	NAA50	-0.2233	1.4147	0.9835
Q96RY7	IFT140	-0.6008	2.0131	1.3273
Q9BZ29	DOCK9	1.1285	4.1724	2.5301
Q9BRJ6	C7orf50	0.2949	1.9173	1.1153
Q86V40	TRABD2A	0.8024	1.5059	2.6789
P13798	APEH	-0.0657	0.3157	0.3542
P41247	PNPLA4	-0.9244	3.7705	3.4791
P17706	PTPN2	-1.1594	1.6187	3.1489
P61244	MAX	0.4355	0.7695	0.16
O95777	8	0.9369	3.0906	3.447
Q9Y6K0	CEPT1	0.9729	3.4733	4.128
Q9H4I3	TRABD	-0.6764	1.35	3.2548
Q07666	KHDRBS1	-0.0771	0.0122	0.5968
Q9BX40	LSM14B	-0.2276	0.5483	1.4179
O60231	DHX16	0.2563	2.5239	0.8252
Q8WTV0-2	SCARB1	0.3333	0.2767	1.5257
Q9Y4A5	TRRAP	-0.9835	2.0672	2.6515
P51991-2	HNRNPA3	-0.2676	2.2382	1.103
Q6PKG0	LARP1	0.059	0.2046	0.4624
Q8IWD4	CCDC117	0.3932	5.9008	0.4145
Q9UFF9	CNOT8	-0.4164	2.7697	1.5516
P46821	MAP1B	0.2543	1.2925	2.2356
Q9NRR3	CDC42SE2	0.3083	0.4704	3.145
P27824	CANX	0.1247	1.0363	0.2248
O96017	CHEK2	-0.3995	1.1149	1.6478
P04179	SOD2	0.019	0.3736	0.5932
P78386	KRT85	-3.3091	4.2357	16.502
Q96CW5	TUBGCP3	-0.0921	0.148	0.5958
O60888-3	CUTA	1.8584	10.7233	4.7589
P10589	NR2F1	0.3728	1.0635	0.7288
Q12907	LMAN2	-0.1774	0.0778	1.442
Q86XA9	HEATR5A	0.8868	4.2323	4.5082
Q9Y2K7	KDM2A	-0.2615	0.0704	2.3206
Q66PJ3	ARL6IP4	0.1701	0.0902	2.6005
O95833	CLIC3	1.0557	10.9362	0.616
Q9UHK0	NUFIP1	0.4438	6.5496	0.1812
Q8IWB7	WDFY1	-0.5749	2.156	0.872
P35221	CTNNA1	-0.1323	0.2123	2.3333
Q14498	RBM39;RNPC2	0.0754	0.9929	0.2081
Q13085	ACACA	-0.2447	2.6656	1.3965
Q9UKZ1	CNOT11	0.2959	1.4374	0.2362
Q01628	IFITM3	0.9086	4.7227	2.9758
P78362	SRPK2	0.6383	3.0521	0.5841
Q96LI5	CNOT6L	0.7933	1.7833	3.2592
Q9NQG5	RPRD1B	0.4408	2.6637	2.1114
Q01995	TAGLN	-0.089	1.7661	2.9187
Q6PIJ6	FBXO38	0.2581	0.8394	0.741
Q9UI43	FTSJ2	1.1531	9.2971	7.3029
P61457	PCBD1	-0.1287	1.1722	0.167
H0YBD9	RMDN1	0.9	0.8659	1.276
Q14C86	GAPVD1	0.2103	0.6497	1.7985
P55081	MFAP1	-0.3958	2.5562	1.5509
Q9BX68	HINT2	-0.4354	1.7641	1.8347
P49454	CENPF	-1.9031	4.9957	7.8917
Q9UDW1	UQCR10	-0.4355	0.8191	0.2122
O43166	SIPA1L1	-0.1069	1.9064	1.087
P27348	YWHAQ	-0.1776	1.423	0.7114
Q9Y620	RAD54B	-0.2649	1.0855	2.0996
I3L2J0	CIC	0.5761	1.7767	1.3072
Q14684	RRP1B	-0.2326	0.1735	3.4307
Q96L92	SNX27	-0.3029	0.5807	1.782
Q7Z6K3	PTAR1	0.5189	0.0005	3.4534
P40227	CCT6A	0.0086	0.0191	0.0076
Q52LW3	ARHGAP29	-1.2595	0.3399	10.9423
O75592	MYCBP2	0.301	0.8233	0.9033
Q71UM5	RPS27L	-0.6616	3.4353	3.8364
P07947	YES1	0.2145	0.2329	2.2191
Q68D91	MBLAC2	1.2144	6.4309	0.8755
Q8NCE2	MTMR14	-0.1609	0.6029	0.4245
Q96FW1	OTUB1	-0.2202	0.5645	1.0854
Q7Z6V5	ADAT2	0.4712	4.0141	0.3877
Q13619	CUL4A	0.2109	2.133	0.8173
P27449	ATP6V0C	0.5157	0.2514	1.3363
Q13547	HDAC1	0.1046	0.2351	0.4516
P30084	ECHS1	-0.099	0.4482	0.3291
Q9Y241	HIGD1A	1.1854	2.091	0.8593
Q96S97	MYADM	1.0114	4.5378	0.7818
Q06265	EXOSC9	-0.2942	0.9582	0.9896
Q5SXM2	SNAPC4	-0.246	0.2419	2.1451
Q9H582	ZNF644	-0.3569	0.751	1.797
A9UHW6	MIF4GD;MEOX1	-0.0164	0.4754	0.6863
J3QR07	YTHDC1	0.0746	1.6821	0.5693
P23786	CPT2	-0.0713	0.0034	0.6306
Q5T5X7	BEND3	0.6077	4.0969	4.1082
P07910-2	HNRNPC	-0.2464	1.8262	1.6279
E9PB61	ALYREF	-0.0981	0.0702	0.8144
Q9H2P9	DPH5	-0.0097	0.0308	0.1425
O75746	SLC25A12	0.7517	4.1815	0.778
Q5TGY3	AHDC1	0.0291	0.0843	0.276
Q6P1K2	PMF1	-0.1873	4.1964	2.8585
P09661	SNRPA1	0.1817	1.6388	0.5993
Q9C0B0	UNK	-1.2482	0.4957	8.756
P18850	ATF6	0.258	1.8006	0.0696
Q6P1N0	CC2D1A	-0.2956	1.0148	1.3343
Q6ZU80	CEP128	0.2046	0.5428	1.2104
Q9BTT6	LRRC1	1.1522	4.9124	6.247
P22059	OSBP	-0.2035	1.9978	0.3051
Q5VT52	RPRD2	-0.3357	3.2969	1.4813
O15514	POLR2D	0.3376	0.4003	0.5531
Q9UDY2	TJP2	-0.7063	1.4518	2.0725
K7EIG1	CLUH	-0.3695	2.3758	3.0702
Q86UE4	MTDH	0.2693	1.4096	1.6431
Q9GZS3	WDR61	-0.0693	0.4444	0.1098
O75691	UTP20	-0.1842	0.7769	1.4684
Q9H2H9	SLC38A1	1.8138	5.4538	4.3166
Q13042	CDC16	-0.3777	2.6866	1.4286
Q96ES7	CCDC101	-0.8308	0.6937	0.5715
Q7L3B6	CDC37L1	-1.1663	5.3621	1.8648
Q9Y450	HBS1L	0.1633	0.5287	0.9808
P08174	CD55	1.2872	9.4712	8.193
P53609	PGGT1B	-0.4543	1.5001	1.1941
Q92783	STAM	0.7445	6.0264	5.2488
Q9UBF8-2	PI4KB	-0.6486	3.3128	2.9153
P31930	UQCRC1	-0.0534	0.1111	0.7204
Q9NSP4	CENPM	-0.9789	2.0634	3.4554
P35869	AHR	0.0443	0.1348	0.1397
Q9NYL9	TMOD3	0.1179	0.0068	1.1065
O14950	MYL12B;MYL12A	0.2167	0.5944	0.8688
Q9Y284	WDR83OS	1.6218	4.7032	4.4609
Q2TAM9	TUSC1	-0.5826	0.4313	4.9727
Q15717	ELAVL1	-0.2717	1.5122	1.9058
Q9Y5T5	USP16	0.6532	4.0442	2.4294
Q9HBK9	AS3MT	-0.2248	0.3485	1.5072
Q8IWS0	PHF6	-0.1733	0.1326	1.8029
Q8N5S9	CAMKK1	0.9257	3.0383	1.5275
Q9Y496	KIF3A	0.1751	2.4128	1.6244
P42694	HELZ	0.3537	1.4346	0.4963
Q03013	GSTM4	0.5207	1.1929	8.6127
P15104	GLUL	0.02	1.5461	1.1531
Q13526	PIN1	0.4757	2.4149	2.2703
Q8TD16	BICD2	-0.3965	1.5136	1.7863
Q16643	DBN1	-0.1285	1.2502	0.4807
P54707	ATP12A	-1.5501	9.7187	0.5488
Q92733	PRCC	0.4913	1.8428	0.8616
Q5STU3	DDX39B	0.435	0.4921	0.3903
Q6I9Y2	THOC7	0.2599	1.1158	0.7818
Q8TBK6-2	ZCCHC10	0.1002	0.2434	0.4237
Q96BH1	RNF25	0.8467	3.6269	1.6863
Q9BUR4	WRAP53	0.2988	0.6314	1.1703
Q8NE01	CNNM3	-0.4876	0.2199	2.0465
Q9C0D3	ZYG11B	-0.8775	1.4204	2.3968
Q9H2G2-2	SLK	-0.0181	0.0664	0.3134
Q14997	PSME4	-0.5553	3.3287	0.8175
P12814	ACTN1	0.1183	0.3037	0.9122
P54136	RARS	0.0053	0.0561	0.1137
P04844	RPN2	0.3643	1.904	1.3035
P50148	GNAQ	0.864	3.554	1.3519
P00813	ADA	1.0754	2.8615	4.1626
O75947	ATP5H	0.3994	1.282	1.1357
P60866	RPS20	-0.1512	0.6119	0.7708
Q9NQT4	EXOSC5	-0.5034	1.4885	1.7089
Q8IWB9	TEX2	0.2245	0.3724	1.7642
Q8TEM1	NUP210	-0.0037	0.1838	0.1129
Q9BVV7	TIMM21	-0.0904	0.1415	0.6049
P39880-3	CUX1	-1.344	2.5783	4.2845
P08727	KRT19	0.5804	2.8192	5.7756
Q96EU6	RRP36	0.1988	0.6025	0.0024
Q15853	USF2	1.64	8.9521	6.7317
O00264	PGRMC1	0.4005	3.3139	2.2424
Q6MZP7	LIN54	-1.5886	7.4841	6.9726
P28331	NDUFS1	0.2521	1.806	1.8611
Q7Z7F7	MRPL55	-0.1855	0.2245	0.9183
O95218	ZRANB2	-0.4126	2.797	1.8713
Q8N0T1	C8orf59	-1.852	1.04	11.3883
Q8IXW5	RPAP2	-0.4798	1.3378	2.6482
Q92878	RAD50	-0.2596	1.0766	3.1036
P45877	PPIC	-0.0819	0.7698	0.1359
Q96F45	ZNF503	-1.0276	0.1937	2.9402
P23921	RRM1	-0.0546	1.2362	0.2678
Q14135	VGLL4	0.5146	8.0777	1.0382
E7ENN3	SYNE1	-0.8478	2.4476	2.0891
Q8N128	FAM177A1	0.4518	1.0799	1.2249
Q9H7E2-3	TDRD3	-0.7642	1.2746	3.0376
Q06609	RAD51	-2.1464	1.0428	14.7882
Q9BVM2	DPCD	-0.8965	6.5206	1.2363
Q687X5	STEAP4	0.4058	0.1206	3.3245
Q9BU76	MMTAG2	0.4266	0.0927	1.899
Q7L5Y9	MAEA	-1.3954	13.9414	0.5223
Q9HD34	LYRM4	-1.1524	1.9245	2.9778
P78537	BLOC1S1	0.3745	1.394	0.2041
O95139	NDUFB6	0.3819	1.407	1.7422
Q99943	AGPAT1	-1.0963	4.1517	4.1834
Q8N584	TTC39C	0.3485	0.8688	0.9678
P32780	GTF2H1	0.0079	0.1758	0.505
Q9Y2D5-6	AKAP2	0.2539	3.7357	0.3807
P20933	AGA	-1.6208	3.0959	2.5033
Q9UL63	MKLN1	-0.9888	1.6262	2.486
P19838	NFKB1	-0.362	0.2619	3.8538
Q676U5	ATG16L1	-0.7387	3.1089	1.5466
P11182	DBT	0.2706	0.7596	1.1594
O95782	AP2A1	-0.391	3.5552	2.6528
P07996	THBS1	3.188	8.8014	4.6927
J3KQ88	C6orf203	0.4315	8.5198	0.9405
Q9BRQ8	AIFM2	0.5107	3.0417	1.9208
Q96MD7-1	C9orf85	-0.1283	0.6979	0.2769
Q96EY8	MMAB	-0.0232	0.5068	0.1915
Q14CX7	NAA25	0.1355	0.4909	0.7374
Q86YH6	PDSS2	-2.2767	6.1394	9.58
Q9NX58	LYAR	0.0861	0.1928	0.4278
Q8IUI8	CRLF3	-0.063	0.1954	0.5552
Q8N3Z6	ZCCHC7	-0.9504	7.8534	0.5447
Q9P0S9	TMEM14C	-0.3792	1.154	0.6867
Q9H479	FN3K	0.7002	2.9737	0.5745
O75935	DCTN3	0.5176	1.2935	0.7377
Q13613	MTMR1	0.4849	1.587	1.2202
Q93063	EXT2	-0.8983	2.2522	1.9903
Q8NEY8-2	PPHLN1	-0.3377	1.7755	1.9907
Q96NC0	ZMAT2	-0.2944	0.3466	2.0213
Q8TCZ2	CD99L2	1.137	3.7294	4.4922
O75459	PAGE1	-0.5267	3.3415	5.7274
O15047	SETD1A	0.046	0.5097	0.5386
Q9BRK5	SDF4	-0.111	1.0492	0.0922
Q8IYS1	PM20D2	-0.7048	0.2188	8.767
Q9Y3A3	MOB4	-1.2367	8.719	1.2136
Q53EP0	FNDC3B	0.5565	4.288	3.0422
P24752	ACAT1	-0.0331	0.1624	0.5435
P18827	SDC1	0.8409	0.1837	7.2952
Q8N5A5	ZGPAT	-1.3528	1.8443	1.5054
P13987	CD59	-0.1721	0.2415	1.0063
Q9H269	VPS16	1.1125	3.4114	4.3029
Q15058	KIF14	-0.8317	3.237	1.4441
P05362	ICAM1	0.3788	3.2835	0.0786
P29401	TKT	0.2002	1.9255	1.3296
P30711	GSTT1	0.5852	1.6571	1.6341
P49917	LIG4	0.1305	0.0912	0.0858
O15118	NPC1	1.5096	1.4404	2.1423
Q6UWP2	DHRS11	-1.6303	9.145	8.0134
P60891	PRPS1	-0.0198	0.7613	0.3607
Q8NC69	KCTD6	1.1191	2.8188	3.1803
Q9BQB6	VKORC1	1.2181	9.4512	8.151
Q02156	PRKCE	-0.2145	0.4731	0.0035
Q9UK73	FEM1B	0.1401	0.0968	0.8238
P07237	P4HB	0.0305	0.8629	1.1249
P51692	STAT5B	0.0113	0.7288	0.7256
Q9BRZ2	TRIM56	0.1521	0.3606	0.1016
Q8TB96	ITFG1	-0.5212	2.3473	1.939
P09211	GSTP1	0.0494	0.4631	1.1417
O95696	BRD1	0.6717	4.8262	0.8175
Q9UNF1	MAGED2	0.3422	1.0576	3.7699
Q6Q0C0	TRAF7	-0.461	1.1327	1.4097
Q3ZCM7	TUBB8	1.9689	7.7202	7.9103
Q9NU22	MDN1	-0.1376	0.4766	1.0118
P54727	RAD23B	-0.3919	2.3209	1.8626
O94817	ATG12	1.0644	3.3267	0.8211
Q02539	HIST1H1A	-0.1047	0.0246	0.5767
Q9UL15	BAG5	0.0471	0.1523	0.0484
Q9NRC1	ST7	0.5681	3.1685	5.9089
Q9UBQ5	EIF3K	-0.371	2.9614	2.1367
P49840	GSK3A	0.3689	2.1917	0.9561
Q9Y3C7	MED31	0.0989	0.2033	0.4377
Q14157-1	UBAP2L	0.1356	0.8004	1.1074
Q8NCE0	TSEN2	1.2368	9.7129	8.1135
Q04446	GBE1	0.125	0.2081	1.4847
Q7L0Y3	TRMT10C	-0.2522	1.8792	1.7014
Q14331	FRG1	-0.5049	1.1721	2.1989
Q93052	LPP	0.2077	0.4532	1.5873
Q96IJ6	GMPPA	0.211	0.4698	1.5047
P30566	ADSL	-0.0225	0.3019	0.0169
Q9UKJ3	GPATCH8	-0.2297	0.0225	1.7584
Q9Y2L5	TRAPPC8	-0.1687	0.1171	0.2238
Q9BWE0	REPIN1	0.1616	1.2154	0.8644
P61970	NUTF2	0.3848	1.5888	1.0031
Q9NZ45	CISD1	-0.0211	0.5429	0.6627
Q9H6R7	C2orf44	0.0333	4.6115	1.2475
Q5W111	SPRYD7	0.1963	0.1082	0.9358
P56556	NDUFA6	-0.4166	4.6345	2.5244
Q92901	RPL3L	-0.3113	0.5683	0.8383
Q9Y5K8	ATP6V1D	1.1121	4.4102	2.2863
Q9BS18	ANAPC13	0.6386	0.6949	4.4716
Q06787-8	FMR1	0.8301	5.6779	4.6625
O00244	ATOX1	-0.7862	2.2217	4.2851
Q9NVU0	POLR3E	-1.5366	6.083	2.8935
Q92572	AP3S1	0.4613	4.5224	0.7131
Q9Y5Q9	GTF3C3	0.0648	0.0929	0.3898
O14936	CASK	-0.1525	0.9884	0.2296
P23497	SP100	-1.0234	4.8087	2.3433
P51948	MNAT1	-0.7484	1.7303	1.4841
Q6P4R8	NFRKB	-0.8955	0.2315	0.6239
P13674	P4HA1	0.5027	5.2168	4.2714
O43583	DENR	-0.18	1.9599	0.1269
O95573	ACSL3	-0.0961	0.653	0.4523
Q04917	YWHAH	-0.0465	0.1922	0.2708
Q712K3	UBE2R2	0.5782	3.0965	1.5299
Q9NRX4	PHPT1	-0.105	1.4778	0.1987
Q6Y7W6	GIGYF2	0.242	0.9262	1.6636
Q4V328	GRIPAP1	0.1402	0.9323	0.361
O60313-2	OPA1	-0.2216	1.5956	0.6756
Q15691	MAPRE1	0.0809	0.3018	0.4576
P35244	RPA3	0.3198	2.8992	0.9779
Q9H0V9	LMAN2L	0.7927	3.5408	3.9961
Q9HAV7	GRPEL1	-0.0272	0.1096	0.3362
Q92794	KAT6A;MYST3	-0.4101	1.4804	2.6228
O00410-2	IPO5	0.0071	0.1554	0.2107
P52758	HRSP12	0.2838	1.6627	0.7412
O95926	SYF2	-0.06	0.6557	0.7129
Q15366-4	PCBP2	0.7668	1.0679	2.9553
P52569	SLC7A2	0.8213	4.162	3.2248
Q08AF3	SLFN5;MAP3K10	-0.9802	4.0632	3.3799
Q8TC07	TBC1D15	0.1467	1.4189	0.144
B3KTM8	MORF4L1	-0.292	0.0106	0.8775
Q96MW1	CCDC43	0.4384	2.0191	1.5209
Q7Z2W9	MRPL21	0.7641	3.0957	0.8576
Q5VV42	CDKAL1	-0.1967	0.0206	1.379
Q9C005	DPY30;LOC84661	0.0143	0.4183	0.4346
Q9H3R5	CENPH	0.2099	0.3798	0.856
Q96AX1	VPS33A	0.7188	3.685	2.2751
Q5EBL8	PDZD11	0.5007	3.1841	1.7729
Q9BPX7	C7orf25	0.1154	0.8665	0.2029
Q9GZU8	FAM192A	0.1339	0.1124	0.799
Q9NZT1	CALML5	-0.0184	0.0588	0.2171
Q9BQE5	APOL2	-1.7111	0.7755	1.7474
P25440	BRD2	-0.1075	1.2391	0.057
Q13206	DDX10	-0.0326	0.6643	0.6984
Q8N7H5	PAF1	0.2507	2.1612	0.5115
J3QR29	CDK11B;CDK11A	0.0918	1.2372	0.0987
P33991	MCM4	-0.0573	0.0416	0.6789
Q9H3S7	PTPN23	0.2152	0.1091	2.6069
Q92820	GGH	-0.3208	2.3583	0.1012
Q9BYD6	MRPL1	-0.1896	0.7419	1.3322
Q96IW7	SEC22A	0.3523	1.009	1.337
Q5SXH7	PLEKHS1	5.2995	14.1063	11.9247
Q9H3Q1	CDC42EP4	0.3233	0.8169	1.0287
O95400	CD2BP2	0.1399	0.2692	0.8765
P31040	SDHA	-0.1453	1.4296	0.3717
Q5T6V5	C9orf64	-0.1461	0.1129	0.7303
Q9NUQ8	ABCF3	-0.3862	0.0071	1.7643
Q92600	RQCD1	0.3119	2.656	1.4915
Q13263	TRIM28	0.1693	0.972	1.2626
Q9UBC2-2	EPS15L1;SPATA22	0.3969	2.9102	2.2427
Q16563-2	SYPL1	0.365	1.3135	1.2535
O15554	KCNN4	0.6586	3.7522	0.1277
C9JFE4	GPS1	0.0157	0.0569	0.082
Q96HW7	INTS4	-0.5923	2.944	0.6481
Q96C57	C12orf43	0.1699	0.7366	0.5569
Q8IXU6	SLC35F2	0.9073	7.2198	3.05
P51798	CLCN7	0.776	1.8811	1.0402
P16070	CD44	0.5231	4.2867	3.6636
G3V1K3	PON2	0.1541	1.1895	1.7895
Q9NUG6	PDRG1	-1.1188	8.4217	2.1887
Q9H0U6	MRPL18	-0.3304	1.4097	2.383
Q96EP5	DAZAP1	0.081	1	0.0443
O94906	PRPF6	-0.1172	0.8807	0.8495
Q96LW9	ZSCAN31	0.4233	0.9108	4.6685
Q96D46	NMD3	-0.4727	3.5374	2.8621
P45973	CBX5	-0.2937	2.211	1.3583
Q01105	SET	0.742	3.9993	6.0665
Q5T280	C9orf114	0.0925	1.7527	0.6795
Q5VYK3	ECM29;KIAA0368	-0.0457	0.3337	0.1752
P42765	ACAA2	0.1767	0.8384	1.0652
O60220	TIMM8A	-0.1536	0.1368	0.9648
Q8NBN7	RDH13	0.2309	1.5719	0.0655
Q9UH62	ARMCX3	-0.1975	2.2746	0.5743
O75554	WBP4	0.193	2.626	0.6649
Q6FI13	HIST2H2AA3;HIST2H2AC	0.0095	0.6002	0.4447
P78357	CNTNAP1	0.7118	0.9586	8.561
Q9UMX5	NENF	-0.1004	0.4853	0.0212
P53602	MVD	0.7692	4.1878	1.6805
A6NHQ2	FBLL1	0.8438	1.5997	1.4612
P51580	TPMT	0.1602	1.8619	0.1011
Q16774	GUK1	-3.3834	12.179	12.4406
Q5T6S3	PHF19	-0.6773	1.8182	1.2061
Q13232	NME3	0.4201	1.7019	1.1189
P54105	CLNS1A	0.0341	0.0681	0.2657
Q567V2	MPV17L2	1.1527	13.2202	1.6956
Q9UNL4	ING4	-0.9202	1.8581	2.4167
Q9BRP8-2	WIBG	-0.475	5.1683	2.3728
P63279	UBE2I	0.0134	0.2369	0.0914
Q969T7	NT5C3B	0.0136	0.1016	0.2617
Q96FX7	TRMT61A	0.108	1.3349	0.0415
P20339	RAB5A	0.5529	3.114	2.892
P30042	C21orf33	-0.6162	1.6792	2.7987
O94830	DDHD2	1.4197	11.7586	7.6267
Q9NYM9	BET1L	-0.4793	1.0928	1.438
Q8N8R7	ARL14EP	-0.0024	1.8214	0.2956
O00410	IPO5	0.0643	0.4695	0.3436
Q9Y3E5	PTRH2	0.6048	4.9296	3.7795
Q9NP73-2	ALG13	0.1799	2.3021	0.548
Q7Z6M1	RABEPK	-0.7083	2.4202	2.6184
Q96G01	BICD1;GLYAT	1.0981	3.1795	3.2425
Q6DKI1	RPL7L1	-0.1502	0.3525	1.2547
Q9Y696	CLIC4	0.074	2.0625	0.5466
Q92888	ARHGEF1	-0.1681	0.9882	0.5702
Q15149	PLEC	-0.3753	1.448	5.9041
Q9H173	SIL1	0.4971	0.7812	1.1703
Q96G25	MED8	-1.1813	4.3273	4.4521
Q9UDY8	MALT1	-1.104	4.1195	2.5207
Q7Z5L9-2	IRF2BP2	-0.0677	0.0101	0.655
Q9Y3D0	FAM96B	-0.8003	3.345	2.8868
Q9UKS6	PACSIN3	-0.4016	2.2368	1.6534
Q9BSC4	NOL10	-0.4265	1.91	2.1952
Q12965	MYO1E	0.286	3.6888	1.7642
O14618	CCS	0.1973	0.1734	0.7038
Q86W92	PPFIBP1	-0.2751	1.5631	2.9463
Q12959	DLG1	0.0199	2.8567	2.9849
Q8IUD2	ERC1	0.2672	2.8293	0.5555
Q15545	TAF7	-0.1624	0.1442	0.0248
Q2NKX8	ERCC6L	0.9355	3.1889	2.2186
Q9HCM3	KIAA1549	0.6506	8.929	1.8607
P21980	TGM2	0.0199	1.7306	0.8471
Q8N2K0	ABHD12	0.7746	0.5427	3.8173
P27448	MARK3	-0.3998	3.4128	7.6346
Q9Y2S6	TMA7	-0.074	0.3525	0.2101
Q9H6E4	CCDC134	0.0405	0.4561	0.1038
Q8IZ73	RPUSD2	-1.1534	5.3242	2.137
Q96S44	TP53RK	0.0769	0.972	0.2262
Q8TCJ2	STT3B	0.4047	1.1413	1.7887
Q14192	FHL2	-0.1545	0.4625	1.2723
E9PLD3	LOC102288414	0.6856	3.2294	1.1701
Q14651	PLS1	-1.3302	8.6972	1.1746
Q15366-2	PCBP2	0.3753	1.8343	1.2961
Q96P70	IPO9	-0.2351	3.5153	1.3065
P61353	RPL27	0.1735	0.2604	1.1847
Q9Y653	GPR56	1.848	0.7997	2.2101
P04049	RAF1	-1.0707	1.796	4.3351
Q99460	PSMD1	0.0519	0.2781	0.2266
P41214	EIF2D	-0.7117	2.4347	2.8519
P35226	BMI1;COMMD3-BMI1	-0.9318	1.1858	0.0894
P56181-2	NDUFV3	-0.1867	0.8922	0.3524
Q9H307	PNN	-0.1307	0.7052	0.7629
Q9BQ61	C19orf43	-0.0651	0.4784	1.4311
Q5VWZ2	LYPLAL1	-0.0195	1.5684	1.6931
Q9BVS5	TRMT61B	0.2609	0.5935	0.965
Q15847	ADIRF	-1.172	9.6512	2.2552
P35241	RDX	0.7468	5.9386	7.6345
Q9NZM3	ITSN2	-1.4702	1.3128	1.4113
Q86VN1	VPS36	-0.3476	0.6764	1.0765
Q96HA7	TONSL	0.6981	2.7857	0.534
Q6H3X3	RAET1G;ULBP2;RAET1L	0.3196	3.4034	0.8481
P09601	HMOX1	3.5595	6.9349	7.7727
Q969G6	RFK	0.4764	5.5429	0.6585
Q96A73	KIAA1191	0.3381	0.7141	2.6558
O00712	NFIB	0.446	5.1067	0.0221
Q9Y6A5	TACC3	-0.0216	0.1933	0.4361
P62745	RHOB	0.0083	0.7396	0.7184
Q9NX18	SDHAF2	-0.1248	0.302	1.6954
Q8NCA5	FAM98A	0.0192	0.4963	0.5882
P62330	ARF6	-0.4183	2.3576	0.3906
Q92551	IP6K1	1.044	8.3381	1.9883
Q3MHD2	12	0.5516	1.8427	2.4624
Q9NVM6	DNAJC17	0.6925	3.229	2.1923
Q96HY6	DDRGK1	0.4093	4.1282	0.0353
J3KNL6	SEC16A	0.0321	0.2131	0.6658
P43897	TSFM	-0.0781	0.5868	0.1229
O75382	TRIM3	0.2019	0.1179	2.518
Q8NAV1	PRPF38A	0.0199	1.256	0.9202
Q66K14	TBC1D9B	0.0544	0.0159	0.0292
E9PL57	NEDD8-MDP1;NEDD8	-0.2328	1.1876	0.2935
P62316	SNRPD2	-0.3047	1.1106	2.7032
Q9GZM3	POLR2J2;POLR2J;POLR2J1;POLR2J3	-0.8676	0.8317	2.9373
Q13523	PRPF4B	-0.2751	0.2982	2.954
P30414	NKTR	0.0246	2.0528	2.2299
O15294	OGT	-0.0008	0.9961	0.7164
O60573	EIF4E2	0.4989	0.9519	2.448
Q8NBF2	NHLRC2	-0.4967	1.9591	0.3458
Q9NRY2	INIP	0.2704	1.7767	0.0319
Q14019	COTL1	-0.0561	0.0276	0.5367
Q13510	ASAH1	0.504	1.9196	1.3271
Q8WW22	DNAJA4	-0.2351	0.1449	0.2776
Q13561	DCTN2	-0.3184	1.3192	1.8223
Q5JSH3	WDR44	0.001	0.9153	0.6138
Q15126	PMVK	-0.3815	1.3085	3.7521
Q96C01	FAM136A	0.1406	1.4199	0.063
Q9H8G2	CAAP1	-1.1052	7.487	0.8477
P30838	ALDH3A1	0.0407	1.2454	1.6869
Q9UJY5	GGA1	0.0009	0.0227	0.0122
Q99549	MPHOSPH8	-0.0425	0.5141	1.1753
P30876	POLR2B	-0.21	2.7424	0.7056
Q16695	HIST3H3	-2.2331	4.1192	3.9444
Q9H098	FAM107B	-0.1722	0.2508	1.2465
Q08AM6	VAC14	0.6088	1.7818	0.4078
Q9BYW2	SETD2	0.7513	6.6514	4.0426
P49674	CSNK1E	0.1388	0.8346	0.087
Q13243	SRSF5	0.0204	0.2312	0.0338
A6NIH7	UNC119B	0.4507	2.3722	2.7794
P32321	DCTD	-0.1746	0.6445	0.507
Q8WX93	PALLD	0.4398	4.1543	3.9578
P78310	CXADR	-0.213	1.7651	0.0118
Q9UJ83	HACL1;PHYH2	-0.3845	2.1638	2.2628
Q9NZ32	ACTR10	-1.0986	1.3155	2.3635
Q9Y3P9	RABGAP1	0.0025	0.4394	0.4803
O75431	MTX2	0.5888	5.0715	0.6032
P98175	RBM10	-0.062	0.0268	0.5823
A6NHT5	HMX3	-0.2529	1.3682	0.5052
Q9NRN9	METTL5	0.389	1.4121	1.5994
P40763-2	STAT3	-0.9449	8.8534	0.4096
P04114	APOB	0.4625	3.6751	1.4976
Q86VX2	COMMD7	-0.248	1.3964	1.6077
Q14244	MAP7	0.5216	2.838	2.9429
Q96T51	RUFY1	-1.113	3.5097	6.483
Q6P1L5	FAM117B	0.1284	1.2156	0.0791
Q9NVD7	PARVA	0.1207	0.7974	0.0538
Q3SXM5	HSDL1	-0.9986	4.3633	1.8623
Q96T58	SPEN	0.3197	1.3727	0.1197
Q9H2Y7	ZNF106	-0.1376	0.1226	1.3254
P14324	FDPS	-0.1323	1.504	0.1468
P05165	PCCA	-1.0078	0.4272	10.5103
Q6PML9	SLC30A9	1.3471	0.0218	2.8951
Q7L5N7	LPCAT2	-0.3076	1.0416	0.5025
Q969F9	HPS3	0.9976	2.7934	4.0119
P25788	PSMA3	-0.0756	1.3087	0.2213
O75110	ATP9A	-0.7499	1.0914	10.3868
Q96PK6	RBM14	0.0209	0.3563	0.0707
Q8WUI4	HDAC7	0.9546	1.9718	5.3054
P43308	SSR2	0.394	2.8233	0.1908
Q9NWX5	ASB6	0.3054	1.3219	0.8291
O95340	PAPSS2	0.2598	0.3147	1.1107
Q8NAF0	ZNF579	-0.0842	0.2378	0.45
Q9H6E5	TUT1;MIR3654	0.052	0.1306	0.2163
Q96P16	RPRD1A	1.0178	6.2172	4.2922
Q9NP81	SARS2	-0.2951	2.173	0.5756
P26447	S100A4	-0.2801	1.9914	0.5114
Q92934	BAD	0.5187	0.9212	1.7489
B0UX83	BAG6	-0.0678	0.3515	0.3026
Q9NRR5	UBQLN4	0.4709	0.6605	1.8203
P57772	EEFSEC	-0.3385	2.6721	1.1244
Q53EL6	PDCD4	0.7502	4.0448	5.5298
Q7Z6J9	TSEN54	0.1848	0.184	1.5694
Q93079	HIST1H2BH;HIST1H2BM;HIST1H2BN;HIST2H2BF;HIST1H2BD;HIST1H2BK;HIST1H2BC;H2BFS	0.2217	2.4384	0.5907
Q567U6	CCDC93	-1.4977	4.3124	1.3816
Q3ZCW2	LGALSL	0.2238	1.9634	3.8605
J3KNF8	CYB5B	-0.0139	0.1282	0.0208
P00367	GLUD1;GLUD2	-0.5335	5.0615	3.0451
O75534	CSDE1	-0.3991	3.7331	2.1315
Q9H2D6	TRIOBP	-0.0047	0.1528	0.1094
P53396	ACLY	0.1025	0.0418	1.0229
P62072	TIMM10	-0.2387	0.651	1.0942
Q8NBP7	PCSK9	1.237	4.8312	4.7812
O43493	TGOLN2	-0.5638	5.5903	0.1421
O15400	STX7	0.2757	2.3772	0.5562
Q9H0S4	DDX47	-0.0275	0.0839	0.0749
Q9NPA3	MID1IP1	0.6537	3.07	0.5886
Q13888	GTF2H2;GTF2H2C	-1.0785	1.4617	2.2437
O00180	KCNK1	0.4128	1.4651	1.0561
P25098	ADRBK1	1.0312	5.7289	5.6747
Q96HE7	ERO1L	0.4149	0.5357	6.5924
Q9H8T0	AKTIP	1.0492	4.5973	7.567
Q7L2E3-2	DHX30	-0.1088	0.0033	1.4652
Q5UCC4	EMC10	0.9038	2.1202	2.7594
Q06547	GABPB1	-0.6986	0.4096	5.8626
Q92804	TAF15	0.0982	0.8517	0.0427
P63027	VAMP2	0.7063	2.3461	3.9838
Q96DZ1	ERLEC1	0.5705	2.8315	3.1904
Q5JPH6	EARS2	0.0237	0.1545	0.0502
Q6WCQ1-2	MPRIP	0.4749	3.6579	4.2209
Q14676	1	0.2153	0.6088	1.6479
P11233	RALA	0.0211	0.0039	0.1237
P63241	EIF5A;EIF5AL1;EIF5A2	0.138	0.602	0.6371
P48047	ATP5O	0.3706	1.7014	1.4188
O75330	HMMR	0.4057	3.5837	2.2573
P56270-2	MAZ	-0.0579	0.1586	0.4534
P07737	PFN1	0.0663	0.5541	1.7321
Q9H5N1	RABEP2	-0.184	0.2592	0.1099
Q9NZL9	MAT2B	-0.0345	0.4384	0.5503
Q96EQ0	SGTB	0.2753	0.6693	1.272
P16278	GLB1	0.4439	4.0456	1.0993
O75915	ARL6IP5	0.4753	4.6114	1.4056
P36551	CPOX	-0.0547	1.7243	0.5728
C9J406	IMMT	0.1754	0.341	0.1742
Q3T8J9	GON4L;YY1AP1	0.0602	0.199	0.1442
Q13162	PRDX4	0.3991	2.2659	2.8166
O75569	PRKRA	0.6172	2.9415	1.5492
Q9NT62	ATG3	-0.0599	0.7175	0.0672
Q9Y3D2	MSRB2	0.615	0.2967	10.7724
Q13601	KRR1	0.3265	3.1143	0.5355
P51608-2	MECP2	0.5069	0.6757	2.4387
Q6NZI2	PTRF	0.2505	1.3917	2.0115
Q9UI10	EIF2B4	1.2358	4.003	3.9199
Q9BQ67	GRWD1	-0.3962	2.026	1.4791
Q9H4G4	GLIPR2	0.6788	1.8431	1.6824
Q96G46	DUS3L	-0.6948	1.8154	1.6204
Q15125	EBP	0.5716	3.7218	1.8253
O14979-3	HNRNPDL	1.4889	8.4831	2.1981
Q86SQ0-3	PHLDB2	0.6745	3.15	1.9934
Q15796	SMAD2	-0.0575	0.5733	0.1454
Q9NUI1	DECR2	0.6291	2.2032	1.068
Q7L7V1	DHX32	-0.3196	1.2906	0.6615
Q93074-2	MED12	-0.513	2.4228	1.2595
Q96DV4	MRPL38	-0.3897	0.8835	0.8463
O75608	LYPLA1	-0.0769	0.4451	0.0547
P23193	TCEA1	-0.3085	1.8103	1.7545
Q9P287	BCCIP	-0.329	1.6954	2.0098
P62308	SNRPG;SNRPGP15	0.4693	1.4196	1.3571
P49721	PSMB2	-0.0202	0.308	0.0534
Q14517	FAT1	-1.5167	8.6452	0.4962
Q9P1T7	MDFIC	-0.5089	1.3906	1.6938
P60660-2	MYL6;PDE6H	0.1153	0.5788	0.3966
O14662	STX16;STX16-NPEPL1	1.1707	3.3525	2.762
Q9UPQ0-6	LIMCH1	-3.2226	10.2512	9.2695
O75976	CPD	-0.2388	1.0001	0.3293
Q9UNH6	SNX7	1.3133	11	3.9735
E9PM46	USP47	-0.2404	2.093	0.6773
Q9H6V9	C2orf43;FLJ21820	-0.8932	2.7344	1.3674
P41223	BUD31	-0.457	2.6157	2.5093
P09001	MRPL3	-0.2341	1.0337	1.1334
Q9H078-2	CLPB	-0.3332	1.488	1.119
Q6IA86	ELP2	-0.1919	1.1717	1.0922
P54886	ALDH18A1	0.0123	0.2018	0.0593
Q96T52	IMMP2L	0.6325	0.8625	5.4928
Q96B23-2	C18orf25	1.7925	6.3334	6.7564
Q9BRS8	LARP6	0.268	3.0854	0.7362
Q13158	FADD	-0.095	0.9452	0.3808
O14732	IMPA2	-0.0967	1.4486	0.1702
Q14118	DAG1	0.3685	1.7524	0.2878
Q9NZI7	UBP1	-0.6596	0.9192	3.6132
P51114	FXR1	0.1774	1.8119	0.2914
Q32P41	TRMT5	-0.0678	0.4472	0.613
Q96II8	LRCH3	0.5482	0.6679	2.018
P28074	PSMB5	-0.4051	2.9872	1.5455
Q7L311	ARMCX2	0.4152	0.0563	3.4926
Q5T160	RARS2	0.4932	2.2677	1.1885
P23634	ATP2B4	0.5899	1.4345	5.0335
Q7Z6B7	SRGAP1	-0.5969	0.9092	1.3777
Q9Y508	RNF114	-0.1326	0.4236	2.0685
F5GXK8	DNAJB11;PET100	-1.9991	10.6893	3.2212
Q9NP61	ARFGAP3	0.1072	0.3168	1.6483
Q6PJI9	WDR59	-0.3837	0.7457	0.7625
P06733	ENO1	0.1685	0.2891	1.1395
P46199	MTIF2	0.0352	0.7338	0.4095
Q15172	PPP2R5A	-0.1144	0.4447	1.2279
Q7L2Z9	CENPQ	-1.25	0.6549	0.699
P51610	HCFC1	0.7475	3.2379	1.6512
O75340	PDCD6	-3.7799	10.5614	12.9937
Q9NXH9	TRMT1	-0.0536	0.2847	0.6475
Q13573	SNW1	-0.0479	0.3008	0.1662
Q96H35	RBM18	0.1184	1.4927	0.1266
O60547	GMDS	-0.1827	0.5958	2.6108
Q96D53	ADCK4	0.0443	0.1055	0.3305
C9JUH3	CCM2	0.8445	2.2111	2.1199
Q8N726	CDKN2A	0.7958	0.9798	6.3796
Q8IVH2	FOXP4	0.3906	0.3837	0.9156
Q9Y333	2	0.1961	0.3142	0.5154
O14976	GAK	-1.476	3.9583	5.1666
P43121	MCAM	0.8897	5.551	6.8259
P16615	ATP2A2	0.512	4.8404	3.0998
P46782	RPS5	-0.1229	0.5823	0.6218
O60664	PLIN3	0.0923	0.1772	0.6335
Q8IYT2	CMTR2	0.4778	2.3357	2.3407
P62328	TMSB4X;TMSB4XP4	0.0659	0.3005	0.017
O75170	PPP6R2	-0.2667	3.3026	0.2696
Q13155	AIMP2	-0.0222	0.0884	0.1266
O60244	MED14	-2.31	4.8574	2.3434
Q14697	GANAB	-0.0105	0.1459	0.0045
Q99832	CCT7	-0.1303	1.064	0.7922
P49815	TSC2	-0.7082	2.0823	1.9523
Q92990	GLMN	0.053	0.8127	0.2396
P63010	AP2B1	-0.2218	1.2368	1.8288
Q9UBM7	DHCR7	0.226	1.4541	3.1209
Q96P48	ARAP1	-0.532	2.0489	0.3901
Q13242	SRSF9	-0.0336	0.1926	0.4989
Q02040	AKAP17A	0.5456	1.2257	1.091
Q93034	CUL5	-0.312	0.6606	1.0394
Q9NP74	PALMD	0.6002	2.3736	1.3087
Q9NXF1	TEX10	-0.0455	1.5369	1.826
Q8IWA4	MFN1	-0.6109	0.0897	1.7668
P10301	RRAS	0.3981	0.2813	2.243
Q05639	EEF1A2	0.1895	0.2734	2.5793
Q9UJW0	DCTN4	-0.2071	1.0499	0.6041
O75475	PSIP1	0.0756	1.7682	0.2481
Q86UK7	ZNF598	-0.1454	0.4444	0.4896
P46020	PHKA1	0.006	0.1097	0.0359
Q9HAS0	C17orf75	0.1988	0.3248	0.3675
Q9BVW5	TIPIN	-0.4899	1.6929	1.7988
Q8NCW5	APOA1BP	-0.2469	3.5029	0.3916
Q8NDD1	C1orf131	1.3043	4.9125	6.7076
Q13595	TRA2A	-0.3836	0.9688	2.8342
P47224	RABIF	0.5556	1.7065	0.6413
K7EJH8	ACTN4	-0.8443	1.9122	2.552
Q9NQC8	IFT46	0.6673	3.8218	1.6327
Q9HBM6	TAF9B;TAF9;AK6	-1.7259	6.0317	7.1726
Q86V21	AACS	-0.8966	2.4889	2.5488
Q9UGY1	NOL12	-1.3193	5.937	4.7902
H7BXF4	SMPD4	-1.2627	6.3933	2.7066
P18887	XRCC1;FOXH1	-0.0785	0.0445	1.1168
P42695	NCAPD3	-0.496	1.9849	1.8766
Q14160	SCRIB	-0.0602	0.017	0.6582
Q8IV08	PLD3	-0.0295	0.9942	0.8577
P30049	ATP5D	0.5393	2.3004	3.2317
Q92599	SEPT8	0.5279	1.2252	0.8732
B4DJI5	HBLD2;ISCA1	-0.3029	0.4455	1.4831
Q96EX3	WDR34	0.1825	0.0462	3.4642
Q9NYB0	TERF2IP	-0.6571	2.3817	1.5162
Q8N5M9	JAGN1	0.1686	0.3978	0.5539
P31751	AKT2	0.1699	1.286	0.0874
Q9P013	CWC15	-0.0167	0.3316	0.1758
Q86U44	METTL3	0.371	1.2407	0.713
P52895	AKR1C2	1.0622	6.886	7.1304
Q9H3K6	BOLA2	0.0258	0.3343	0.6943
O75792	RNASEH2A	-0.03	0.5366	0.5636
P18621	RPL17	0.0377	0.4817	0.1575
Q9HAK2	EBF2;EBF3;EBF1	-0.1956	1.6971	0.3401
Q9C0B1	FTO	0.0787	0.4541	0.1748
Q9UBB6-2	NCDN	0.3471	0.6205	2.3867
Q9Y606	PUS1	-0.363	0.4757	1.5749
Q6MZW2	FSTL4	-0.5098	3.2157	0.757
P62877	RBX1	0.3171	0.4863	1.1347
Q5T1V6	DDX59	-0.7497	6.3476	0.3356
P10155	TROVE2	-0.2532	6.0948	0.7754
M0QXA7	WIZ	-1.263	5.8416	3.8854
Q6RFH5	WDR74	-0.1339	0.1388	1.1845
Q5MNZ6	WDR45B	0.3478	0.6838	0.5241
Q07954	LRP1	0.0395	0.5769	0.2053
P17931	LGALS3	0.1633	0.4509	1.7324
Q96EK9	KTI12	0.5944	0.0828	2.1239
Q58FF6	HSP90AB4P	-2.029	10.9881	0.1791
Q92597	NDRG1	0.5651	1.5065	3.9156
Q9H4L7-2	SMARCAD1	-0.0797	0.3012	0.1504
O14672	ADAM10	0.1635	1.8105	0.0975
Q14139	UBE4A	0.4576	2.5164	0.2799
Q9H900	ZWILCH	-0.2533	0.493	0.9269
Q96EN8	MOCOS	1.0697	8.121	2.6856
Q9Y6G3	MRPL42	0.4286	1.097	2.0191
O94763	URI1	0.6402	3.2014	2.1262
P18564	ITGB6	0.0327	0.6913	0.166
Q5JTD0	TJAP1	0.6671	2.7274	0.8696
Q08170	SRSF4	-0.8646	3.3333	2.7434
Q16513	PKN2	-0.1384	0.7532	0.3626
O75396	SEC22B	0.3003	3.1867	1.2077
Q96PV6	LENG8	0.3879	0.1171	4.0939
P34741	SDC2	0.9294	2.4751	4.955
Q6P2C8	MED27	-0.471	3.6007	0.7374
Q00536	CDK16	0.9168	4.0704	5.2619
Q9BQS8	FYCO1	1.0215	0.4836	4.7588
Q658P3	STEAP3	-0.3284	0.8072	0.9164
Q9Y324	FCF1	0.3352	0.5652	1.4757
Q9BXW9	FANCD2	-0.3339	0.886	4.1529
O95864	FADS2	-0.5065	4.8651	0.4773
Q9HC21	SLC25A19	0.0431	1.0636	0.4527
P00533	EGFR	0.1175	0.4357	0.4073
Q9Y6K9	IKBKG	-0.3601	2.6561	2.0044
Q92530	PSMF1	0.5277	2.5555	0.4598
Q8TEX9	IPO4	-0.2679	1.2526	1.7265
Q9Y617	PSAT1	0.039	0.6186	0.9729
P05186	ALPL	0.5896	4.4262	1.9813
Q9Y6D9	MAD1L1	0.1462	0.7818	0.7133
Q9Y3E7	CHMP3	0.2414	0.68	0.7045
Q13418	ILK	-0.1237	0.1984	1.6082
Q9NP64	ZCCHC17	-2.0337	8.1663	9.6856
P51149	RAB7A	0.5543	3.4021	3.0908
Q5JTV8	TOR1AIP1	0.1605	1.7535	0.041
Q14527	HLTF	0.8796	7.4006	4.3484
Q8NFQ8	TOR1AIP2	-0.6274	5.2094	1.3166
Q06124	PTPN11	-0.1785	2.1261	0.502
Q8IV48	ERI1	-0.1005	0.5189	0.1093
P18085	ARF4	0.1289	0.3276	1.5098
P61019	RAB2A	0.0983	0.9179	0.0759
P23434	GCSH	0.6861	1.59	3.1503
Q13616	CUL1	0.3043	1.4676	2.488
P27658	COL8A1	0.1411	0.1739	1.1634
P50542	PEX5	0.3645	1.6303	0.0497
A0PJW6	TMEM223	0.4501	4.9157	2.0927
Q13564	NAE1	-0.2986	2.4767	1.6093
A8MT69	STRA13	0.1254	0.0636	2.0256
Q9NPH0	ACP6	1.6816	4.1458	5.9851
Q9BXS6	NUSAP1	-0.3436	0.0703	2.0757
O75694	NUP155	-0.0946	1.1599	0.1638
P55795	HNRNPH2	-0.192	0.5022	0.9872
P18583-5	SON	0.0799	0.1994	0.6848
Q9Y4P1	ATG4B	1.5962	10.5315	8.0644
Q9HAV4	XPO5	-0.1149	0.2761	1.0558
Q16831	UPP1	0.5072	3.2376	0.1649
P48556	PSMD8	0.0381	0.0611	0.2439
Q14258	TRIM25	-0.1177	0.2659	1.0148
P23919	DTYMK	-0.2608	1.9018	1.5744
P62249	RPS16	-0.0316	0.2349	0.1007
O95684	FGFR1OP	0.3058	2.1094	0.2775
Q9NQZ5	STARD7	0.265	1.6741	0.0805
P62333	PSMC6	0.0284	0.7161	0.3608
Q9Y3C4	TPRKB	0.2728	2.0425	0.2908
Q14674	ESPL1	-0.5838	0.047	0.4656
P55212	CASP6	-0.393	4.1383	0.0696
Q9H7E9	C8orf33	0.0622	0.3612	0.1451
Q9P032	NDUFAF4	-0.1782	0.5991	0.6066
Q9UQN3	CHMP2B	-0.0049	0.1684	0.199
Q9H6R0	DHX33	-0.0392	0.4845	0.3738
O43852-4	CALU	0.5491	1.8504	2.709
Q96SB3	PPP1R9B	-0.7315	3.8872	0.2402
P37837	TALDO1	0.0028	1.3846	0.8153
Q9NRN7	AASDHPPT	0.5689	1.9241	3.5741
O14730	RIOK3	-1.2229	2.9938	3.2683
Q9NZQ3	NCKIPSD	0.0408	0.7809	1.5864
P51572-2	BCAP31	-0.4875	3.0056	1.8377
Q15047	SETDB1	-0.5833	7.7137	2.3695
Q9NRA8	EIF4ENIF1	0.2499	0.2097	2.1736
Q5XG87	PAPD7	-0.4848	1.9276	0.7978
Q6PK04	CCDC137	-0.1477	0.0974	0.8256
Q69YN2	CWF19L1	-0.0878	0.2047	0.8025
Q9H5Q4	TFB2M	-0.004	0.0261	0.0596
O43264	ZW10	-0.6517	1.4768	1.2594
Q96GM8	TOE1	-0.1015	0.0826	0.5265
Q86WX3	RPS19BP1	-0.0462	0.3555	0.0891
P49336	CDK8	-0.0118	0.0546	0.0443
O75367	H2AFY	0.1525	1.6257	0.1657
Q9Y244	POMP	-0.8699	2.7287	2.8711
Q9UKV8	AGO2	0.127	0.602	0.5883
P68104	EEF1A1;EEF1A1P5	0.1919	2.1036	0.7895
Q9UJK0	TSR3	0.4388	1.9791	0.5775
O96028	WHSC1	-0.2553	0.8201	1.5453
Q9UPY3	DICER1	0.0206	0.2988	0.1972
Q9BV86	NTMT1	-0.3249	1.9436	2.9492
Q9ULJ8	PPP1R9A	-3.4715	10.5225	0.7971
Q9NX70	MED29	-1.3356	5.1667	2.9581
Q6P1L8	MRPL14	0.0524	0.3852	0.0888
P19474	TRIM21	0.0567	0.1399	0.0544
Q9BXS5	AP1M1	-0.6562	4.6618	2.9889
Q14249	ENDOG	0.552	6.5958	0.0265
Q96GW9	MARS2	-1.0201	3.5481	3.0184
P62310	3	-0.1383	0.1301	1.2019
P07477	PRSS1;PRSS2;PRSS3P2	-3.2119	8.8944	9.7593
O95299	NDUFA10	0.0946	0.5613	0.1821
Q9UHB6	LIMA1;TRMT1	-0.7651	3.1058	1.2843
Q9NUU7	DDX19A	-1.9448	8.5056	11.0546
Q14108	SCARB2	0.4205	3.3033	0.6779
Q8N3E9	PLCD3	0.4098	0.7943	1.4806
O75884	RBBP9	-0.8913	5.0612	3.7295
Q92922	SMARCC1	-0.2476	3.13	0.5621
P07814	EPRS	0.0141	0.1998	0.3633
P32189	GK;GK3P	1.1462	4.1996	4.5595
Q8WVC0	LEO1	0.7229	2.1768	2.8185
P34932	HSPA4	0.0733	0.1122	1.0613
O75131	CPNE3	0.0735	0.5062	0.1882
Q9NR46	SH3GLB2	-0.4477	2.3287	3.184
O95166	GABARAP	0.0146	0.0349	0.1592
P13051	UNG	0.1869	2.5821	0.5167
Q9GZT9	EGLN1	0.2601	1.6419	0.2723
P08195	SLC3A2	0.6399	7.3942	3.1993
P31689	DNAJA1	-0.2993	1.1626	3.0533
E7ETB3	DNPEP	-0.0103	0.2054	0.1743
Q8WXI9	GATAD2B	-0.122	0.4743	0.9198
Q86XP3	DDX42	0.3721	2.8133	1.6519
Q09161	NCBP1	-0.5518	4.0156	4.5033
Q3YEC7	RABL6	-0.1951	0.1811	1.865
J3KNP4	SEMA4B	-0.7686	1.329	2.7819
Q9Y2W1	THRAP3	-0.0113	0.4918	0.6299
Q9UI10-3	EIF2B4	0.3424	2.1424	0.6303
P78406	RAE1	-0.0042	0.466	0.4452
O15173	PGRMC2	0.2785	0.5604	1.7139
Q5VST6	ABHD17B	0.4658	8.2566	0.775
K7ELL7	PRKCSH	-0.1351	0.2491	1.611
P22307	SCP2	0.1615	1.0047	0.5659
Q96G03	PGM2	0.0977	0.0775	0.8182
P41221	WNT5A	0.5008	2.1628	0.252
Q9Y2Y0	ARL2BP	-1.1651	9.7863	0.1773
Q8N8N7	PTGR2	0.4164	0.5225	0.9554
Q96RL7	VPS13A	0.2726	0.6897	0.9471
Q6NYC8	PPP1R18	0.6159	2.8293	3.4841
Q14789	GOLGB1	-0.0633	0.3042	0.4169
P55210	CASP7	0.559	1.7112	2.3526
P39059	COL15A1	-0.5179	0.4565	0.3465
O95292	VAPB	-0.0969	0.8402	0.1825
P20226	TBP;TBPL2	0.262	0.5173	0.477
Q9BVA1	TUBB2B	0.3669	2.9855	2.2339
Q96EL2	MRPS24	-0.5043	3.7607	2.3681
Q9BTZ2	DHRS4	-0.0808	0.111	1.0854
P28838	LAP3	-0.1496	1.1108	0.8687
Q96RT7	TUBGCP6	-0.0541	0.6104	0.0276
Q53GQ0	HSD17B12	-0.5132	1.3566	1.8071
Q8NI36	WDR36	0.1371	2.0645	0.0243
P62820	RAB1A	0.5827	2.0648	3.2333
Q5VU66	TPM3	-3.2731	16.6596	1.4289
Q96QK1	VPS35	-0.4587	2.2149	3.4446
Q96QD8	SLC38A2	-0.2581	0.7709	1.2166
Q3ZCQ8	TIMM50	-0.0007	0.091	0.1297
P84085	ARF5	0.03	0.3567	0.3666
Q15286	RAB35	0.2066	3.0414	0.082
D3K174	SLC4A7	0.1842	9.1941	6.3448
Q5SRE5	NUP188	0.2165	0.6865	1.2732
P02792	FTL	-0.0936	4.5447	1.6771
Q86W56	PARG	-2.2031	9.177	10.3964
P62888	RPL30	-0.2084	0.9892	0.9663
Q9Y3Q3	TMED3	0.4486	1.5242	1.1489
Q0ZGT2	NEXN	-1.012	3.3312	10.1921
O15020	SPTBN2	-0.8895	4.3981	6.0313
Q9H0E3	SAP130	0.0456	0.0167	0.1457
Q71SY5	MED25	0.8671	2.4331	1.8099
Q9UL54	TAOK2	-1.1393	2.62	2.881
Q53LP3	SOWAHC	0.1231	1.855	2.5553
P50502	ST13;ST13P4;ST13P5	0.3844	2.7819	2.5283
Q8N4Q0	ZADH2	-0.8963	3.749	1.9185
Q9UJC5	SH3BGRL2	-0.2944	0.1569	1.6186
Q01831	XPC	-0.6365	1.5092	1.3707
P29373	CRABP2	0.5006	0.7689	1.859
Q24JP5	TMEM132A	0.5235	0.0296	8.6109
O14617	AP3D1	0.177	0.8415	0.4753
Q7L576	CYFIP1	-0.2777	0.9821	2.3459
Q6P4F2	FDX1L	0.8447	7.6178	2.2564
Q96JC1	VPS39	-0.4192	0.8098	1.3604
P47813	EIF1AX;EIF1AY	0.0002	0.0504	0.0681
P25789	PSMA4	-0.4734	4.8005	2.1108
Q07617	SPAG1	0.3742	1.7736	0.4201
Q9BVC5	C2orf49	0.5113	2.261	1.863
Q16763	UBE2S	0.3361	1.8692	1.4147
Q99848	EBNA1BP2	-0.0454	0.0657	0.2184
A6NDU8	C5orf51	-0.3352	2.2936	0.7847
Q9UPT9	USP22	-0.5958	1.948	2.303
P13797	PLS3	-0.0301	0.8192	0.2706
O94760	DDAH1	0.1223	0.9328	2.2525
Q9H6H4	REEP4	0.7948	2.6019	2.028
Q86VS8	HOOK3	0.6389	1.0223	2.7846
O15439	ABCC4	-1.3653	4.6658	5.3361
Q15397	KIAA0020	-0.1739	0.3851	1.2838
O94804	STK10	0.5066	1.2462	0.7036
Q9NPJ3	ACOT13	0.0197	0.1744	0.4373
Q9BTC0	DIDO1	-0.027	0.6597	1.2281
P20042	EIF2S2	-0.0761	0.7292	0.0021
Q86XL3	ANKLE2	0.1237	0.2401	0.6757
P78347	GTF2I	0.01	0.2184	0.0835
Q12802	AKAP13	-0.1561	0.0016	0.688
Q9NPD3	EXOSC4	0.1292	0.5612	0.2872
O95999	BCL10	-0.1631	0.6159	1.3046
O43865	AHCYL1	-0.2481	2.6504	0.9885
P49591	SARS	-0.1088	0.6591	0.6552
P55039	DRG2	0.0478	0.1799	0.6143
Q6VMQ6	ATF7IP	0.5817	0.3445	2.5077
Q9NVJ2	ARL8B	0.866	4.8739	4.8447
Q9UBV8	PEF1	0.2745	0.91	0.6951
Q9NPF5	DMAP1	0.2218	0.5771	0.3355
Q86Y56	HEATR2	-0.2476	1.221	0.9494
Q9NVS9	PNPO	0.6584	2.713	2.5813
Q9NUQ9	FAM49B	0.0515	0.5584	1.2918
P23743	DGKA	0.2329	0.1472	1.0255
O60907	TBL1X	-0.6977	2.2745	2.6151
P48729	CSNK1A1	-0.172	0.1231	0.8434
P56524	HDAC4	-0.4995	2.05	0.0837
P55884	EIF3B	-0.3379	1.8515	3.0349
P52564	MAP2K6	-0.3165	4.3046	0.5755
Q9BZG1	RAB34	-0.3706	2.2983	1.9949
Q96CM3	RPUSD4	-0.8112	5.2603	0.4054
O60232	SSSCA1	-0.2152	1.1076	0.5226
Q86SQ9	DHDDS	-0.0216	6.0515	5.2118
Q8NB46	ANKRD52	0.0227	0.0986	0.0805
Q9Y6I4	USP3	0.4044	2.0153	2.0478
P20073	ANXA7	-0.6844	7.24	3.0309
O43684	BUB3	-0.0048	0.2554	0.1967
P53350	PLK1	0.1285	0.3002	0.1673
Q969G3	SMARCE1	-0.0278	0.0082	0.2859
Q92766	RREB1	-0.5191	1.912	2.3724
O43617	TRAPPC3	0.424	0.3997	2.3893
P53634	CTSC	0.0788	0.4128	0.1827
P39019	RPS19	-0.1534	1.5182	0.7402
O95870	ABHD16A;BAT5	-0.6892	1.2907	2.4124
Q96CN9	GCC1	-0.3686	0.9314	1.4671
P42330	AKR1C3	0.325	0.1087	4.7062
P30153	PPP2R1A	0.1082	0.3988	0.6598
Q9UNS2	COPS3	0.113	1.3263	0.1667
Q8WZA0	LZIC	0.0655	0.2016	0.6308
O14530	TXNDC9	-0.1542	0.3984	1.4699
Q8WUX1	SLC38A5	0.392	2.8478	0.2781
Q9Y3B2	EXOSC1	0.0718	0.4348	0.0386
Q9Y6R0	NUMBL	0.5088	0.4585	4.821
Q15650	TRIP4	-0.0364	0.0632	0.012
Q8N5I9	C12orf45	0.0181	2.219	1.547
Q8IXQ3	C9orf40	-0.5906	0.6661	0.6996
Q8N4H5	TOMM5	-0.2286	0.3997	1.0977
P08651	NFIC	-0.2845	0.001	2.4695
Q9H0R3	TMEM222	2.0234	11.3189	7.3853
Q93084	ATP2A3	-0.2841	4.2851	0.6964
Q8NCG7	DAGLB	0.6692	10.3815	0.2983
Q49AR2	C5orf22	0.2006	0.5549	0.8708
Q5THK1	PRR14L	-1.8386	7.9921	7.6808
Q00610	CLTC	0.0969	1.1534	0.2028
P40937	RFC5	0.0266	0.4535	0.1536
O75575	CRCP	0.0256	0.7184	0.2573
Q9Y5P6	GMPPB	-0.0891	1.3101	0.7325
Q9NQ92	COPRS	-0.0562	0.002	0.4732
P25686	DNAJB2	0.2001	0.6473	1.299
Q01081	U2AF1	-0.1011	1.0569	0.03
Q9HB40	SCPEP1	-0.0444	0.0157	0.4509
P19525	EIF2AK2	-0.2465	1.4495	1.6231
P54098	POLG	0.1704	3.1114	1.3255
Q9Y5Z4	HEBP2	0.1863	0.1577	0.3251
Q8N9N5	BANP	0.1887	1.7683	0.3508
P26373	RPL13	-0.5089	3.9571	2.9176
Q86U28	ISCA2	0.7399	1.3169	2.2461
Q9NVR2	INTS10	-0.512	3.0549	6.4844
Q96SI1	KCTD15	0.7496	1.0819	3.0371
Q659C4	LARP1B	0.2526	0.9154	2.1524
Q15418	RPS6KA1	-0.1568	1.1612	0.6592
O75251	NDUFS7	0.2803	0.2536	1.9459
[truncated: 4,053 more rows]
