# Supplementary material for: Rules of Engagement for Components of Membrane Protein Biogenesis at the Human Endoplasmic Reticulum
Source: Int J Mol Sci. 2025 Sep 10;26(18):8823. doi: 10.3390/ijms26188823 (PMC12469465; doi:10.3390/ijms26188823)
Supplement: Supplementary file 1 [file ijms-26-08823-s001.zip › supplementary files/Table S12_bip_full_up.xlsx]

## Sheet: Sheet 1
Accession	Gene	Full protein name	log2 fold change	Subcellular location
Q16822	PCK2	Phosphoenolpyruvate carboxykinase [GTP], mitochondrial	3.69479	Mitochondrion
Q9H2H9	SLC38A1	Sodium-coupled neutral amino acid transporter 1	3.64604	Cell membrane
Q6UXH1	CRELD2	Cysteine-rich with EGF-like domain protein 2	3.52619	Secreted, Endoplasmic reticulum
Q8NBN3	TMEM87A	Transmembrane protein 87A	3.20267	Membrane
P29317	EPHA2	Ephrin type-A receptor 2	3.12784	Focal adhesion, Cell membrane, Ruffle membrane, Cell projection, Cell junction, Lamellipodium membrane
Q9NQE9	HINT3	Histidine triad nucleotide-binding protein 3	3.12018	Nucleus, Cytoplasm
P32929	CTH	Cystathionine gamma-lyase	3.07313	Cytoplasm
Q9UBV2	SEL1L	Protein sel-1 homolog 1	3.03802	Endoplasmic reticulum membrane
Q8NHG8	ZNRF2	E3 ubiquitin-protein ligase ZNRF2	2.93328	Presynaptic cell membrane, Lysosome membrane, Endosome membrane, Synapse, Cell junction
Q8TAA5	GRPEL2	GrpE protein homolog 2, mitochondrial	2.85558	Mitochondrion matrix
Q8TD30	GPT2	Alanine aminotransferase 2	2.83889
P46934-4	NEDD4	E3 ubiquitin-protein ligase NEDD4	2.82562	Cell membrane, Cytoplasm
P46527	CDKN1B	Cyclin-dependent kinase inhibitor 1B	2.72631	Cytoplasm, Endosome, Nucleus
O75592	MYCBP2	E3 ubiquitin-protein ligase MYCBP2	2.67758	Nucleus
P13667	PDIA4	Protein disulfide-isomerase A4	2.67513	Endoplasmic reticulum lumen, Melanosome
Q8IWV7	UBR1	E3 ubiquitin-protein ligase UBR1	2.6702	Cytoplasm, Cytosol
P55145	MANF	Mesencephalic astrocyte-derived neurotrophic factor	2.66271	Secreted
P07203	GPX1	Glutathione peroxidase 1	2.51609	Cytoplasm
Q7Z333	SETX	Probable helicase senataxin	2.3684	Nucleolus, Growth cone, Axon, Cytoplasm, Chromosome, Nucleus, Nucleoplasm, Cell projection, Telomere
P40189	IL6ST	Interleukin-6 receptor subunit beta	2.36579	Secreted, Cell membrane
Q9ULG6	CCPG1	Cell cycle progression protein 1	2.34141	Cytoplasmic granule membrane
Q5UCC4	EMC10	ER membrane protein complex subunit 10	2.24908	Membrane, Secreted
Q9BTU6	PI4K2A	Phosphatidylinositol 4-kinase type 2-alpha	2.23755	Cytoplasmic vesicle, Synaptosome, Membrane, Cell projection, Cell junction, trans-Golgi network membrane, Cell membrane, Dendrite, Mitochondrion, Synapse, Presynaptic cell membrane, Membrane raft, Golgi apparatus, Endosome
P18850	ATF6	Cyclic AMP-dependent transcription factor ATF-6 alpha	2.21134	Nucleus, Endoplasmic reticulum membrane
Q13438-6	OS9;OR7D2	Protein OS-9	2.20475	Endoplasmic reticulum lumen
Q08AD1	CAMSAP2	Calmodulin-regulated spectrin-associated protein 2	2.20292	Cytoplasm, Cytoskeleton
Q8TF01	PNISR	Arginine/serine-rich protein PNISR	2.1746	Nucleus speckle
Q5VV41	ARHGEF16	Rho guanine nucleotide exchange factor 16	2.12005	Cytoplasm
Q02040	AKAP17A	A-kinase anchor protein 17A	2.10322	Nucleus speckle
Q9Y4L1	HYOU1	Hypoxia up-regulated protein 1	2.0658	Endoplasmic reticulum lumen
Q6S8J3	POTEE;POTEF;POTEI	POTE ankyrin domain family member E	2.06491
P50452	SERPINB8	Serpin B8	2.04528	Cytoplasm
P00966	ASS1	Argininosuccinate synthase	2.04259
O14972	DSCR3	Down syndrome critical region protein 3	2.03968
Q92626	PXDN	Peroxidasin homolog	2.01358	Extracellular space, Secreted, Extracellular matrix
Q96BW5	PTER	Phosphotriesterase-related protein	2.00402
O75330	HMMR	Hyaluronan mediated motility receptor	1.97693	Cytoplasm, Cell surface
Q5HYK7	SH3D19	SH3 domain-containing protein 19	1.95483	Nucleus, Cytoplasm
Q6PJG2	ELMSAN1	ELM2 and SANT domain-containing protein 1	1.94504	Nucleus
Q9Y653	GPR56	Adhesion G-protein coupled receptor G1	1.94157	Cell membrane, Secreted, Membrane raft
Q9NZJ9-2	NUDT4;NUDT11;NUDT10	Diphosphoinositol polyphosphate phosphohydrolase 2	1.94076	Cytoplasm
Q96B49	TOMM6	Mitochondrial import receptor subunit TOM6 homolog	1.92539	Mitochondrion outer membrane
Q70E73	RAPH1	Ras-associated and pleckstrin homology domains-containing protein 1	1.88058	Lamellipodium, Filopodium, Cell membrane, Cytoskeleton, Cell projection, Cytoplasm
P14625	HSP90B1	Endoplasmin	1.87734	Endoplasmic reticulum lumen, Melanosome
O95197-3	RTN3	Reticulon-3	1.8726	Endoplasmic reticulum membrane, Golgi apparatus membrane
Q8NFV4	ABHD11	Protein ABHD11	1.84343
Q9H4F8	SMOC1	SPARC-related modular calcium-binding protein 1	1.79851	Basement membrane, Extracellular matrix, Extracellular space, Secreted
Q86VN1	VPS36	Vacuolar protein-sorting-associated protein 36	1.75584	Endosome, Nucleus, Late endosome, Cytoplasm, Membrane
Q13153	PAK1	Serine/threonine-protein kinase PAK 1	1.73406	Invadopodium, Cell projection, Cell junction, Ruffle membrane, Cytoplasm, Cell membrane, Focal adhesion
A3KMH1	VWA8	von Willebrand factor A domain-containing protein 8	1.72984	Secreted
Q8IZH2	XRN1	5'-3' exoribonuclease 1	1.7069	Cytoplasm
P04920	SLC4A2	Anion exchange protein 2	1.70112	Membrane
Q6IAN0	DHRS7B	Dehydrogenase/reductase SDR family member 7B	1.68841	Endoplasmic reticulum membrane
P55290	CDH13	Cadherin-13	1.68582	Cell membrane
A5PLL7	TMEM189	Transmembrane protein 189	1.68487	Endoplasmic reticulum membrane
Q96AB3	ISOC2	Isochorismatase domain-containing protein 2	1.68444	Cytoplasm, Nucleus
Q12929	EPS8	Epidermal growth factor receptor kinase substrate 8	1.68283	Synaptosome, Cell junction, Stereocilium, Cell projection, Cytoplasm, Synapse, Ruffle membrane, Cell cortex, Growth cone
Q96J02	ITCH	E3 ubiquitin-protein ligase Itchy homolog	1.68237	Cytoplasm, Cell membrane, Nucleus
Q6KB66	KRT80	Keratin, type II cytoskeletal 80	1.65615
Q8NI08-2	NCOA7	Nuclear receptor coactivator 7	1.65597	Nucleus
E7ESS2	MAP4K4	Mitogen-activated protein kinase kinase kinase kinase 4	1.64412
Q96JB2	COG3	Conserved oligomeric Golgi complex subunit 3	1.64076	Golgi stack membrane, Golgi apparatus
Q9BVL4	SELO	Selenoprotein O	1.6263
P50336	PPOX	Protoporphyrinogen oxidase	1.60882	Mitochondrion inner membrane
O75128	COBL	Protein cordon-bleu	1.59259	Cell membrane, Cytoskeleton, Ruffle, Cell projection, Cytoplasm
Q6GMV2	SMYD5	SET and MYND domain-containing protein 5	1.58916
P19174-2	PLCG1	1-phosphatidylinositol 4,5-bisphosphate phosphodiesterase gamma-1	1.58122	Cell projection, Lamellipodium, Ruffle
Q9NR77	PXMP2	Peroxisomal membrane protein 2	1.57651	Peroxisome membrane
P31751	AKT2	RAC-beta serine/threonine-protein kinase	1.57509	Cytoplasm, Nucleus, Early endosome, Cell membrane
O94967	WDR47	WD repeat-containing protein 47	1.57476	Cytoskeleton, Cytoplasm
Q13555	CAMK2G	Calcium/calmodulin-dependent protein kinase type II subunit gamma	1.56998	Sarcoplasmic reticulum membrane
Q9H0W8	SMG9	Protein SMG9	1.56643
O95834	EML2	Echinoderm microtubule-associated protein-like 2	1.56592	Cytoplasm, Spindle, Cytoskeleton
O14662	STX16;STX16-NPEPL1	Syntaxin-16	1.56178	Cytoplasm, Golgi apparatus membrane
Q9HCN8	SDF2L1	Stromal cell-derived factor 2-like protein 1	1.54444	Endoplasmic reticulum lumen
Q96HD1	CRELD1	Cysteine-rich with EGF-like domain protein 1	1.54217	Membrane
Q92828	CORO2A	Coronin-2A	1.54083
P09758	TACSTD2	Tumor-associated calcium signal transducer 2	1.51622	Membrane
Q9HA77	CARS2	Probable cysteine--tRNA ligase, mitochondrial	1.49222	Mitochondrion matrix
Q8IX04	UEVLD	Ubiquitin-conjugating enzyme E2 variant 3	1.48747
O75629	CREG1	Protein CREG1	1.46706	Secreted
Q8N6N3	C1orf52	UPF0690 protein C1orf52	1.46113
Q9ULC3	RAB23	Ras-related protein Rab-23	1.45511	Autophagosome, Cell membrane, Phagosome membrane, Cytoplasm, Endosome membrane, Phagosome, Cytoplasmic vesicle
P78345	RPP38	Ribonuclease P protein subunit p38	1.44462	Nucleolus, Nucleus
P48509	CD151	CD151 antigen	1.41054	Membrane
Q86Y07	VRK2	Serine/threonine-protein kinase VRK2	1.40544	Cytoplasm, Mitochondrion membrane, Nucleus, Endoplasmic reticulum membrane
Q03393	PTS	6-pyruvoyl tetrahydrobiopterin synthase	1.40016
Q8IWJ2	GCC2	GRIP and coiled-coil domain-containing protein 2	1.39409	Golgi apparatus, trans-Golgi network membrane, Cytoplasm
Q9NZ08	ERAP1	Endoplasmic reticulum aminopeptidase 1	1.39364	Endoplasmic reticulum membrane
Q6KC79	NIPBL	Nipped-B-like protein	1.39304	Nucleus
Q05086	UBE3A	Ubiquitin-protein ligase E3A	1.3869	Cytoplasm, Nucleus
Q8WTW3	COG1;ADCK1	Conserved oligomeric Golgi complex subunit 1	1.37787	Golgi apparatus membrane
Q9GZT6	CCDC90B	Coiled-coil domain-containing protein 90B, mitochondrial	1.36775	Mitochondrion membrane
Q6GQQ9	OTUD7B	OTU domain-containing protein 7B	1.36115	Nucleus, Cytoplasm
Q8WXH0	SYNE2	Nesprin-2	1.35393	Cytoskeleton, Nucleus outer membrane, Cytoplasm, Sarcomere, Nucleoplasm, Focal adhesion, Cell membrane, Sarcoplasmic reticulum membrane, Z line, Mitochondrion, Nucleus, Myofibril, Cell junction
Q15084	PDIA6	Protein disulfide-isomerase A6	1.34992	Melanosome, Cell membrane, Endoplasmic reticulum lumen
Q08378	GOLGA3	Golgin subfamily A member 3	1.33602	Golgi apparatus, Golgi stack membrane, Cytoplasm
Q00653	NFKB2	Nuclear factor NF-kappa-B p100 subunit	1.33274	Cytoplasm, Nucleus
Q9UBB9	TFIP11	Tuftelin-interacting protein 11	1.32197	Nucleus, Cytoplasm
O60831	PRAF2	PRA1 family protein 2	1.31241	Endosome membrane
Q8NI22	MCFD2	Multiple coagulation factor deficiency protein 2	1.30569	Endoplasmic reticulum, Endoplasmic reticulum-Golgi intermediate compartment, Golgi apparatus
P35555	FBN1	Fibrillin-1	1.30567	Extracellular matrix, Secreted, Extracellular space
Q9NUJ3	TCP11L1	T-complex protein 11-like protein 1	1.30382
P80303	NUCB2;DCAF5	Nucleobindin-2	1.2965	Endoplasmic reticulum, Cytoplasm, Membrane, Nucleus envelope, Golgi apparatus, Secreted
O43567	RNF13	E3 ubiquitin-protein ligase RNF13	1.296	Golgi apparatus membrane, Nucleus inner membrane, Late endosome membrane, Lysosome membrane, Endoplasmic reticulum membrane
Q96EK6	GNPNAT1	Glucosamine 6-phosphate N-acetyltransferase	1.28624	Golgi apparatus membrane, Endosome membrane
Q93096	PTP4A1	Protein tyrosine phosphatase type IVA 1	1.27279	Endoplasmic reticulum, Cytoplasm, Cell membrane, Spindle, Cytoskeleton, Early endosome
O14967	CLGN	Calmegin	1.27064	Endoplasmic reticulum membrane
Q96DM3	C18orf8	Uncharacterized protein C18orf8	1.26705
Q9UBS4	DNAJB11	DnaJ homolog subfamily B member 11	1.26166	Endoplasmic reticulum lumen
Q9NZN8	CNOT2	CCR4-NOT transcription complex subunit 2	1.25383	Nucleus, Cytoplasm
O43286	B4GALT5	Beta-1,4-galactosyltransferase 5	1.25284	Golgi stack membrane, Golgi apparatus
Q9H5X1	FAM96A	MIP18 family protein FAM96A	1.24984	Cytoplasm
Q9H4G4	GLIPR2	Golgi-associated plant pathogenesis-related protein 1	1.24864	Golgi apparatus membrane
Q86SZ2	TRAPPC6B	Trafficking protein particle complex subunit 6B	1.2481	Endoplasmic reticulum, cis-Golgi network, Golgi apparatus
Q8N5G2	TMEM57	Macoilin	1.244	Axon, Nucleus membrane, Cell projection
Q12981	BNIP1	Vesicle transport protein SEC20	1.22782	Mitochondrion, Endoplasmic reticulum membrane
Q8NEM2	SHCBP1	SHC SH2 domain-binding protein 1	1.22353	Cytoskeleton, Spindle, Midbody, Cytoplasm
P23381	WARS	Tryptophan--tRNA ligase, cytoplasmic	1.22036	Cytoplasm
P78536	ADAM17	Disintegrin and metalloproteinase domain-containing protein 17	1.21311	Membrane
Q9P2X0	DPM3	Dolichol-phosphate mannosyltransferase subunit 3	1.20793	Endoplasmic reticulum membrane
O43149	ZZEF1	Zinc finger ZZ-type and EF-hand domain-containing protein 1	1.2037
P07602	PSAP	Prosaposin	1.20067	Lysosome, Secreted
Q9BTY2	FUCA2	Plasma alpha-L-fucosidase	1.19985	Secreted
Q8WUX9	CHMP7	Charged multivesicular body protein 7	1.19906	Cytoplasm, Nucleus envelope
Q9UPY5	SLC7A11	Cystine/glutamate transporter	1.19787	Membrane
Q9BRP1	PDCD2L	Programmed cell death protein 2-like	1.1948
O14879	IFIT3	Interferon-induced protein with tetratricopeptide repeats 3	1.19372	Mitochondrion, Cytoplasm
Q96MW5	COG8	Conserved oligomeric Golgi complex subunit 8	1.18979	Golgi apparatus membrane
Q6VN20	RANBP10	Ran-binding protein 10	1.18518	Nucleus, Cytoplasm, Cytosol
Q3KQV9	UAP1L1	UDP-N-acetylhexosamine pyrophosphorylase-like protein 1	1.1834
P07992	ERCC1	DNA excision repair protein ERCC-1	1.18243	Nucleus, Cytoplasm
P78330	PSPH	Phosphoserine phosphatase	1.1822
O00468-6	AGRN	Agrin	1.18183	Cell membrane, Secreted, Extracellular space, Cell junction, Extracellular matrix, Synapse
Q9Y6N7	ROBO1	Roundabout homolog 1	1.17952	Cell membrane, Axon, Cell projection
O14657	TOR1B	Torsin-1B	1.16879	Nucleus membrane, Endoplasmic reticulum lumen
Q9ULR0-1	ISY1	Ras-related protein Rab-43	1.16868	Phagosome, Cytoplasmic vesicle, trans-Golgi network, Phagosome membrane, trans-Golgi network membrane, Golgi apparatus
Q96QD8	SLC38A2	Sodium-coupled neutral amino acid transporter 2	1.16649	Cell membrane
Q14156	EFR3A	Protein EFR3 homolog A	1.16237	Cytosol, Cytoplasm, Cell membrane
Q9HBE1	PATZ1	POZ-, AT hook-, and zinc finger-containing protein 1	1.16074	Nucleus
Q96KC8	DNAJC1	DnaJ homolog subfamily C member 1	1.15993	Endoplasmic reticulum membrane, Nucleus membrane, Microsome membrane
Q9BSC4	NOL10	Nucleolar protein 10	1.15953	Nucleus, Nucleolus
Q9H0H0	INTS2	Integrator complex subunit 2	1.15546	Nucleus membrane
P43251	BTD	Biotinidase	1.15501	Secreted, Extracellular space
Q86Y91	KIF18B	Kinesin-like protein KIF18B	1.15146	Cytoplasm, Nucleus, Cytoskeleton
Q92974	ARHGEF2	Rho guanine nucleotide exchange factor 2	1.14729	Cytoplasmic vesicle, Cell junction, Cell projection, Tight junction, Cytoplasm, Ruffle membrane, Cytoskeleton, Golgi apparatus, Spindle
Q7Z3B4	NUP54	Nucleoporin p54	1.14217	Nucleus membrane, Nuclear pore complex, Nucleus
P08243	ASNS	Asparagine synthetase [glutamine-hydrolyzing]	1.13954
P46734	MAP2K3	Dual specificity mitogen-activated protein kinase kinase 3	1.13209
P69905	HBA2;HBA1	Hemoglobin subunit alpha	1.13173
Q9NV31	IMP3	U3 small nucleolar ribonucleoprotein protein IMP3	1.12692	Nucleus, Nucleolus
Q92674	CENPI	Centromere protein I	1.125	Nucleus, Chromosome, Centromere
Q9H0R3	TMEM222	Transmembrane protein 222	1.12465	Membrane
Q9NRF8	CTPS2	CTP synthase 2	1.12402
Q96ME1	FBXL18	F-box/LRR-repeat protein 18	1.11758
P04114	APOB	Apolipoprotein B-100	1.1021	Secreted, Cytoplasm
O14908	GIPC1	PDZ domain-containing protein GIPC1	1.09152	Cytoplasm, Membrane
Q9UDX5	MTFP1	Mitochondrial fission process protein 1	1.09104	Mitochondrion inner membrane
O15344	MID1	E3 ubiquitin-protein ligase Midline-1	1.08602	Spindle, Cytoskeleton, Cytoplasm
Q8WUY8	NAT14	N-acetyltransferase 14	1.08451	Membrane
Q9UHJ6	SHPK	Sedoheptulokinase	1.08359	Cytoplasm
P30101	PDIA3	Protein disulfide-isomerase A3	1.08151	Melanosome, Endoplasmic reticulum lumen, Endoplasmic reticulum
Q99490	AGAP2	Arf-GAP with GTPase, ANK repeat and PH domain-containing protein 2	1.08101	Nucleus, Cytoplasm
Q96J42	TXNDC15	Thioredoxin domain-containing protein 15	1.0783	Membrane
P57088	TMEM33	Transmembrane protein 33	1.06826	Endoplasmic reticulum membrane, Melanosome, Nucleus envelope
Q9UIQ6	LNPEP	Leucyl-cystinyl aminopeptidase	1.06245	Secreted, Cell membrane
Q16864	ATP6V1F	V-type proton ATPase subunit F	1.06229
Q9P0J7	KCMF1	E3 ubiquitin-protein ligase KCMF1	1.0548
Q9Y484	WDR45	WD repeat domain phosphoinositide-interacting protein 4	1.05005
P34741	SDC2	Syndecan-2	1.04753	Membrane
Q6IN85	SMEK1	Serine/threonine-protein phosphatase 4 regulatory subunit 3A	1.04665	Nucleus, Cytoskeleton, Cytoplasm, Microtubule organizing center, Centrosome
Q53GA4	PHLDA2	Pleckstrin homology-like domain family A member 2	1.04132	Cytoplasm, Membrane
Q9Y5B6	PAXBP1	PAX3- and PAX7-binding protein 1	1.03446	Nucleus
Q9UJX6	ANAPC2	Anaphase-promoting complex subunit 2	1.03399
Q96EH3	MALSU1	Mitochondrial assembly of ribosomal large subunit protein 1	1.03363	Mitochondrion matrix
Q9Y620	RAD54B	DNA repair and recombination protein RAD54B	1.03095	Nucleus
Q96RT1	ERBB2IP	Erbin	1.02767	Cell junction, Basolateral cell membrane, Hemidesmosome, Nucleus membrane
Q9Y617	PSAT1	Phosphoserine aminotransferase	1.0189
O15269	SPTLC1	Serine palmitoyltransferase 1	1.01792	Endoplasmic reticulum membrane
Q8N6L1	KRTCAP2	Keratinocyte-associated protein 2	1.01204	Endoplasmic reticulum membrane
Q9HBH0	RHOF	Rho-related GTP-binding protein RhoF	1.00853	Cytoplasm, Cell membrane, Cytoskeleton
Q13144	EIF2B5	Translation initiation factor eIF-2B subunit epsilon	1.00844
Q9UJ41	RABGEF1	Rab5 GDP/GTP exchange factor	1.00206	Early endosome, Recycling endosome, Cytoplasm
O96013	PAK4	Serine/threonine-protein kinase PAK 4	0.992445	Cytoplasm
Q8WUK0	PTPMT1	Phosphatidylglycerophosphatase and protein-tyrosine phosphatase 1	0.992412	Mitochondrion inner membrane
Q9NP72	RAB18	Ras-related protein Rab-18	0.992323	Cell membrane
P45985	MAP2K4	Dual specificity mitogen-activated protein kinase kinase 4	0.99224	Nucleus, Cytoplasm
O14647	CHD2	Chromodomain-helicase-DNA-binding protein 2	0.991255	Nucleus
P82921	MRPS21	28S ribosomal protein S21, mitochondrial	0.991241	Mitochondrion
P49589-3	CARS	Cysteine--tRNA ligase, cytoplasmic	0.989867	Cytoplasm
Q9NWK9	ZNHIT6	Box C/D snoRNA protein 1	0.984109
P11137	MAP2	Microtubule-associated protein 2	0.982737	Cytoplasm, Cytoskeleton
Q9Y5M8	SRPRB	Signal recognition particle receptor subunit beta	0.981906	Endoplasmic reticulum membrane
Q6P1K2	PMF1	Polyamine-modulated factor 1	0.979423	Nucleus, Centromere, Chromosome, Kinetochore
Q9Y4B6	VPRBP	Protein VPRBP	0.976154	Nucleus, Cytoplasm
Q9BVS5	TRMT61B	tRNA (adenine(58)-N(1))-methyltransferase, mitochondrial	0.975492	Mitochondrion
Q9Y5A7-2	NUB1	NADH-ubiquinone oxidoreductase chain 2	0.975123	Nucleus
Q9Y5N5	N6AMT1	HemK methyltransferase family member 2	0.974142
O75695	RP2	Protein XRP2	0.972709	Cell projection, Cilium, Cell membrane
Q9BSR8	YIPF4	Protein YIPF4	0.970811	cis-Golgi network membrane, Golgi apparatus
P10412	HIST1H1E	Histone H1.4	0.969149	Nucleus, Chromosome
Q9UJ70	NAGK	N-acetyl-D-glucosamine kinase	0.966786
Q8N6M0	OTUD6B	OTU domain-containing protein 6B	0.964358
Q92544	TM9SF4	Transmembrane 9 superfamily member 4	0.960521	Membrane, Golgi apparatus, Early endosome
Q8TE02	ELP5	Elongator complex protein 5	0.960232	Cytoplasm, Nucleus
Q08AF3	SLFN5;MAP3K10	Schlafen family member 5	0.959322
Q9NP92	MRPS30	28S ribosomal protein S30, mitochondrial	0.958821	Mitochondrion
P0DI81	TRAPPC2;TRAPPC2P1	Trafficking protein particle complex subunit 2	0.957686	Cytoplasm, Endoplasmic reticulum-Golgi intermediate compartment, Nucleus, Perinuclear region
Q9H0U3	MAGT1	Magnesium transporter protein 1	0.953988	Endoplasmic reticulum membrane, Cell membrane
Q9Y3B3	TMED7;TICAM2	Transmembrane emp24 domain-containing protein 7	0.950651	Endoplasmic reticulum membrane, Golgi apparatus, COPII-coated vesicle membrane, Cytoplasmic vesicle, cis-Golgi network membrane, Endoplasmic reticulum-Golgi intermediate compartment membrane, COPI-coated vesicle membrane
Q9NXC5	MIOS	WD repeat-containing protein mio	0.9502
Q96HA8	WDYHV1;PCDHB16	Protein N-terminal glutamine amidohydrolase	0.94717	Nucleus, Cytosol, Cytoplasm
Q9P035	PTPLAD1	Very-long-chain (3R)-3-hydroxyacyl-CoA dehydratase 3	0.944293	Endoplasmic reticulum membrane
P13497	BMP1	Bone morphogenetic protein 1	0.940322	Secreted, Extracellular space, Golgi apparatus, trans-Golgi network, Extracellular matrix
P56199	ITGA1	Integrin alpha-1	0.936954	Membrane
Q9BQP7	MGME1	Mitochondrial genome maintenance exonuclease 1	0.926403	Mitochondrion
P48723	HSPA13	Heat shock 70 kDa protein 13	0.920189	Microsome, Endoplasmic reticulum
P27105	STOM	Erythrocyte band 7 integral membrane protein	0.914904	Cytoplasm, Cytoplasmic vesicle, Melanosome, Cell membrane, Membrane raft, Cytoskeleton
Q08722	CD47	Leukocyte surface antigen CD47	0.899103	Cell membrane
Q9Y371-2	SH3GLB1	Endophilin-B1	0.899011	Midbody, Cytoplasmic vesicle, Mitochondrion outer membrane, Cytoplasm, Golgi apparatus membrane, Autophagosome membrane
Q6ZMK1	CYHR1	Cysteine and histidine-rich protein 1	0.893478	Cytoplasm, Perinuclear region
P51617	IRAK1	Interleukin-1 receptor-associated kinase 1	0.890038	Nucleus, Lipid droplet, Cytoplasm
P15289	ARSA	Arylsulfatase A	0.881324	Lysosome
Q96RL7	VPS13A	Vacuolar protein sorting-associated protein 13A	0.87813
Q9Y316	MEMO1	Protein MEMO1	0.877079
Q9Y446	PKP3	Plakophilin-3	0.874877	Cell junction, Desmosome, Nucleus
P13995	MTHFD2	Bifunctional methylenetetrahydrofolate dehydrogenase/cyclohydrolase, mitochondrial	0.872595	Mitochondrion
Q9Y6M5	SLC30A1	Zinc transporter 1	0.871508	Cell membrane
Q9NRY4	ARHGAP35	Rho GTPase-activating protein 35	0.871418	Cytoplasm, Cell membrane, Cilium basal body, Cytoskeleton, Nucleus
P16615	ATP2A2	Sarcoplasmic/endoplasmic reticulum calcium ATPase 2	0.870278	Sarcoplasmic reticulum membrane, Endoplasmic reticulum membrane
P08133	ANXA6	Annexin A6	0.869845	Melanosome, Cytoplasm
P53602	MVD	Diphosphomevalonate decarboxylase	0.868488
Q5T8P6-2	RBM26	RNA-binding protein 26	0.864211
O94855	SEC24D	Protein transport protein Sec24D	0.863118	Endoplasmic reticulum membrane, Perinuclear region, Cytoplasm, Golgi apparatus membrane
Q13363	CTBP1	C-terminal-binding protein 1	0.861532	Cytoplasm, Nucleus
P41250	GARS	Glycine--tRNA ligase	0.861312	Cytoplasm, Cell projection, Axon, Mitochondrion
Q16666	IFI16	Gamma-interferon-inducible protein 16	0.860277	Cytoplasm, Nucleus
P54802	NAGLU	Alpha-N-acetylglucosaminidase	0.859882	Lysosome
Q9H9P8	L2HGDH	L-2-hydroxyglutarate dehydrogenase, mitochondrial	0.858468	Mitochondrion
O95486	SEC24A	Protein transport protein Sec24A	0.857159	Perinuclear region, Endoplasmic reticulum membrane, Golgi apparatus membrane, Cytoplasm
O14727	APAF1	Apoptotic protease-activating factor 1	0.857081	Cytoplasm
P07902	GALT	Galactose-1-phosphate uridylyltransferase	0.856667
Q9BRF8	CPPED1	Serine/threonine-protein phosphatase CPPED1	0.856281	Cytoplasm
Q9C0D3	ZYG11B	Protein zyg-11 homolog B	0.855676
Q9BUK6	MSTO1	Protein misato homolog 1	0.851244	Mitochondrion outer membrane
Q9Y3A3	MOB4	MOB-like protein phocein	0.851038	Golgi stack membrane, Cytoplasm, Membrane, Golgi apparatus, Perinuclear region
Q96GS4	C17orf59	BLOC-1-related complex subunit 6	0.850686	Lysosome membrane
Q9HD26-2	GOPC	Golgi-associated PDZ and coiled-coil motif-containing protein	0.850634	Cytoplasm, Golgi apparatus membrane, Synapse, Golgi apparatus, Cell junction, Cell projection, Postsynaptic density, Dendrite, trans-Golgi network membrane, Postsynaptic cell membrane
Q7Z4R8	C6orf120	UPF0669 protein C6orf120	0.848482	Secreted
Q96TC7	RMDN3	Regulator of microtubule dynamics protein 3	0.847064	Cytoskeleton, Spindle, Nucleus, Mitochondrion outer membrane, Spindle pole, Mitochondrion membrane, Cytoplasm
O95067	CCNB2	G2/mitotic-specific cyclin-B2	0.834952
Q96RF0	SNX18	Sorting nexin-18	0.83092	Endosome membrane, Cytoplasmic vesicle membrane, Endomembrane system, Cell membrane
Q9H4L5	OSBPL3	Oxysterol-binding protein-related protein 3	0.829588	Cytoplasm, Filopodium tip, Cell projection, Cytosol, Nucleus membrane, Cell membrane, Endoplasmic reticulum membrane
Q9Y6D6	ARFGEF1	Brefeldin A-inhibited guanine nucleotide-exchange protein 1	0.820342	Membrane, Nucleus matrix, Nucleus, Perinuclear region, Cytoplasm, trans-Golgi network, Nucleolus, Golgi apparatus
O75177	SS18L1	Calcium-responsive transactivator	0.819935	Chromosome, Centromere, Kinetochore, Nucleus
O94874	UFL1	E3 UFM1-protein ligase 1	0.816662	Cytosol, Endoplasmic reticulum, Cytoplasm
A8MXV4	NUDT19	Nucleoside diphosphate-linked moiety X motif 19	0.815835	Peroxisome
Q13415	ORC1	Origin recognition complex subunit 1	0.808008	Nucleus
Q12982	BNIP2	BCL2/adenovirus E1B 19 kDa protein-interacting protein 2	0.806873	Perinuclear region, Cytoplasm
Q9NPE3	NOP10	H/ACA ribonucleoprotein complex subunit 3	0.80638	Nucleolus, Nucleus, Cajal body
Q08AM6	VAC14	Protein VAC14 homolog	0.804366	Microsome membrane, Endosome membrane
Q9UGP8	SEC63	Translocation protein SEC63 homolog	0.801994	Endoplasmic reticulum membrane
O95394	PGM3	Phosphoacetylglucosamine mutase	0.800118
P27824	CANX	Calnexin	0.79791	Endoplasmic reticulum membrane, Melanosome, Endoplasmic reticulum
Q9Y2X7	GIT1	ARF GTPase-activating protein GIT1	0.793683	Cytoplasm
P46939	UTRN	Utrophin	0.787983	Cytoplasm, Synapse, Cell junction, Cytoskeleton, Postsynaptic cell membrane
Q7Z392	TRAPPC11	Trafficking protein particle complex subunit 11	0.787859	Golgi apparatus, cis-Golgi network
P11274	BCR	Breakpoint cluster region protein	0.785134	Cell junction, Synapse, Postsynaptic density, Postsynaptic cell membrane
Q9Y2T3	GDA	Guanine deaminase	0.783794
Q9UL18	AGO1	Protein argonaute-1	0.777092	Cytoplasm, P-body
O14975	SLC27A2	Very long-chain acyl-CoA synthetase	0.774692	Peroxisome membrane, Endoplasmic reticulum membrane
P54687	BCAT1	Branched-chain-amino-acid aminotransferase, cytosolic	0.773353	Cytoplasm
P49902	NT5C2	Cytosolic purine 5'-nucleotidase	0.773223	Cytoplasm
Q7L5Y9	MAEA	Macrophage erythroblast attacher	0.773189	Cell membrane, Cytoskeleton, Nucleus matrix, Cytoplasm
Q9H967	WDR76	WD repeat-containing protein 76	0.773045
Q9BS26	ERP44	Endoplasmic reticulum resident protein 44	0.763808	Endoplasmic reticulum lumen
P25815	S100P	Protein S100-P	0.763323	Nucleus, Cytoplasm, Cell projection, Microvillus membrane
P49588	AARS	Alanine--tRNA ligase, cytoplasmic	0.763151	Cytoplasm
Q9Y4E6	WDR7	WD repeat-containing protein 7	0.762921
Q12907	LMAN2	Vesicular integral-membrane protein VIP36	0.758192	Endoplasmic reticulum membrane, Endoplasmic reticulum-Golgi intermediate compartment membrane, Golgi apparatus membrane
Q9H0K6	PUS7L	Pseudouridylate synthase 7 homolog-like protein	0.758038
Q92574	TSC1	Hamartin	0.755154	Cytoplasm, Membrane
Q9H0X9	OSBPL5	Oxysterol-binding protein-related protein 5	0.754011	Endoplasmic reticulum membrane
Q9NYU2	UGGT1	UDP-glucose:glycoprotein glucosyltransferase 1	0.752845	Endoplasmic reticulum lumen, Endoplasmic reticulum-Golgi intermediate compartment
P49441	INPP1	Inositol polyphosphate 1-phosphatase	0.751155
P49591	SARS	Serine--tRNA ligase, cytoplasmic	0.748582	Cytoplasm
Q9UHB7	AFF4	AF4/FMR2 family member 4	0.747387	Nucleus
Q8IXU6	SLC35F2	Solute carrier family 35 member F2	0.746693	Membrane
P23284	PPIB	Peptidyl-prolyl cis-trans isomerase B	0.744189	Melanosome, Endoplasmic reticulum lumen
Q9HAN9	NMNAT1	Nicotinamide/nicotinic acid mononucleotide adenylyltransferase 1	0.744153	Nucleus
Q15286	RAB35	Ras-related protein Rab-35	0.743422	Endosome, Melanosome, Cell membrane, Clathrin-coated pit, Membrane, Clathrin-coated vesicle, Cytoplasmic vesicle
P33981	TTK	Dual specificity protein kinase TTK	0.743205
Q9Y673	ALG5	Dolichyl-phosphate beta-glucosyltransferase	0.739015	Endoplasmic reticulum membrane
Q01196	RUNX1	Runt-related transcription factor 1	0.73772	Nucleus
Q8IYT4	KATNAL2	Katanin p60 ATPase-containing subunit A-like 2	0.736533	Cytoskeleton, Cytoplasm
Q96CS2	HAUS1	HAUS augmin-like complex subunit 1	0.731748	Cytoskeleton, Spindle, Spindle pole, Centrosome, Microtubule organizing center, Cytoplasm
Q9H4I3	TRABD	TraB domain-containing protein	0.731194
Q9BVK6	TMED9	Transmembrane emp24 domain-containing protein 9	0.730383	cis-Golgi network membrane, Endoplasmic reticulum-Golgi intermediate compartment membrane, Golgi apparatus, Endoplasmic reticulum membrane, trans-Golgi network membrane
O14979-3	HNRNPDL	Heterogeneous nuclear ribonucleoprotein D-like	0.726227	Cytoplasm, Nucleus
Q9UNK0	STX8	Syntaxin-8	0.723958	Membrane
Q86SX6	GLRX5	Glutaredoxin-related protein 5, mitochondrial	0.72199	Mitochondrion matrix
Q969J3	LOH12CR1	BLOC-1-related complex subunit 5	0.721121	Lysosome membrane
Q9P2E9	RRBP1	Ribosome-binding protein 1	0.719286	Endoplasmic reticulum membrane
Q8N1B4	VPS52	Vacuolar protein sorting-associated protein 52 homolog	0.717001	Endosome membrane, trans-Golgi network membrane, Golgi apparatus, Recycling endosome
P08397	HMBS	Porphobilinogen deaminase	0.71689	Cytoplasm
Q13217	DNAJC3	DnaJ homolog subfamily C member 3	0.715879	Endoplasmic reticulum
Q9Y608-2	LRRFIP2	Leucine-rich repeat flightless-interacting protein 2	0.714291
A8CG34	POM121C	Nuclear envelope pore membrane protein POM 121C	0.697683	Endoplasmic reticulum membrane, Nucleus, Nuclear pore complex, Nucleus membrane
Q8WV92	MITD1	MIT domain-containing protein 1	0.697446	Midbody, Late endosome membrane, Membrane
Q9BXJ8	TMEM120A	Transmembrane protein 120A	0.696655	Nucleus inner membrane
Q7Z4H3	HDDC2	HD domain-containing protein 2	0.690956
Q15437	SEC23B	Protein transport protein Sec23B	0.689073	Endoplasmic reticulum membrane, Golgi apparatus membrane, Endoplasmic reticulum-Golgi intermediate compartment membrane
Q9H4M9	EHD1	EH domain-containing protein 1	0.688869	Cell projection, Early endosome membrane, Cell membrane, Cilium membrane, Recycling endosome membrane
Q53GQ0	HSD17B12	Very-long-chain 3-oxoacyl-CoA reductase	0.686676	Endoplasmic reticulum membrane
Q06210	GFPT1	Glutamine--fructose-6-phosphate aminotransferase [isomerizing] 1	0.683433
P30622-2	CLIP1	CAP-Gly domain-containing linker protein 1	0.6779	Cytoplasmic vesicle membrane, Ruffle, Cytoskeleton, Cell projection, Cytoplasm
Q6YHK3	CD109	CD109 antigen	0.675941	Cell membrane
P82912	MRPS11	28S ribosomal protein S11, mitochondrial	0.671628	Mitochondrion
O43824	GTPBP6	Putative GTP-binding protein 6	0.666032
Q9BYI3	FAM126A	Hyccin	0.661779	Cell membrane, Cytosol, Cytoplasm
P43007	SLC1A4	Neutral amino acid transporter A	0.66042	Membrane, Melanosome
Q02818	NUCB1	Nucleobindin-1	0.659701	Golgi apparatus, Secreted, cis-Golgi network membrane, Cytoplasm
E9PLY5	MACF1	Microtubule-actin cross-linking factor 1, isoforms 1/2/3/5	0.65668
Q8WUA2	PPIL4	Peptidyl-prolyl cis-trans isomerase-like 4	0.650975	Nucleus
O75915	ARL6IP5	PRA1 family protein 3	0.650375	Cytoplasm, Cell membrane, Endoplasmic reticulum membrane, Cytoskeleton
Q8IXM6	NRM	Nurim	0.650106	Nucleus inner membrane
O60701	UGDH	UDP-glucose 6-dehydrogenase	0.649743
Q15758	SLC1A5	Neutral amino acid transporter B(0)	0.645005	Melanosome, Cell membrane
Q9H0B6	KLC2	Kinesin light chain 2	0.643676	Cytoskeleton, Cytoplasm
Q6IQ49	SDE2	Protein SDE2 homolog	0.631623
P49755	TMED10	Transmembrane emp24 domain-containing protein 10	0.631036	trans-Golgi network membrane, Endoplasmic reticulum membrane, Cell membrane, cis-Golgi network membrane, Cytoplasmic vesicle, Golgi apparatus, Melanosome, Secretory vesicle membrane, Endoplasmic reticulum-Golgi intermediate compartment membrane
Q9BX68	HINT2	Histidine triad nucleotide-binding protein 2, mitochondrial	0.630587	Mitochondrion
Q6P996	PDXDC1	Pyridoxal-dependent decarboxylase domain-containing protein 1	0.629678
Q96HA7	TONSL	Tonsoku-like protein	0.629647	Nucleus, Cytoplasm
Q9UPU5	USP24	Ubiquitin carboxyl-terminal hydrolase 24	0.626575
Q9Y584	TIMM22	Mitochondrial import inner membrane translocase subunit Tim22	0.625019	Mitochondrion inner membrane
Q8N5K1	CISD2	CDGSH iron-sulfur domain-containing protein 2	0.617543	Mitochondrion outer membrane, Endoplasmic reticulum membrane
Q16222	UAP1	UDP-N-acetylhexosamine pyrophosphorylase	0.613576	Cytoplasm
Q9UDY2	TJP2	Tight junction protein ZO-2	0.610927	Adherens junction, Tight junction, Cell junction, Cell membrane, Nucleus
Q9NQS1	AVEN	Cell death regulator Aven	0.609082	Endomembrane system
P48507	GCLM	Glutamate--cysteine ligase regulatory subunit	0.59752
O94905	ERLIN2	Erlin-2	0.592283	Endoplasmic reticulum membrane
Q9Y3D8	AK6;TAF9	Adenylate kinase isoenzyme 6	0.589293	Cajal body, Nucleoplasm, Nucleus
Q13190	STX5;STX5A	Syntaxin-5	0.584508	Golgi apparatus membrane, Endoplasmic reticulum-Golgi intermediate compartment membrane
Q07065	CKAP4	Cytoskeleton-associated protein 4	0.584335	Cytoplasm, Cytoskeleton, Endoplasmic reticulum membrane, Perinuclear region, Cell membrane
Q13636	RAB31	Ras-related protein Rab-31	0.583794	Cytoplasmic vesicle, trans-Golgi network, Phagosome, Phagosome membrane, Golgi apparatus, trans-Golgi network membrane, Early endosome
P50416	CPT1A	Carnitine O-palmitoyltransferase 1, liver isoform	0.572186	Mitochondrion outer membrane
P55072	VCP	Transitional endoplasmic reticulum ATPase	0.570253	Cytoplasm, Endoplasmic reticulum, Cytosol, Nucleus
P56545	CTBP2	C-terminal-binding protein 2	0.568872	Nucleus, Synapse, Cell junction
Q96D53	ADCK4	Atypical kinase COQ8B, mitochondrial	0.567551	Cytoplasm, Cytosol, Mitochondrion membrane, Cell membrane
O95197	RTN3	Reticulon-3	0.567117	Endoplasmic reticulum membrane, Golgi apparatus membrane
P63172	DYNLT1	Dynein light chain Tctex-type 1	0.559382	Cytoskeleton, Golgi apparatus, Spindle, Cytoplasm
Q8NEU8	APPL2	DCC-interacting protein 13-beta	0.559105	Nucleus, Early endosome membrane
P33897	ABCD1	ATP-binding cassette sub-family D member 1	0.559055	Peroxisome membrane
O75165	DNAJC13	DnaJ homolog subfamily C member 13	0.559047	Early endosome membrane, Early endosome, Endosome membrane
Q16795	NDUFA9	NADH dehydrogenase [ubiquinone] 1 alpha subcomplex subunit 9, mitochondrial	0.556926	Mitochondrion matrix
O43592	XPOT	Exportin-T	0.556268	Nucleus, Cytoplasm
Q14643	ITPR1	Inositol 1,4,5-trisphosphate receptor type 1	0.540989	Cytoplasm, Cytoplasmic vesicle, Secretory vesicle membrane, Perinuclear region, Endoplasmic reticulum membrane
Q9HD45	TM9SF3	Transmembrane 9 superfamily member 3	0.537955	Membrane
P26572	MGAT1	Alpha-1,3-mannosyl-glycoprotein 2-beta-N-acetylglucosaminyltransferase	0.530788	Golgi apparatus membrane
O95361	TRIM16	Tripartite motif-containing protein 16	0.527702	Cytoplasm
P00387	CYB5R3	NADH-cytochrome b5 reductase 3	0.525435	Mitochondrion outer membrane, Cytoplasm, Endoplasmic reticulum membrane
Q86VX2	COMMD7	COMM domain-containing protein 7	0.515475	Cytoplasmic vesicle
P49189	ALDH9A1	4-trimethylaminobutyraldehyde dehydrogenase	0.510646	Cytoplasm
P36776	LONP1	Lon protease homolog, mitochondrial	0.509286	Mitochondrion matrix
Q9H1I8	ASCC2	Activating signal cointegrator 1 complex subunit 2	0.509076	Nucleus
P14735	IDE	Insulin-degrading enzyme	0.508137	Cytoplasm, Secreted, Cell membrane
Q9P2N6	KANSL3	KAT8 regulatory NSL complex subunit 3	0.503857	Nucleus
B7Z904	TXNRD1;GML	Thioredoxin reductase 1, cytoplasmic	0.5009	Cytoplasm, Nucleus
Q15075	EEA1	Early endosome antigen 1	0.500004	Early endosome membrane, Cytoplasm
P04179	SOD2	Superoxide dismutase [Mn], mitochondrial	0.498732	Mitochondrion matrix
P61011	SRP54	Signal recognition particle 54 kDa protein	0.498661	Nucleus speckle, Cytoplasm
P17812	CTPS1	CTP synthase 1	0.491465
O60613	SEP15	15 kDa selenoprotein	0.487384	Endoplasmic reticulum lumen
Q6UB35	MTHFD1L	Monofunctional C1-tetrahydrofolate synthase, mitochondrial	0.482879	Mitochondrion
P17301	ITGA2	Integrin alpha-2	0.478781	Membrane
O43175	PHGDH	D-3-phosphoglycerate dehydrogenase	0.477807
Q9Y678	COPG1	Coatomer subunit gamma-1	0.477041	COPI-coated vesicle membrane, Golgi apparatus membrane, Cytoplasm, Cytoplasmic vesicle
Q8TEX9	IPO4	Importin-4	0.475582	Nucleus, Cytoplasm
P05091	ALDH2	Aldehyde dehydrogenase, mitochondrial	0.475421	Mitochondrion matrix
O43615	TIMM44	Mitochondrial import inner membrane translocase subunit TIM44	0.472438	Mitochondrion inner membrane
O95182	NDUFA7	NADH dehydrogenase [ubiquinone] 1 alpha subcomplex subunit 7	0.471422	Mitochondrion inner membrane
O95163	IKBKAP	Elongator complex protein 1	0.464792	Nucleus, Cytoplasm
Q9C0C9	UBE2O	(E3-independent) E2 ubiquitin-conjugating enzyme	0.463249	Nucleus, Cytoplasm
Q6P9B6	TLDC1	TLD domain-containing protein 1	0.445409
Q9UHB9	SRP68	Signal recognition particle subunit SRP68	0.424507	Cytoplasm, Nucleolus, Nucleus
Q8IVT2	MISP	Mitotic interactor and substrate of PLK1	0.423139	Cytoskeleton, Focal adhesion, Cell cortex, Cytoplasm, Cell junction
Q9H3P7	ACBD3	Golgi resident protein GCP60	0.412812	Mitochondrion, Golgi apparatus membrane
P78344	EIF4G2	Eukaryotic translation initiation factor 4 gamma 2	0.411606
Q9NZM1	MYOF	Myoferlin	0.408687	Cell membrane, Cytoplasmic vesicle membrane, Nucleus membrane
P13489	RNH1	Ribonuclease inhibitor	0.404597	Cytoplasm
Q5JTV8	TOR1AIP1	Torsin-1A-interacting protein 1	0.403267	Nucleus inner membrane
P23193	TCEA1	Transcription elongation factor A protein 1	0.403187	Nucleus
P18031	PTPN1	Tyrosine-protein phosphatase non-receptor type 1	0.403166	Endoplasmic reticulum membrane
Q9C0C2	TNKS1BP1	182 kDa tankyrase-1-binding protein	0.399925	Chromosome, Cytoplasm, Cytoskeleton, Nucleus
O43852	CALU	Calumenin	0.39889	Sarcoplasmic reticulum lumen, Endoplasmic reticulum membrane, Secreted, Golgi apparatus, Melanosome
Q17RY0	CPEB4	Cytoplasmic polyadenylation element-binding protein 4	0.395428	Postsynaptic cell membrane, Dendrite, Synapse, Cell projection, Cell junction, Postsynaptic density
P33527	ABCC1	Multidrug resistance-associated protein 1	0.387225	Cell membrane
Q96GA7	SDSL	Serine dehydratase-like	0.374272
Q9UK53-2	ING1	Inhibitor of growth protein 1	0.371836	Nucleus
Q07157-2	TJP1	Tight junction protein ZO-1	0.37063	Gap junction, Cell membrane, Cell junction, Tight junction
Q96AC1	FERMT2	Fermitin family homolog 2	0.363229	Nucleus, Focal adhesion, Sarcomere, Cell projection, Cell junction, Membrane, Myofibril, Cell cortex, Cytoskeleton, Cell surface, Cytoplasm, I band, Lamellipodium membrane
P48444	ARCN1	Coatomer subunit delta	0.351842	Cytoplasmic vesicle, COPI-coated vesicle membrane, Golgi apparatus membrane, Cytoplasm
Q14204	DYNC1H1	Cytoplasmic dynein 1 heavy chain 1	0.350314	Cytoplasm, Cytoskeleton
P46779	RPL28	60S ribosomal protein L28	0.346859
P41252	IARS	Isoleucine--tRNA ligase, cytoplasmic	0.327371	Cytoplasm
