# Supplementary material for: Rules of Engagement for Components of Membrane Protein Biogenesis at the Human Endoplasmic Reticulum
Source: Int J Mol Sci. 2025 Sep 10;26(18):8823. doi: 10.3390/ijms26188823 (PMC12469465; doi:10.3390/ijms26188823)
Supplement: Supplementary file 1 [file ijms-26-08823-s001.zip › supplementary files/Table S16_ws_full_up.xlsx]

## Sheet: Sheet 1
Accession	Gene	Full protein name	log2 fold change	Subcellular location	SS or TMD	Glycosylation sites	SP or TMD seq.
Q5SXH7	PLEKHS1	Pleckstrin homology domain-containing family S member 1	5.2995			0
P09601	HMOX1	Heme oxygenase 1	3.55949	Microsome, Endoplasmic reticulum membrane		0
P13726	F3	Tissue factor	3.48949	Membrane, Secreted	SP	2	METPAWPRVPRPETAVARTLLLGWVFAQVAGA
P04350	TUBB4A	Tubulin beta-4A chain	3.45399	Cytoplasm, Cytoskeleton		0
P07996	THBS1	Thrombospondin-1	3.18801	Endoplasmic reticulum, Sarcoplasmic reticulum	SP	11	MGLAWGLGVLFLMHVCGT
P07910	HNRNPC	Heterogeneous nuclear ribonucleoproteins C1/C2	2.88732	Nucleus		0
E7EVH7	KLC1		2.86262
P31431	SDC4	Syndecan-4	2.76367	Membrane, Secreted	SP	3	MAPARLFALLLFFVGGVA
P60059	SEC61G	Protein transport protein Sec61 subunit gamma	2.59759	Endoplasmic reticulum membrane	TMD	0	FQKIAMATAIGFAIMGFIGFFVKLIHIPI
P19012	KRT15	Keratin, type I cytoskeletal 15	2.55447			0
Q9NVT9	ARMC1	Armadillo repeat-containing protein 1	2.50452			0
Q8IWJ2	GCC2	GRIP and coiled-coil domain-containing protein 2	2.45093	Golgi apparatus, trans-Golgi network membrane, Cytoplasm		0
P15941	MUC1	Mucin-1	2.33533	Cytoplasm, Secreted, Apical cell membrane, Cell membrane, Nucleus	SP	9	MTPGTQSPFFLLLLLTVLTVVTG
O95721	SNAP29	Synaptosomal-associated protein 29	2.25192	Cilium membrane, Cytoplasm, Golgi apparatus membrane, Cell projection, Autophagosome membrane, Cytoplasmic vesicle		0
Q9NWZ5	UCKL1	Uridine-cytidine kinase-like 1	2.22564	Nucleus, Cytoplasm		0
Q9NYL2-2	ZAK	Mitogen-activated protein kinase kinase kinase MLT	2.14301	Nucleus, Cytoplasm		0
Q9BXV9	C14orf142	Uncharacterized protein C14orf142	2.10089			0
Q08357	SLC20A2	Sodium-dependent phosphate transporter 2	2.09886	Cell membrane	TMD	1	YLWMVILGFIIAFILAFSVGA
Q9H0R3	TMEM222	Transmembrane protein 222	2.02345	Membrane	TMD	0	VVWTPIPVLTWFFPIIGHMGI
Q9NRP2	CMC2	COX assembly mitochondrial protein 2 homolog	2.01335	Mitochondrion		0
P55211	CASP9	Caspase-9	1.99451			0
Q9UBV2	SEL1L	Protein sel-1 homolog 1	1.98761	Endoplasmic reticulum membrane	SP	5	MRVRIGLTLLLCAVLLSLASA
Q3ZCM7	TUBB8	Tubulin beta-8 chain	1.96889	Spindle, Cytoskeleton, Cytoplasm		0
P61218	POLR2F	DNA-directed RNA polymerases I, II, and III subunit RPABC2	1.9334	Nucleus		0
Q15843	NEDD8	NEDD8	1.92755	Nucleus		0
K7ENF0	NARS	Asparagine--tRNA ligase, cytoplasmic	1.86959
Q9Y5A7-2	NUB1	NADH-ubiquinone oxidoreductase chain 2	1.86443	Nucleus		0
O60888-3	CUTA	Protein CutA	1.8584		SP	0	MSGGRAPAVLLGGVASLLLSFVWMPALLPVAS
Q13425	SNTB2	Beta-2-syntrophin	1.85666	Cytoskeleton, Secretory vesicle membrane, Cytoplasmic vesicle, Membrane, Cytoplasm, Cell junction		0
Q07021	C1QBP	Complement component 1 Q subcomponent-binding protein, mitochondrial	1.84288	Cytoplasm, Secreted, Mitochondrion matrix, Cell membrane, Nucleolus, Nucleus		0
Q96EK6	GNPNAT1	Glucosamine 6-phosphate N-acetyltransferase	1.84257	Golgi apparatus membrane, Endosome membrane		0
Q9BSE5	AGMAT	Agmatinase, mitochondrial	1.84243	Mitochondrion		0
O00622	CYR61	Protein CYR61	1.83531	Secreted	SP	0	MSSRIARALALVVTLLHLTRLALS
Q96HA1	POM121	Nuclear envelope pore membrane protein POM 121	1.82995	Nucleus, Nuclear pore complex, Nucleus membrane, Endoplasmic reticulum membrane	TMD	0	VLLGLSLVGLLLYLVPAAAAL
Q9H2H9	SLC38A1	Sodium-coupled neutral amino acid transporter 1	1.81377	Cell membrane	TMD	2	MSVFNLSNAIMGSGILGLAFALA
P04062	GBA	Glucosylceramidase	1.80512	Lysosome membrane	SP	5	MEFSSPSREECPKPLSRVSIMAGSLTGLLLLQAVSWASG
Q9UJY1	HSPB8	Heat shock protein beta-8	1.80243	Nucleus, Cytoplasm		0
P63098	PPP3R1;WDR92	Calcineurin subunit B type 1	1.80004	Cytoplasm, Membrane, Cytosol, Sarcolemma, Cell membrane		0
Q96B23-2	C18orf25	Uncharacterized protein C18orf25	1.79252			0
Q9Y5Y0	FLVCR1	Feline leukemia virus subgroup C receptor-related protein 1	1.72134	Mitochondrion membrane, Cell membrane	TMD	2	FVVLLIFSLYSLVNAFQWIQY
Q01974	ROR2	Tyrosine-protein kinase transmembrane receptor ROR2	1.69605	Cell membrane	SP	3	MARGSALPRRPLLCIPAVWAAAALLLSVSRTSG
Q9NPH0	ACP6	Lysophosphatidic acid phosphatase type 6	1.68152	Mitochondrion		0
P08779	KRT16	Keratin, type I cytoskeletal 16	1.67775			0
Q9H2F5	EPC1	Enhancer of polycomb homolog 1	1.67521	Nucleus		0
Q9GZY4	COA1	Cytochrome c oxidase assembly factor 1 homolog	1.65543	Mitochondrion inner membrane	TMD	0	LGARILFHGVFYAGGFAIVYYLI
P35555	FBN1	Fibrillin-1	1.65443	Extracellular matrix, Secreted, Extracellular space	SP	15	MRRGRLLEIALGFTVLLASYTSHG
Q15853	USF2	Upstream stimulatory factor 2	1.63999	Nucleus		0
Q15149-4	PLEC	Plectin	1.62873	Cell junction, Cytoplasm, Hemidesmosome, Cytoskeleton		0
Q9Y487	ATP6V0A2	V-type proton ATPase 116 kDa subunit a isoform 2	1.62252	Endosome membrane, Cell membrane	TMD	2	VNPALFTIITFPFLFAVMF
Q9Y284	WDR83OS	Protein Asterix	1.62172	Membrane	TMD	0	LGMIFSMCGLMLKLKWCAWVAVY
O14972	DSCR3	Down syndrome critical region protein 3	1.60876			0
P07093	SERPINE2	Glia-derived nexin	1.60122	Secreted, Extracellular space	SP	2	MNWHLPLFLLASVTLPSIC
Q9UHQ4	BCAP29	B-cell receptor-associated protein 29	1.60076	Endoplasmic reticulum membrane	TMD	0	AVATFLYAEIGLILIFCLPFI
Q9Y4P1	ATG4B	Cysteine protease ATG4B	1.59624	Cytoplasm		0
J3KN66	TOR1AIP1	Torsin-1A-interacting protein 1	1.59595
Q8NFJ5	GPRC5A	Retinoic acid-induced protein 3	1.55857	Cytoplasmic vesicle membrane, Cell membrane	TMD	1	VATAGVVTSVAFMLTLPILVC
Q8TCT8	SPPL2A	Signal peptide peptidase-like 2A	1.54887	Membrane, Late endosome membrane, Lysosome membrane	SP	7	MGPQRRLSPAGAALLWGFLLQLTAA
P62380	TBPL1	TATA box-binding protein-like protein 1	1.54278	Nucleus, Cytoplasm		0
Q96Q05	TRAPPC9	Trafficking protein particle complex subunit 9	1.53845	Golgi apparatus, cis-Golgi network, Cytoplasm, Endoplasmic reticulum		0
Q9H2D1	SLC25A32	Mitochondrial folate transporter/carrier	1.53441	Mitochondrion inner membrane	TMD	0	LIAGVSGGVLSNLALHPL
O75600	GCAT	2-amino-3-ketobutyrate coenzyme A ligase, mitochondrial	1.52867	Nucleus, Mitochondrion		0
P50453	SERPINB9	Serpin B9	1.51999	Cytoplasm		0
P24844	MYL9	Myosin regulatory light polypeptide 9	1.50537			0
O43741	PRKAB2	5'-AMP-activated protein kinase subunit beta-2	1.505			0
O14979-3	HNRNPDL	Heterogeneous nuclear ribonucleoprotein D-like	1.48892	Cytoplasm, Nucleus		0
A8MU58	AIMP2	Aminoacyl tRNA synthase complex-interacting multifunctional protein 2	1.48828
Q86VW0	SESTD1	SEC14 domain and spectrin repeat-containing protein 1	1.48407			0
Q29983	MICA	MHC class I polypeptide-related sequence A	1.4707	Cell membrane, Cytoplasm	SP	5	MGLGPVFLLLAGIFPFAPPGAAA
Q9H1H9	KIF13A	Kinesin-like protein KIF13A	1.47022	Cytoskeleton, Midbody, Centrosome, Microtubule organizing center, Endosome membrane, Golgi apparatus membrane, Cytoplasm		0
P03891	MT-ND2	NADH-ubiquinone oxidoreductase chain 2	1.46697	Nucleus		0
Q7L8W6	DPH6	Diphthine--ammonia ligase	1.46418			0
Q8IWE2	FAM114A1	Protein NOXP20	1.46169	Cytoplasm		0
P25815	S100P	Protein S100-P	1.44959	Nucleus, Cytoplasm, Cell projection, Microvillus membrane		0
Q9Y6I9	TEX264	Testis-expressed sequence 264 protein	1.43028	Secreted	SP	1	MSDLLLLGLIGGLTLLLLLTLLAFAGYSGLLA
Q96MW5	COG8	Conserved oligomeric Golgi complex subunit 8	1.42713	Golgi apparatus membrane		0
Q8NC96	NECAP1	Adaptin ear-binding coat-associated protein 1	1.42398	Cytoplasmic vesicle, Cell membrane, Clathrin-coated vesicle membrane		0
A8MPP1	DDX11L8;DDX12P;DDX11	Putative ATP-dependent RNA helicase DDX11-like protein 8	1.42396	Nucleus, Nucleolus		0
O94830	DDHD2	Phospholipase DDHD2	1.41973	cis-Golgi network, Golgi apparatus, Cytosol, Cytoplasm, Endoplasmic reticulum-Golgi intermediate compartment		0
Q9Y5N6	ORC6	Origin recognition complex subunit 6	1.41239	Nucleus		0
Q86UY6	NAA40	N-alpha-acetyltransferase 40	1.40102	Nucleus, Cytoplasm		0
Q9NX07	TRNAU1AP	tRNA selenocysteine 1-associated protein 1	1.39745	Cytoplasm, Nucleus		0
G3V5J8	SLC39A9	Zinc transporter ZIP9	1.38701	Membrane	TMD	2	FISISLLSLAMLVGCYVAGII
Q9P260	KIAA1468	LisH domain and HEAT repeat-containing protein KIAA1468	1.38575			0
Q8N6L1	KRTCAP2	Keratinocyte-associated protein 2	1.38161	Endoplasmic reticulum membrane	TMD	0	GTSLALSSLLSLLLFAGM
Q9UFN0	NIPSNAP3A	Protein NipSnap homolog 3A	1.37853	Cytosol, Cytoplasm		0
Q5T9L3	WLS	Protein wntless homolog	1.37549	Golgi apparatus membrane, Cytoplasmic vesicle membrane, Early endosome membrane, Cell membrane, Endoplasmic reticulum membrane	SP	0	MAGAIIENMSTKKLCIVGGILLVFQIIAFLVGGLIAPGPTTA
Q9NYP7	ELOVL5	Elongation of very long chain fatty acids protein 5	1.37233	Cell projection, Dendrite, Endoplasmic reticulum membrane	TMD	0	WFLLDNYIPTFICSVIYLLIV
Q9NWW5	CLN6	Ceroid-lipofuscinosis neuronal protein 6	1.36809	Endoplasmic reticulum, Endoplasmic reticulum membrane	TMD	0	WVLDFGRPIAMLVFPLEWFPL
Q93096	PTP4A1	Protein tyrosine phosphatase type IVA 1	1.36732	Endoplasmic reticulum, Cytoplasm, Cell membrane, Spindle, Cytoskeleton, Early endosome		0
P09758	TACSTD2	Tumor-associated calcium signal transducer 2	1.36724	Membrane	SP	4	MARGPGLAPPPLRLPLLLLVLAAVTG
Q6KB66	KRT80	Keratin, type II cytoskeletal 80	1.36672			0
Q9H3Y8	PPDPF	Pancreatic progenitor cell differentiation and proliferation factor	1.36567			0
Q9UPY8	MAPRE3	Microtubule-associated protein RP/EB family member 3	1.36124	Cytoskeleton, Cytoplasm		0
Q9H330	TMEM245	Transmembrane protein 245	1.35859	Membrane	TMD	4	VLFVCLCCGAAVLVYFILEAF
O75113	N4BP1	NEDD4-binding protein 1	1.35697	Nucleus, Nucleolus, PML body		0
Q9BRR6	ADPGK	ADP-dependent glucokinase	1.35515	Secreted	SP	0	MALWRGSAYAGFLALAVGCVFL
O95486	SEC24A	Protein transport protein Sec24A	1.35244	Perinuclear region, Endoplasmic reticulum membrane, Golgi apparatus membrane, Cytoplasm		0
Q9BTY2	FUCA2	Plasma alpha-L-fucosidase	1.34746	Secreted	SP	3	MRPQELPRLAFPLLLLLLLLLPPPPCPA
Q9H4F8	SMOC1	SPARC-related modular calcium-binding protein 1	1.34287	Basement membrane, Extracellular matrix, Extracellular space, Secreted	SP	2	MLPARCARLLTPHLLLVLVQLSPARG
Q9BVK2	ALG8	Probable dolichyl pyrophosphate Glc1Man9GlcNAc2 alpha-1,3-glucosyltransferase	1.33266	Endoplasmic reticulum membrane	TMD	0	LTIATGTGNWFSALALGVTLL
Q9BXS4	TMEM59	Transmembrane protein 59	1.32697	Golgi apparatus membrane, Late endosome membrane, Lysosome membrane, Cell membrane	SP	1	MAAPKGSLWVRTQLGLPPLLLLTMALAGGSGTASA
Q6IAN0	DHRS7B	Dehydrogenase/reductase SDR family member 7B	1.32683	Endoplasmic reticulum membrane	TMD	0	FITSTAILPLLFGCLGVFGLF
Q96RU2	USP28	Ubiquitin carboxyl-terminal hydrolase 28	1.32612	Nucleus, Nucleoplasm		0
Q9BWG6	SCNM1	Sodium channel modifier 1	1.32148	Nucleus, Nucleus speckle		0
Q15118	PDK1	[Pyruvate dehydrogenase (acetyl-transferring)] kinase isozyme 1, mitochondrial	1.31713	Mitochondrion matrix		0
Q9UNH6	SNX7	Sorting nexin-7	1.31327	Cytoplasmic vesicle membrane		0
Q5HYI7	MTX3	Metaxin-3	1.30704	Mitochondrion outer membrane		0
Q13641	TPBG	Trophoblast glycoprotein	1.30633	Cell membrane	SP	3	MPGGCSRGPAAGDGRLRLARLALVLLGWVSS
Q8NDD1	C1orf131	Uncharacterized protein C1orf131	1.30431	Chromosome		0
P49450	CENPA	Histone H3-like centromeric protein A	1.29982	Nucleus, Kinetochore, Chromosome, Centromere		0
Q03468	ERCC6;ERCC6-PGBD3	DNA excision repair protein ERCC-6	1.29942	Nucleus		0
Q8IXM6	NRM	Nurim	1.29785	Nucleus inner membrane	TMD	0	LLLIPAALASFILAFGTGVEFVRF
Q96G28	CCDC104	Cilia- and flagella-associated protein 36	1.29606	Cilium, Nucleus, Cytoplasm, Cell projection, Flagellum		0
P42025	ACTR1B	Beta-centractin	1.29334	Cytoskeleton, Cytoplasm, Centrosome, Microtubule organizing center		0
Q9BS40	LXN	Latexin	1.29325	Cytoplasm		0
P08581	MET	Hepatocyte growth factor receptor	1.29111	Membrane, Secreted	SP	11	MKAPAVLAPGILVLLFTLVQRSNG
Q8N5F7	NKAP	NF-kappa-B-activating protein	1.29036	Nucleus		0
Q99611	SEPHS2	Selenide, water dikinase 2	1.28895			0
P08174	CD55	Complement decay-accelerating factor	1.28712	Secreted, Cell membrane	SP	1	MTVARPSVPAALPLLGELPRLLLLVLLCLPAVWG
Q9H2K8	TAOK3	Serine/threonine-protein kinase TAO3	1.27905	Cytoplasm, Cell membrane		0
Q6UWN8	SPINK6	Serine protease inhibitor Kazal-type 6	1.27296	Secreted	SP	0	MKLSGMFLLLSLALFCFLTGVFS
O60443	DFNA5	Non-syndromic hearing impairment protein 5	1.27	Cytosol, Cytoplasm, Cell membrane		0
Q9BTL3	FAM103A1	RNMT-activating mini protein	1.26719	Nucleus		0
O15460	P4HA2	Prolyl 4-hydroxylase subunit alpha-2	1.26336	Endoplasmic reticulum lumen	SP	2	MKLWVSALLMAWFGVLSCVQA
Q15751	HERC1	Probable E3 ubiquitin-protein ligase HERC1	1.26099	Cytoplasm, Membrane, Cytosol, Golgi apparatus		0
P18846	ATF1	Cyclic AMP-dependent transcription factor ATF-1	1.25422	Nucleus		0
Q9UIS9	MBD1	Methyl-CpG-binding domain protein 1	1.25322	Chromosome, Nucleus matrix, Nucleus, Nucleus speckle		0
Q16790	CA9	Carbonic anhydrase 9	1.25133	Cell projection, Microvillus membrane, Nucleus, Nucleolus, Cell membrane	SP	2	MAPLCPSPWLPLLIPAPAPGLTVQLLLSLLLLVPVHP
H7C2F2	CD99	CD99 antigen	1.25109
Q4G0X4	KCTD21	BTB/POZ domain-containing protein KCTD21	1.24933			0
O15116	LSM1	U6 snRNA-associated Sm-like protein LSm1	1.24881	Nucleus		0
O14684	PTGES	Prostaglandin E synthase	1.24401	Membrane	TMD	0	LPAFLLCSTLLVIKMYVVAIITGQVRLRK
Q8NBP7	PCSK9	Proprotein convertase subtilisin/kexin type 9	1.23703	Endosome, Golgi apparatus, Cell surface, Secreted, Cytoplasm, Endoplasmic reticulum, Lysosome	SP	1	MGTVSSRRSWWPLPLLLLLLLLLGPAGARA
Q8NCE0	TSEN2	tRNA-splicing endonuclease subunit Sen2	1.23675	Nucleolus, Nucleus		0
Q9UI10	EIF2B4	Translation initiation factor eIF-2B subunit delta	1.2358			0
Q15048	LRRC14	Leucine-rich repeat-containing protein 14	1.22951			0
O15260	SURF4	Surfeit locus protein 4	1.22438	Endoplasmic reticulum membrane, Endoplasmic reticulum-Golgi intermediate compartment membrane, Golgi apparatus membrane	TMD	0	LLASSFVFLNLLGQLTGCVLV
O60229	KALRN	Kalirin	1.21839	Cytoplasm, Cytoskeleton		0
Q9BQB6	VKORC1	Vitamin K epoxide reductase complex subunit 1	1.21808	Endoplasmic reticulum membrane	TMD	0	GWVRLALCLTGLVLSLYALHV
Q32NC0	C18orf21	UPF0711 protein C18orf21	1.21646			0
Q8TD08	MAPK15	Mitogen-activated protein kinase 15	1.21482			0
F8VWU4	RAB5C	Ras-related protein Rab-5C	1.21376
Q8IWV7	UBR1	E3 ubiquitin-protein ligase UBR1	1.21255	Cytoplasm, Cytosol		0
Q8IZV5	RDH10	Retinol dehydrogenase 10	1.2115	Endoplasmic reticulum membrane, Microsome membrane	TMD	0	IVVEFFVVTFKVLWAFVLAAA
Q9NRK6	ABCB10	ATP-binding cassette sub-family B member 10, mitochondrial	1.20754	Mitochondrion inner membrane	TMD	0	LAAAVGFLTMSSVISMSAPFF
Q8IY47	KBTBD2	Kelch repeat and BTB domain-containing protein 2	1.20271			0
Q8WUM9	SLC20A1	Sodium-dependent phosphate transporter 1	1.19351	Membrane	TMD	0	YLWMLILGFIIAFVLAFSVGA
Q9NVR5	DNAAF2	Protein kintoun	1.18944	Cytoplasm		0
P12235	SLC25A4	ADP/ATP translocase 1	1.18795	Mitochondrion inner membrane	TMD	0	AWSFLKDFLAGGVAAAVSKTAVAPIERVKLLLQVQ
O00257	CBX4	E3 SUMO-protein ligase CBX4	1.18364	Nucleus speckle, Nucleus		0
Q9Y639	NPTN;DKFZp566H1924	Neuroplastin	1.18353	Cell membrane	SP	6	MSGSSLPSALALSLLLVSGSLLPGPGAA
Q29963	HLA-C	HLA class I histocompatibility antigen, Cw-6 alpha chain	1.18246	Membrane	SP	1	MRVMAPRTLILLLSGALALTETWA
Q86X10	RALGAPB	Ral GTPase-activating protein subunit beta	1.17862			0
Q9P0I2	EMC3	ER membrane protein complex subunit 3	1.17819	Membrane	TMD	0	LWVVLPIVIITFFVGMIRHYV
Q8NBW4	SLC38A9	Sodium-coupled neutral amino acid transporter 9	1.17587	Lysosome membrane, Late endosome membrane	TMD	4	LVTIFMIWNTMMGTSILSIPW
P54750	PDE1A	Calcium/calmodulin-dependent 3',5'-cyclic nucleotide phosphodiesterase 1A	1.17228			0
O14662	STX16;STX16-NPEPL1	Syntaxin-16	1.17068	Cytoplasm, Golgi apparatus membrane	TMD	0	MLVILILFVIIIVLIVVLVGV
Q9NPL8	TIMMDC1	Complex I assembly factor TIMMDC1, mitochondrial	1.16716	Mitochondrion membrane	TMD	0	TAATAGIIGWVYGGIPAFIHA
Q9P0U3	SENP1	Sentrin-specific protease 1	1.16706	Nucleus, Cytoplasm		0
P23610	F8A1	Factor VIII intron 22 protein	1.16022			0
Q8TCE6	FAM45A;FAM45B	Protein FAM45A	1.15861			0
Q9UI43	FTSJ2	rRNA methyltransferase 2, mitochondrial	1.15313	Mitochondrion		0
P01130	LDLR	Low-density lipoprotein receptor	1.15287	Membrane, Lysosome, Clathrin-coated pit, Golgi apparatus, Cell membrane, Late endosome, Early endosome	SP	5	MGPWGWKLRWTVALLLAAAGT
Q567V2	MPV17L2	Mpv17-like protein 2	1.15274	Membrane, Mitochondrion inner membrane	TMD	0	FQGRALLVTNTLGCGALMAAGDG
Q9BTT6	LRRC1	Leucine-rich repeat-containing protein 1	1.15226	Membrane, Cytoplasm		0
Q13303	KCNAB2	Voltage-gated potassium channel subunit beta-2	1.14955	Synaptosome, Cell projection, Cell junction, Membrane, Cell membrane, Cytoplasm, Synapse, Axon, Cytoskeleton		0
P27105	STOM	Erythrocyte band 7 integral membrane protein	1.14866	Cytoplasm, Cytoplasmic vesicle, Melanosome, Cell membrane, Membrane raft, Cytoskeleton		0
C9JUU1	ATL3		1.14797
P32189	GK;GK3P	Glycerol kinase	1.14619	Cytoplasm, Mitochondrion outer membrane		0
Q14156	EFR3A	Protein EFR3 homolog A	1.14552	Cytosol, Cytoplasm, Cell membrane		0
P11166	SLC2A1	Solute carrier family 2, facilitated glucose transporter member 1	1.14155	Cell membrane, Melanosome	TMD	1	LMLAVGGAVLGSLQFGYNTGVI
Q6UW68	TMEM205	Transmembrane protein 205	1.14125	Membrane	TMD	0	VLSGAWGMQMWVTFVSGFLLF
Q6EMK4	VASN	Vasorin	1.14039	Membrane, Secreted	SP	5	MCSRVPLLLPLLLLLALGPGVQG
Q8TCZ2	CD99L2	CD99 antigen-like protein 2	1.13698	Cell membrane, Cell junction	SP	0	MVAWRSAFLVCLAFSLATLVQRGSG
Q6PHR2	ULK3	Serine/threonine-protein kinase ULK3	1.13658	Cytoplasm		0
O95628	CNOT4	CCR4-NOT transcription complex subunit 4	1.1354	Nucleus, Cytoplasm		0
Q6N069	NAA16	N-alpha-acetyltransferase 16, NatA auxiliary subunit	1.13056			0
O95059	RPP14	Ribonuclease P protein subunit p14	1.12991	Nucleus		0
Q9BZ29	DOCK9	Dedicator of cytokinesis protein 9	1.12849	Endomembrane system		0
Q13761	RUNX3;RUNX2	Runt-related transcription factor 3	1.1273	Cytoplasm, Nucleus		0
O43150	ASAP2	Arf-GAP with SH3 domain, ANK repeat and PH domain-containing protein 2	1.12327	Golgi stack membrane, Cytoplasm, Cell membrane, Golgi apparatus		0
Q8NC69	KCTD6	BTB/POZ domain-containing protein KCTD6	1.1191			0
Q9NWR8	CCDC109B	Calcium uniporter regulatory subunit MCUb, mitochondrial	1.1186	Mitochondrion inner membrane	TMD	0	LLWAGLALLSIQGGALAWLTW
Q9H269	VPS16	Vacuolar protein sorting-associated protein 16 homolog	1.11252	Early endosome, Autophagosome, Late endosome membrane, Lysosome membrane, Clathrin-coated vesicle, Cytoplasmic vesicle		0
Q9Y5K8	ATP6V1D	V-type proton ATPase subunit D	1.11211	Membrane		0
P05386	RPLP1	60S acidic ribosomal protein P1	1.11199			0
Q15437	SEC23B	Protein transport protein Sec23B	1.10519	Endoplasmic reticulum membrane, Golgi apparatus membrane, Endoplasmic reticulum-Golgi intermediate compartment membrane		0
Q9BW71	HIRIP3	HIRA-interacting protein 3	1.10347	Nucleus		0
P52655	GTF2A1;HIST1H4F	Transcription initiation factor IIA subunit 1	1.10339	Nucleus		0
Q96AT9	RPE	Ribulose-phosphate 3-epimerase	1.10329			0
Q9ULC3	RAB23	Ras-related protein Rab-23	1.10142	Autophagosome, Cell membrane, Phagosome membrane, Cytoplasm, Endosome membrane, Phagosome, Cytoplasmic vesicle		0
Q14376	GALE	UDP-glucose 4-epimerase	1.10037			0
P51688	SGSH	N-sulphoglucosamine sulphohydrolase	1.09997	Lysosome	SP	5	MSCPVPACCALLLVLGLCRA
O75127	ATP5J2-PTCD1;PTCD1	Pentatricopeptide repeat-containing protein 1, mitochondrial	1.09825	Mitochondrion, Mitochondrion matrix		0
Q96G01	BICD1;GLYAT	Protein bicaudal D homolog 1	1.09815	Golgi apparatus		0
Q6NXR4	TTI2	TELO2-interacting protein 2	1.09599			0
O60293	ZFC3H1	Zinc finger C3H1 domain-containing protein	1.09438			0
O00469-2	PLOD2	Procollagen-lysine,2-oxoglutarate 5-dioxygenase 2	1.08864	Rough endoplasmic reticulum membrane	SP	7	MGGCTVKPQLLLLALVLHPWNPCLG
Q8N488	RYBP	RING1 and YY1-binding protein	1.08746	Nucleus, Nucleoplasm, Cytoplasm		0
Q9Y624	F11R	Junctional adhesion molecule A	1.08629	Tight junction, Cell junction, Cell membrane	SP	2	MGTKAQVERKLLCLFILAILLCSLALG
P50570	DNM2	Dynamin-2	1.0854	Clathrin-coated pit, Cytoplasm, Phagosome membrane, Synapse, Phagocytic cup, Midbody, Cytoskeleton, Cell junction, Cell projection, Membrane, Cytoplasmic vesicle, Postsynaptic density, Postsynaptic cell membrane		0
H0Y9S9	PPIP5K2	Inositol hexakisphosphate and diphosphoinositol-pentakisphosphate kinase 2	1.08295
Q9HBH5	RDH14	Retinol dehydrogenase 14	1.07996			0
P00813	ADA	Adenosine deaminase	1.0754	Cell membrane, Cytoplasm, Cell junction, Lysosome, Cytoplasmic vesicle lumen		0
Q9BW60	ELOVL1	Elongation of very long chain fatty acids protein 1	1.07445	Endoplasmic reticulum membrane	TMD	0	PLMGSPLLMTSILLTYVYFVL
Q5SY16	NOL9	Polynucleotide 5'-hydroxyl-kinase NOL9	1.06999	Nucleus, Nucleolus		0
Q96EN8	MOCOS	Molybdenum cofactor sulfurase	1.06968			0
Q04724	TLE1;TLE4;TLE2;DRD2	Transducin-like enhancer protein 1	1.06613	Nucleus		0
Q13415	ORC1	Origin recognition complex subunit 1	1.06335	Nucleus		0
P08648	ITGA5	Integrin alpha-5	1.06237	Cell junction, Membrane, Focal adhesion, Cell surface	SP	15	MGSRTPESPLHAVQLRWGPRRRPPLLPLLLLLLPPPPRVGG
P52895	AKR1C2	Aldo-keto reductase family 1 member C2	1.06221	Cytoplasm		0
O94887	FARP2	FERM, RhoGEF and pleckstrin domain-containing protein 2	1.05708			0
Q9BUT9	FAM195A	MAPK regulated corepressor interacting protein 2	1.05705	Cytoplasm, Nucleus		0
Q9NVM4	PRMT7	Protein arginine N-methyltransferase 7	1.05547	Cytosol, Cytoplasm, Nucleus		0
Q9H8T0	AKTIP	AKT-interacting protein	1.04915	Cell membrane, Cytoplasm		0
O00220	TNFRSF10A	Tumor necrosis factor receptor superfamily member 10A	1.04744	Membrane	SP	1	MAPPPARVHLGAFLAVTPNPGSA
P60709	ACTB	Actin, cytoplasmic 1	1.04601	Cytoplasm, Cytoskeleton		0
P20336	RAB3A	Ras-related protein Rab-3A	1.04424	Cell membrane		0
Q92551	IP6K1	Inositol hexakisphosphate kinase 1	1.04403	Cytoplasm, Nucleus		0
Q9H334	FOXP1	Forkhead box protein P1	1.04394	Nucleus		0
P53367	ARFIP1	Arfaptin-1	1.04367			0
Q9UIV1	CNOT7	CCR4-NOT transcription complex subunit 7	1.03784	Nucleus, Cytoplasm, P-body		0
Q8IY95	TMEM192	Transmembrane protein 192	1.03744	Late endosome, Lysosome membrane	TMD	0	TVIIVNLLWFIHLVFVVLAFL
Q86VZ5	SGMS1;TMEM23	Phosphatidylcholine:ceramide cholinephosphotransferase 1	1.0366	Golgi apparatus membrane	TMD	0	FLAFLYALSCFVLTTVMISVV
Q9BUI4	POLR3C	DNA-directed RNA polymerase III subunit RPC3	1.0332	Nucleus		0
Q86Y37	CACUL1	CDK2-associated and cullin domain-containing protein 1	1.03204			0
O14893	GEMIN2	Gem-associated protein 2	1.03139	Gem, Nucleus, Cytoplasm		0
P25098	ADRBK1	Beta-adrenergic receptor kinase 1	1.03123	Cell membrane, Cytoplasm		0
P43007	SLC1A4	Neutral amino acid transporter A	1.02729	Membrane, Melanosome	TMD	2	QALVLLTVSGVLAGAGLGAAL
Q9NP58	ABCB6	ATP-binding cassette sub-family B member 6, mitochondrial	1.02659	Cell membrane, Endoplasmic reticulum membrane, Mitochondrion outer membrane, Golgi apparatus membrane, Endosome membrane	TMD	0	FFFTLVPSTRMALGTLALVLA
Q13309	SKP2	S-phase kinase-associated protein 2	1.02547	Cytoplasm, Nucleus		0
Q9BRT3	MIEN1	Migration and invasion enhancer 1	1.02431	Cytosol, Cytoplasm, Cell membrane		0
Q68DQ2	CRYBG3	Very large A-kinase anchor protein	1.0235			0
Q9BPZ7	MAPKAP1	Target of rapamycin complex 2 subunit MAPKAP1	1.02345	Nucleus, Cell membrane, Cytoplasmic vesicle		0
Q16864	ATP6V1F	V-type proton ATPase subunit F	1.0217			0
Q8N142	ADSSL1	Adenylosuccinate synthetase isozyme 1	1.02036	Cytoplasm		0
Q96P16	RPRD1A	Regulation of nuclear pre-mRNA domain-containing protein 1A	1.01785			0
O00273-2	DFFA	DNA fragmentation factor subunit alpha	1.01746	Cytoplasm		0
Q13112	CHAF1B	Chromatin assembly factor 1 subunit B	1.01429	Nucleus, Cytoplasm		0
Q16799	RTN1	Reticulon-1	1.0122	Endoplasmic reticulum membrane	TMD	0	IVFGSFLLLLFSLTQFSVVSV
Q9H4G0-2	EPB41L1	Band 4.1-like protein 1	1.00566	Cytoplasm, Cytoskeleton		0
C9JLW8	FAM195B	Mapk-regulated corepressor-interacting protein 1	1.00519	Nucleus, Cytoplasm		0
P20936	RASA1	Ras GTPase-activating protein 1	1.00354	Cytoplasm		0
Q9H7P9	PLEKHG2	Pleckstrin homology domain-containing family G member 2	1.00349			0
Q8TD30	GPT2	Alanine aminotransferase 2	1.00121			0
Q7KYR7	BTN2A1	Butyrophilin subfamily 2 member A1	1.0004	Membrane	SP	3	MESAAALHFSRPASLLLLLLSLCALVSA
Q9NP80	PNPLA8	Calcium-independent phospholipase A2-gamma	0.998834	Endoplasmic reticulum membrane, Perinuclear region, Cytoplasm, Golgi apparatus membrane	TMD	2	LFDYICGVSTGAILAFMLGLF
O14967	CLGN	Calmegin	0.998426	Endoplasmic reticulum membrane	SP	0	MHFQAFWLCLGLLFISINA
Q9NXU5	ARL15	ADP-ribosylation factor-like protein 15	0.998292			0
Q92889	ERCC4	DNA repair endonuclease XPF	0.997881	Nucleus		0
Q969F9	HPS3	Hermansky-Pudlak syndrome 3 protein	0.997613	Cytoplasm, Cytosol		0
P01116-2	KRAS	GTPase KRas	0.993071	Cytoplasm, Cytosol, Cell membrane		0
Q6RW13	AGTRAP	Type-1 angiotensin II receptor-associated protein	0.992856	Endoplasmic reticulum membrane, Cytoplasmic vesicle membrane, Golgi apparatus membrane	TMD	0	IVFSGSYAWANFTILALGVWA
Q9BW66	CINP	Cyclin-dependent kinase 2-interacting protein	0.992536	Nucleus		0
Q9H4I9	SMDT1	Essential MCU regulator, mitochondrial	0.989274	Mitochondrion inner membrane	TMD	0	FGLLRVFSIVIPFLYVGTLI
Q92545	TMEM131	Transmembrane protein 131	0.989008	Membrane	TMD	1	FVFILNASLPYHMLATCAEAL
Q9UNI6	DUSP12	Dual specificity protein phosphatase 12	0.985155	Nucleus, Cytoplasm, Cytosol		0
P49757	NUMB	Protein numb homolog	0.984847	Membrane		0
Q9H0W9	C11orf54	Ester hydrolase C11orf54	0.984828	Nucleus		0
Q16644	MAPKAPK3	MAP kinase-activated protein kinase 3	0.983918	Cytoplasm, Nucleus		0
Q02535	ID3	DNA-binding protein inhibitor ID-3	0.982785	Nucleus		0
Q9Y6I8	PXMP4	Peroxisomal membrane protein 4	0.977342	Peroxisome membrane	TMD	2	GKTYPAHAFLAAFLGGILVFG
Q16706	MAN2A1	Alpha-mannosidase 2	0.975193	Golgi apparatus membrane	TMD	3	QFTVFGSAIFCVVIFSLYLML
Q99985	SEMA3C	Semaphorin-3C	0.975056	Secreted	SP	7	MAFRTICVLVGVFICSICVK
P61225	RAP2B;RAP2A	Ras-related protein Rap-2b	0.973307	Recycling endosome membrane		0
Q9Y6K0	CEPT1	Choline/ethanolaminephosphotransferase 1	0.972942	Nucleus membrane, Endoplasmic reticulum membrane	TMD	1	LITIIGLSINICTTILLVFYC
Q99942	RNF5	E3 ubiquitin-protein ligase RNF5	0.972659	Endoplasmic reticulum membrane, Mitochondrion membrane, Membrane	TMD	0	GGFHFSFGVGAFPFGFFTTVF
Q9NPA0	EMC7	ER membrane protein complex subunit 7	0.97053	Membrane	SP	0	MAAALWGFFPVLLLLLLSGDVQS
Q8IV50	LYSMD2	LysM and putative peptidoglycan-binding domain-containing protein 2	0.969138			0
P07602	PSAP	Prosaposin	0.967711	Lysosome, Secreted	SP	5	MYALFLLASLLGAALA
Q9NYV6	RRN3	RNA polymerase I-specific transcription initiation factor RRN3	0.966433	Nucleus, Nucleolus		0
P98082	DAB2	Disabled homolog 2	0.959009	Clathrin-coated vesicle membrane, Cytoplasmic vesicle, Membrane, Cytoplasm, Clathrin-coated pit		0
Q9H8M2	BRD9	Bromodomain-containing protein 9	0.956908			0
Q8WUU5	GATAD1	GATA zinc finger domain-containing protein 1	0.956071	Nucleus		0
Q8WUI4	HDAC7	Histone deacetylase 7	0.954564	Cytoplasm, Nucleus		0
Q5BJH7-2	YIF1B	Protein YIF1B	0.954217	Membrane	TMD	0	LYIPAMAFITYVLVAGLALGT
Q13740-2	ALCAM	CD166 antigen	0.952842	Cell projection, Dendrite, Cell membrane, Secreted, Axon	SP	10	MESKGASSCRLLFCLLISATVFRPGLG
Q99595	TIMM17A	Mitochondrial import inner membrane translocase subunit Tim17-A	0.951419	Mitochondrion inner membrane	TMD	0	CGGAFTMGTIGGGIFQAIKGF
P10176	COX8A	Cytochrome c oxidase subunit 8A, mitochondrial	0.9484
Q9UI09	NDUFA12	NADH dehydrogenase [ubiquinone] 1 alpha subcomplex subunit 12	0.94824	Mitochondrion inner membrane		0
Q9NXN4	GDAP2	Ganglioside-induced differentiation-associated protein 2	0.94647			0
P13674-2	P4HA1	Prolyl 4-hydroxylase subunit alpha-1	0.945436	Endoplasmic reticulum lumen	SP	2	MIWYILIIGILLPQSLA
Q9H967	WDR76	WD repeat-containing protein 76	0.944383			0
O95396	MOCS3	Adenylyltransferase and sulfurtransferase MOCS3	0.940259	Cytoplasm		0
Q06787-5	FMR1	Synaptic functional regulator FMR1	0.939271	Cell membrane, Perikaryon, Cytoplasmic granule, Nucleus, Centromere, Cell projection, Cell junction, Axon, Growth cone, Postsynaptic cell membrane, Dendritic spine, Dendrite, Perinuclear region, Synaptosome, Presynaptic cell membrane, Nucleolus, Chromosome, Cajal body, Cytoplasm, Synapse, Filopodium tip		0
O95777	LSM8	U6 snRNA-associated Sm-like protein LSm8	0.936863	Nucleus		0
Q969Y2	GTPBP3	tRNA modification GTPase GTPBP3, mitochondrial	0.935992	Mitochondrion		0
Q2NKX8	ERCC6L	DNA excision repair protein ERCC-6-like	0.93559	Kinetochore, Centromere, Chromosome		0
P29372	MPG	DNA-3-methyladenine glycosylase	0.934983	Mitochondrion matrix, Mitochondrion nucleoid, Nucleus, Cytoplasm		0
Q9NUU6	FAM105A	Inactive ubiquitin thioesterase FAM105A	0.934647			0
P07948	LYN	Tyrosine-protein kinase Lyn	0.930693	Cytoplasm, Membrane, Perinuclear region, Cell membrane, Golgi apparatus, Nucleus		0
P34741	SDC2	Syndecan-2	0.929476	Membrane	SP	4	MRRAWILLTLGLVACVSA
Q13887	KLF5	Krueppel-like factor 5	0.928477	Nucleus		0
Q69YU5	C12orf73	Uncharacterized protein C12orf73	0.926406	Secreted	SP	0	MPAGVPMSTYLKMFAASLLAMCAGA
Q2TAA5	ALG11	GDP-Man:Man(3)GlcNAc(2)-PP-Dol alpha-1,2-mannosyltransferase	0.925838	Endoplasmic reticulum, Endoplasmic reticulum membrane	TMD	2	LFFPGLIVCGTLCVCLVIVLW
P12074	COX6A1;COX6A1P2	Cytochrome c oxidase subunit 6A1, mitochondrial	0.925709	Mitochondrion inner membrane		0
Q96AE4-2	FUBP1	Far upstream element-binding protein 1	0.925687	Nucleus		0
Q9BVG8	KIFC3	Kinesin-like protein KIFC3	0.925638	Cytoskeleton, Cytoplasmic vesicle membrane, Centrosome, Microtubule organizing center, Adherens junction, Cell junction, Cytoplasm		0
Q8IWA5	SLC44A2	Choline transporter-like protein 2	0.923626	Membrane	TMD	3	IICCVFLLLAIVGYVAVGIIA
O75695	RP2	Protein XRP2	0.922334	Cell projection, Cilium, Cell membrane		0
P15289	ARSA	Arylsulfatase A	0.92212	Lysosome	SP	3	MGAPRSLLLALAAGLAVA
Q9Y371	SH3GLB1	Endophilin-B1	0.921227	Midbody, Cytoplasmic vesicle, Mitochondrion outer membrane, Cytoplasm, Golgi apparatus membrane, Autophagosome membrane		0
P61960	UFM1	Ubiquitin-fold modifier 1	0.921124	Nucleus, Cytoplasm		0
Q13163	MAP2K5	Dual specificity mitogen-activated protein kinase kinase 5	0.920894			0
Q8TEY7	USP33	Ubiquitin carboxyl-terminal hydrolase 33	0.919199	Cytoskeleton, Golgi apparatus, Perinuclear region, Cytoplasm, Centrosome, Microtubule organizing center		0
Q08623	HDHD1	Pseudouridine-5'-phosphatase	0.917791			0
Q00536	CDK16	Cyclin-dependent kinase 16	0.916819	Cell junction, Cytoplasm, Synapse, Synaptosome, Cytoplasmic vesicle, Cell membrane, Secretory vesicle		0
Q92536	SLC7A6	Y+L amino acid transporter 2	0.910793	Basolateral cell membrane	TMD	0	ISLLNGVSLVVGNMIGSGIFV
Q8N749	TOM1L1	TOM1-like protein 1	0.910349	Golgi stack, Golgi apparatus, Endosome membrane, Membrane, Cytoplasm		0
Q01628	IFITM3	Interferon-induced transmembrane protein 3	0.908649	Lysosome membrane, Late endosome membrane, Cell membrane	TMD	0	IWALILGILMTILLIVIPVLI
Q6UX71	PLXDC2	Plexin domain-containing protein 2	0.90851	Membrane	SP	2	MARFPKADLAAAGVMLLCHFFTDQFQFADG
Q8IXU6	SLC35F2	Solute carrier family 35 member F2	0.907331	Membrane	TMD	0	ILKTIALGQMLSLCICGTAIT
O00505	KPNA3	Importin subunit alpha-4	0.904172	Cytoplasm, Nucleus		0
Q5UCC4	EMC10	ER membrane protein complex subunit 10	0.903794	Membrane, Secreted	SP	1	MAAASAGATRLLLLLLMAVAAPSRARG
Q9HAU4	SMURF2;SMURF1	E3 ubiquitin-protein ligase SMURF2	0.901469	Membrane raft, Cell membrane, Nucleus, Cytoplasm		0
P49459	UBE2A	Ubiquitin-conjugating enzyme E2 A	0.90002			0
P00167	CYB5A	Cytochrome b5	0.898574	Endoplasmic reticulum membrane, Microsome membrane, Cytoplasm	TMD	0	WWTNWVIPAISAVAVALMYRLYM
P43121	MCAM	Cell surface glycoprotein MUC18	0.889624	Membrane	SP	8	MGLPRLVCAFLLAACCCCPRVAG
Q96AY4	TTC28	Tetratricopeptide repeat protein 28	0.887534	Cytoplasm, Spindle pole, Microtubule organizing center, Centrosome, Midbody, Cytoskeleton, Spindle		0
Q9NX62	IMPAD1	Inositol monophosphatase 3	0.886878	trans-Golgi network membrane, Golgi apparatus	TMD	1	VAVFCLLGLGVLYHLYSGFLA
Q86XA9	HEATR5A	HEAT repeat-containing protein 5A	0.886834			0
Q9GZP9	DERL2	Derlin-2	0.883859	Endoplasmic reticulum membrane	TMD	0	ITNFLFFGPVGFNFLFNMIFL
Q53FA7	TP53I3	Quinone oxidoreductase PIG3	0.883854			0
Q8IYT4	KATNAL2	Katanin p60 ATPase-containing subunit A-like 2	0.880711	Cytoskeleton, Cytoplasm		0
Q14527	HLTF	Helicase-like transcription factor	0.879596	Cytoplasm, Nucleolus, Nucleus, Nucleoplasm		0
Q10469	MGAT2	Alpha-1,6-mannosyl-glycoprotein 2-beta-N-acetylglucosaminyltransferase	0.879412	Golgi apparatus membrane	TMD	2	VLILTLVVAACGFVLWSSNG
P46937-2	YAP1	Transcriptional coactivator YAP1	0.878861	Cytoplasm, Nucleus		0
Q9BSB4	ATG101	Autophagy-related protein 101	0.87606	Cytoplasm, Preautophagosomal structure		0
Q9Y3D5	MRPS18C	28S ribosomal protein S18c, mitochondrial	0.875736	Mitochondrion		0
Q9Y6M5	SLC30A1	Zinc transporter 1	0.875655	Cell membrane	TMD	1	LLCMLALTFMFMVLEVVVSRV
O43716	GATC	Glutamyl-tRNA(Gln) amidotransferase subunit C, mitochondrial	0.874706	Mitochondrion		0
O14579	COPE	Coatomer subunit epsilon	0.874684	COPI-coated vesicle membrane, Cytoplasm, Golgi apparatus membrane, Cytoplasmic vesicle		0
Q9NVF7	FBXO28	F-box only protein 28	0.874615	Kinetochore, Centromere, Chromosome		0
Q9BWH6	RPAP1	RNA polymerase II-associated protein 1	0.873909	Nucleus		0
Q8NDH3	NPEPL1	Probable aminopeptidase NPEPL1	0.871259			0
P51153	RAB13	Ras-related protein Rab-13	0.868989	Golgi apparatus, Recycling endosome membrane, Lamellipodium, Cytoplasmic vesicle membrane, trans-Golgi network membrane, Cell membrane, Cell projection, Tight junction, Cell junction		0
Q9UI14	RABAC1	Prenylated Rab acceptor protein 1	0.868324	Cytoplasmic vesicle, Cytoplasm, Cell membrane, Synaptic vesicle, Golgi apparatus, Secretory vesicle	TMD	0	VFVFLGLILYCVVTSP
P48553	TRAPPC10	Trafficking protein particle complex subunit 10	0.867838	Golgi apparatus, cis-Golgi network		0
Q8TDH9	BLOC1S5;BLOC1S5-TXNDC5	Biogenesis of lysosome-related organelles complex 1 subunit 5	0.867203			0
Q71SY5	MED25	Mediator of RNA polymerase II transcription subunit 25	0.867157	Nucleus		0
Q9NVJ2	ARL8B	ADP-ribosylation factor-like protein 8B	0.866038	Late endosome membrane, Cytoskeleton, Lysosome membrane, Spindle, Cytoplasm		0
O95263	PDE8B	High affinity cAMP-specific and IBMX-insensitive 3',5'-cyclic phosphodiesterase 8B	0.864769			0
P69905	HBA2;HBA1	Hemoglobin subunit alpha	0.862849			4
Q9Y2T3	GDA	Guanine deaminase	0.861921			0
P20930	FLG	Filaggrin	0.861863	Cytoplasmic granule		0
Q86SJ2	AMIGO2	Amphoterin-induced protein 2	0.861379	Cell membrane, Nucleus	SP	8	MSLRVHTLPTLLGAVVRPGCRELLCLLMITVTVGPGASG
Q96AB6	NTAN1	Protein N-terminal asparagine amidohydrolase	0.858816	Cytoplasm		0
O15230	LAMA5	Laminin subunit alpha-5	0.856475	Extracellular space, Secreted, Extracellular matrix, Basement membrane	SP	23	MAKRLCAGSALCVRGPRGPAPLLLVGLALLGAARA
Q86V85	GPR180	Integral membrane protein GPR180	0.855287	Membrane	SP	2	MGGLRLLAVALTCCWWPQGSQG
Q9NZJ7	MTCH1	Mitochondrial carrier homolog 1	0.854908	Mitochondrion inner membrane	TMD	0	GLLGFFVGLIPHLLGDVVFLW
Q96PU5	NEDD4L;ZNF227	E3 ubiquitin-protein ligase NEDD4-like	0.854562	Cytoplasm		0
Q5HYJ3	FAM76B	Protein FAM76B	0.850588	Nucleus speckle		0
Q9P2N7	KLHL13;KLHL9;DKFZp686L0695	Kelch-like protein 13	0.850396			0
Q9UNW1	MINPP1	Multiple inositol polyphosphate phosphatase 1	0.850282	Endoplasmic reticulum lumen	SP	2	MLRAPGCLLRTSVAPAAALAAALLSSLARC
Q7Z5G4	GOLGA7	Golgin subfamily A member 7	0.848196	Golgi apparatus membrane		0
Q92843-2	BCL2L2;PABPN1	Bcl-2-like protein 2	0.847893	Mitochondrion membrane		0
Q7Z406	MYH14	Myosin-14	0.846807			0
Q96BH1	RNF25	E3 ubiquitin-protein ligase RNF25	0.846642			0
Q6P4F2	FDX1L	Ferredoxin-2, mitochondrial	0.844674	Mitochondrion, Mitochondrion matrix		0
F5H0E1	CCM2	Cerebral cavernous malformations 2 protein	0.844568	Cytoplasm		0
Q16342	PDCD2	Programmed cell death protein 2	0.844334	Nucleus		0
Q2PZI1	DPY19L1	Probable C-mannosyltransferase DPY19L1	0.844152	Membrane	TMD	0	LYYSYFKTIVEAPSFLNGVWMIM
Q6P9B9	INTS5	Integrator complex subunit 5	0.843809	Nucleus membrane	TMD	0	LATQLYAGLVVSLSGLLPLAF
P63146	UBE2B	Ubiquitin-conjugating enzyme E2 B	0.843678	Nucleus, Cell membrane		0
Q9BVS4	RIOK2	Serine/threonine-protein kinase RIO2	0.842875			0
Q9Y5U2	TSSC4	Protein TSSC4	0.84095			0
Q8N4V1	MMGT1	Membrane magnesium transporter 1	0.840861	Endoplasmic reticulum membrane, Early endosome membrane, Golgi apparatus membrane	TMD	0	LWKGLVGIGLFALAHAAFSAA
P46937	YAP1	Transcriptional coactivator YAP1	0.84041	Cytoplasm, Nucleus		0
O75317	USP12;USP46	Ubiquitin carboxyl-terminal hydrolase 12	0.834527			0
Q06787-8	FMR1	Synaptic functional regulator FMR1	0.830085	Cell membrane, Perikaryon, Cytoplasmic granule, Nucleus, Centromere, Cell projection, Cell junction, Axon, Growth cone, Postsynaptic cell membrane, Dendritic spine, Dendrite, Perinuclear region, Synaptosome, Presynaptic cell membrane, Nucleolus, Chromosome, Cajal body, Cytoplasm, Synapse, Filopodium tip		0
Q9NNW5	WDR6	WD repeat-containing protein 6	0.830023	Cytoplasm		0
P20645	M6PR	Cation-dependent mannose-6-phosphate receptor	0.829776	Lysosome membrane	SP	5	MFPFYSCWRTGLLLLLLAVAVRESWQ
Q6ZSJ8	C1orf122	Uncharacterized protein C1orf122	0.828634			0
Q11206	ST3GAL4	CMP-N-acetylneuraminate-beta-galactosamide-alpha-2,3-sialyltransferase 4	0.826005	Golgi stack membrane, Secreted, Golgi apparatus	TMD	4	LLAMLALVLVVMVWYSIS
Q96RQ3	MCCC1	Methylcrotonoyl-CoA carboxylase subunit alpha, mitochondrial	0.825009	Mitochondrion matrix		0
Q9NV88	INTS9	Integrator complex subunit 9	0.824583	Nucleus		0
P48507	GCLM	Glutamate--cysteine ligase regulatory subunit	0.821451			0
P52569	SLC7A2	Cationic amino acid transporter 2	0.82124	Cell membrane	TMD	3	DLIALGVGSTLGAGVYVLAGEV
P61086	UBE2K	Ubiquitin-conjugating enzyme E2 K	0.820654	Cytoplasm		0
Q12948	FOXC1;FOXC2	Forkhead box protein C1	0.819949	Nucleus		0
A6NJ78	METTL15	Probable methyltransferase-like protein 15	0.818839			0
Q08AD1	CAMSAP2	Calmodulin-regulated spectrin-associated protein 2	0.818261	Cytoplasm, Cytoskeleton		0
O60238	BNIP3L	BCL2/adenovirus E1B 19 kDa protein-interacting protein 3-like	0.812568	Nucleus envelope, Endoplasmic reticulum, Membrane, Mitochondrion outer membrane	TMD	0	VFIPSLFLSHVLALGLGIYIG
Q9NS69	TOMM22	Mitochondrial import receptor subunit TOM22 homolog	0.808654	Mitochondrion outer membrane	TMD	0	ALWIGTTSFMILVLPVVFET
Q9H497	TOR3A	Torsin-3A	0.808098	Cytoplasm, Endoplasmic reticulum lumen	SP	1	MLRGPWRQLWLFFLLLLPGAPEPRG
O14545	TRAFD1	TRAF-type zinc finger domain-containing protein 1	0.807921			0
Q9UPR3	SMG5	Protein SMG5	0.807891	Nucleus, Cytoplasm		0
Q9H1P3	OSBPL2	Oxysterol-binding protein-related protein 2	0.806128			0
Q147X3	NAA30	N-alpha-acetyltransferase 30	0.805322	Cytoplasm, Nucleus		0
Q15070	OXA1L	Mitochondrial inner membrane protein OXA1L	0.804538	Mitochondrion inner membrane	TMD	0	LGLGSYTPVGLIQNLLEFMHV
Q8IU81	IRF2BP1	Interferon regulatory factor 2-binding protein 1	0.802349	Nucleus		0
P0CG30	GSTT2B;GSTT2;Em:AP000351.3	Glutathione S-transferase theta-2B	0.795604	Cytoplasm		0
Q9H6H4	REEP4	Receptor expression-enhancing protein 4	0.79481	Endoplasmic reticulum membrane	TMD	0	MVSWMICRLVVLVFGMLCPAY
P08240	SRPR	Signal recognition particle receptor subunit alpha	0.793513	Endoplasmic reticulum membrane		0
Q96LI5	CNOT6L	CCR4-NOT transcription complex subunit 6-like	0.793347	Nucleus, Cytoplasm		0
Q9H0V9	LMAN2L	VIP36-like protein	0.792683	Endoplasmic reticulum membrane, Golgi apparatus membrane	SP	1	MAATLGPLGSWQQWRRCLSARDGSRMLLLLLLLGSGQGPQQVGA
Q96I51	WBSCR16	RCC1-like G exchanging factor-like protein	0.792279			0
Q92544	TM9SF4	Transmembrane 9 superfamily member 4	0.791929	Membrane, Golgi apparatus, Early endosome	SP	0	MATAMDWLPWSLLLFSLMCETSA
O75414	NME6	Nucleoside diphosphate kinase 6	0.791916			0
P20908	COL5A1	Collagen alpha-1(V) chain	0.786225	Extracellular matrix, Secreted, Extracellular space	SP	0	MDVHTRWKARSALRPGAPLLPPLLLLLLWAPPPSRAA
Q6ICB0	DESI1	Desumoylating isopeptidase 1	0.785548	Cytoplasm, Nucleus		0
D6R991	MATR3	Matrin-3	0.785512
Q8WY36	BBX	HMG box transcription factor BBX	0.782664	Nucleus		0
A8MW92-2	PHF20L1	PHD finger protein 20-like protein 1	0.782366			0
P08729	KRT7	Keratin, type II cytoskeletal 7	0.782191	Cytoplasm		0
Q8IWT6	LRRC8A	Volume-regulated anion channel subunit LRRC8A	0.781805	Cell membrane	TMD	2	VFTDYISIVMLMIAVFGGTL
Q969E8	TSR2	Pre-rRNA-processing protein TSR2 homolog	0.774382			0
Q96G23	CERS2	Ceramide synthase 2	0.774147	Endoplasmic reticulum membrane, Nucleus membrane	TMD	1	ITLPLALLFLIVRYFFELYVA
Q4KMP7	TBC1D10B	TBC1 domain family member 10B	0.774073	Cytoplasm		0
P60520	GABARAPL2	Gamma-aminobutyric acid receptor-associated protein-like 2	0.773343	Cytoplasmic vesicle, Golgi apparatus, Autophagosome		0
P53602	MVD	Diphosphomevalonate decarboxylase	0.769235			0
Q96B36	AKT1S1	Proline-rich AKT1 substrate 1	0.768965	Cytoplasm, Cytosol		0
H0YD33	CAST	Calpastatin	0.763621
Q8WVD3	RNF138	E3 ubiquitin-protein ligase RNF138	0.762942	Chromosome		0
Q8IY18	SMC5	Structural maintenance of chromosomes protein 5	0.758972	Nucleus, PML body, Telomere, Chromosome		0
P58511	SMIM11	Small integral membrane protein 11A	0.755671	Membrane	TMD	0	PLLLYILAAKTLILCLTFAGVKM
Q9UPN3-2	MACF1	Microtubule-actin cross-linking factor 1, isoforms 1/2/3/5	0.755356	Cytoskeleton, Golgi apparatus, Cell membrane, Cytoplasm, Ruffle membrane, Cell projection		0
P68036	UBE2L3	Ubiquitin-conjugating enzyme E2 L3	0.752986	Nucleus, Cytoplasm		0
Q8ND04	SMG8	Protein SMG8	0.752895			0
Q02338	BDH1	D-beta-hydroxybutyrate dehydrogenase, mitochondrial	0.752321	Mitochondrion matrix, Mitochondrion inner membrane		1
Q00577	PURA	Transcriptional activator protein Pur-alpha	0.751721	Nucleus		0
Q9BYW2	SETD2	Histone-lysine N-methyltransferase SETD2	0.751395	Chromosome, Nucleus		0
Q86TN4	TRPT1	tRNA 2'-phosphotransferase 1	0.750491			0
P29558	RBMS1	RNA-binding motif, single-stranded-interacting protein 1	0.750269	Nucleus		0
Q53EL6	PDCD4	Programmed cell death protein 4	0.750245	Nucleus, Cytoplasm		0
Q8IWB1	ITPRIP	Inositol 1,4,5-trisphosphate receptor-interacting protein	0.747658	Cell membrane	SP	2	MAMGLFRVCLVVVTA
P51610	HCFC1	Host cell factor 1	0.747558	Nucleus, Cytoplasm		0
Q9P0J7	KCMF1	E3 ubiquitin-protein ligase KCMF1	0.746855			0
P35241	RDX	Radixin	0.746752	Cytoskeleton, Cell membrane, Cleavage furrow, Cytoplasm		0
P41567	EIF1;EIF1B	Eukaryotic translation initiation factor 1	0.746167			0
Q9NX01	TXNL4B	Thioredoxin-like protein 4B	0.745714	Nucleus		0
Q92783	STAM	Signal transducing adapter molecule 1	0.744468	Cytoplasm, Early endosome membrane		0
Q8N0U8	VKORC1L1	Vitamin K epoxide reductase complex subunit 1-like protein 1	0.742479	Endoplasmic reticulum membrane	TMD	0	VARYAVCAAGILLSIYAYHVE
Q8IWP9	CCDC28A	Coiled-coil domain-containing protein 28A	0.742475			0
Q9Y4Y9	LSM5	U6 snRNA-associated Sm-like protein LSm5	0.74222	Nucleus		0
Q01105	SET	Protein SET	0.742057	Nucleus, Nucleoplasm, Endoplasmic reticulum, Cytoplasm, Cytosol		0
Q99715	COL12A1	Collagen alpha-1(XII) chain	0.74181	Extracellular matrix, Extracellular space, Secreted	SP	8	MRSRLPPALAALGAALLLSSIEA
Q9BTX7	TTPAL	Alpha-tocopherol transfer protein-like	0.741383			0
O94967	WDR47	WD repeat-containing protein 47	0.741339	Cytoskeleton, Cytoplasm		0
Q9Y6D6	ARFGEF1	Brefeldin A-inhibited guanine nucleotide-exchange protein 1	0.741048	Membrane, Nucleus matrix, Nucleus, Perinuclear region, Cytoplasm, trans-Golgi network, Nucleolus, Golgi apparatus		0
Q9ULM3	YEATS2	YEATS domain-containing protein 2	0.740092	Nucleus		0
Q99685	MGLL	Monoglyceride lipase	0.739324	Cytosol, Cytoplasm, Membrane		0
Q93100-4	PHKB	Phosphorylase b kinase regulatory subunit beta	0.736016	Cell membrane		0
Q08629	SPOCK1	Testican-1	0.734133	Extracellular space, Secreted, Extracellular matrix	SP	3	MPAIAVLAAAAAAWCFLQVES
Q7Z3T8	ZFYVE16	Zinc finger FYVE domain-containing protein 16	0.732836	Early endosome membrane, Cytoplasm		0
O15344	MID1	E3 ubiquitin-protein ligase Midline-1	0.732155	Spindle, Cytoskeleton, Cytoplasm		0
O15258	RER1	Protein RER1	0.731936	Golgi apparatus membrane	TMD	0	AVRWVVTLGLSFVYMIRVYLL
Q86TP1	PRUNE	Protein prune homolog	0.727934	Cell junction, Cytoplasm, Nucleus, Focal adhesion		0
Q96H20	SNF8	Vacuolar-sorting protein SNF8	0.725405	Late endosome membrane, Nucleus, Cytoplasm, Endosome membrane		0
Q15904	ATP6AP1	V-type proton ATPase subunit S1	0.723145	Endoplasmic reticulum membrane, Endoplasmic reticulum-Golgi intermediate compartment membrane	SP	7	MMAAMATARVRMGPRCAQALWRMPWLPVFLSLAAAAAAAAA
Q8WVC0	LEO1	RNA polymerase-associated protein LEO1	0.722987	Nucleus		0
O00461	GOLIM4	Golgi integral membrane protein 4	0.720796	Endosome membrane, Membrane, Golgi stack membrane, Golgi apparatus	TMD	1	IFQTLLLLTVVFGFLYGAMLY
Q96AX1	VPS33A	Vacuolar protein sorting-associated protein 33A	0.718736	Early endosome, Late endosome membrane, Lysosome membrane, Autophagosome, Clathrin-coated vesicle, Cytoplasmic vesicle		0
Q13751	LAMB3	Laminin subunit beta-3	0.717106	Secreted, Extracellular space, Basement membrane, Extracellular matrix	SP	3	MRPFFLLCFALPGLLHA
Q9BYB4	GNB1L	Guanine nucleotide-binding protein subunit beta-like protein 1	0.717082			0
Q9BWD3	FAM127B	Protein FAM127B	0.716078			0
Q14012	CAMK1	Calcium/calmodulin-dependent protein kinase type 1	0.715853	Nucleus, Cytoplasm		0
O75503	CLN5	Ceroid-lipofuscinosis neuronal protein 5	0.715617	Membrane, Lysosome	TMD	8	ASWCWALALLWLAVVPGW
Q9C0B5	ZDHHC5	Palmitoyltransferase ZDHHC5	0.714906	Cell membrane	TMD	0	YVPVSAAAIFLVGATTLFFAF
Q9BXB5	OSBPL10	Oxysterol-binding protein-related protein 10	0.713474	Cytoplasm, Cytoskeleton		0
Q5H9F3-3	BCORL1	BCL-6 corepressor-like protein 1	0.713269	Nucleus		0
Q15637-6	SF1	Splicing factor 1	0.712424	Nucleus		0
O14562	UBFD1	Ubiquitin domain-containing protein UBFD1	0.712114			0
Q14353	GAMT	Guanidinoacetate N-methyltransferase	0.709935			0
P56385	ATP5I	ATP synthase subunit e, mitochondrial	0.70851	Mitochondrion inner membrane, Mitochondrion		0
P63027	VAMP2	Vesicle-associated membrane protein 2	0.706296	Synaptosome, Cytoplasmic vesicle, Cell junction, Synapse, Cell membrane, Synaptic vesicle membrane, Secretory vesicle	TMD	0	MMIILGVICAIILIIIIVYF
Q9H9P8	L2HGDH	L-2-hydroxyglutarate dehydrogenase, mitochondrial	0.706148	Mitochondrion		0
Q96HR3	MED30	Mediator of RNA polymerase II transcription subunit 30	0.705801	Nucleus		0
Q9HBH0	RHOF	Rho-related GTP-binding protein RhoF	0.703182	Cytoplasm, Cell membrane, Cytoskeleton		0
Q03518	TAP1	Antigen peptide transporter 1	0.70141	Endoplasmic reticulum membrane	TMD	0	PGASLAWLGTVLLLLADWVLL
Q8IZA0	KIAA0319L	Dyslexia-associated protein KIAA0319-like protein	0.70002	Golgi apparatus membrane, Golgi apparatus, Cell membrane, trans-Golgi network membrane, Cytoplasmic granule membrane	TMD	5	SLYLFYTCFCFSVLWLSTDAS
O95394	PGM3	Phosphoacetylglucosamine mutase	0.694304			0
P62253	UBE2G1	Ubiquitin-conjugating enzyme E2 G1	0.69417			0
Q9Y5L4	TIMM13	Mitochondrial import inner membrane translocase subunit Tim13	0.692969	Mitochondrion inner membrane		0
Q96J02	ITCH	E3 ubiquitin-protein ligase Itchy homolog	0.692915	Cytoplasm, Cell membrane, Nucleus		0
Q9NVM6	DNAJC17	DnaJ homolog subfamily C member 17	0.692545	Nucleus, Cytoplasm		0
Q8NB78	KDM1B	Lysine-specific histone demethylase 1B	0.690904	Nucleus		0
P21359	NF1	Neurofibromin	0.689761	Nucleolus, Nucleus		0
Q9HD45	TM9SF3	Transmembrane 9 superfamily member 3	0.688846	Membrane	SP	2	MRPLPGALGVAAAAALWLLLLLLPRTRA
P23434	GCSH	Glycine cleavage system H protein, mitochondrial	0.686115	Mitochondrion		0
Q6UUV7	CRTC3	CREB-regulated transcription coactivator 3	0.685904	Nucleus, Cytoplasm		0
Q6UXV4	APOOL	MICOS complex subunit MIC27	0.681659	Mitochondrion inner membrane, Mitochondrion	TMD	0	FLPKMGVITVSGLAGLVSA
Q96F07-2	CYFIP2	Cytochrome b	0.679928	Perinuclear region, Nucleus, Synaptosome, Cytoplasm, Synapse, Cell junction		0
P23142-4	FBLN1	Fibulin-1	0.679732	Extracellular space, Secreted, Extracellular matrix	SP	3	MERAAPSRRVPLPLLLLGGLALLAAGVDA
P56589	PEX3	Peroxisomal biogenesis factor 3	0.678992	Peroxisome membrane	TMD	0	CIFLGTVLGGVYILGKYGQKK
Q9H4G4	GLIPR2	Golgi-associated plant pathogenesis-related protein 1	0.678834	Golgi apparatus membrane		0
Q6P996	PDXDC1	Pyridoxal-dependent decarboxylase domain-containing protein 1	0.678735			0
Q9UHY7	ENOPH1	Enolase-phosphatase E1	0.677181	Cytoplasm, Nucleus		0
Q5JUR7	TEX30	Testis-expressed sequence 30 protein	0.675118			0
Q86SQ0-3	PHLDB2	Pleckstrin homology-like domain family B member 2	0.674482	Cytoplasm, Membrane		0
Q8TF68	ZNF384	Zinc finger protein 384	0.673906	Nucleus		0
O96008	TOMM40	Mitochondrial import receptor subunit TOM40 homolog	0.673093	Mitochondrion outer membrane		0
P68402	PAFAH1B2	Platelet-activating factor acetylhydrolase IB subunit beta	0.672507	Cytoplasm		0
Q9Y5M8	SRPRB	Signal recognition particle receptor subunit beta	0.670992	Endoplasmic reticulum membrane	TMD	0	LLSVVVAVLAVLLTLVFWKLI
O95297	MPZL1	Myelin protein zero-like protein 1	0.670939	Membrane	SP	2	MAASAGAGAVIAAPDSRRWLWSVLAAALGLLTAGV
Q9BXB4	OSBPL11	Oxysterol-binding protein-related protein 11	0.669823	Late endosome membrane, Golgi apparatus, trans-Golgi network membrane		0
P07437	TUBB	Tubulin beta chain	0.66914	Cytoplasm, Cytoskeleton		0
Q9NQC8	IFT46	Intraflagellar transport protein 46 homolog	0.667277	Cilium, Cilium basal body, Cytoskeleton, Cytoplasm, Cell projection		0
Q9H3P7	ACBD3	Golgi resident protein GCP60	0.665839	Mitochondrion, Golgi apparatus membrane		0
Q9UHQ9	CYB5R1	NADH-cytochrome b5 reductase 1	0.663291	Membrane	TMD	0	VLLASLGVGLVTLLGLAVGSY
Q96KA5	CLPTM1L	Cleft lip and palate transmembrane protein 1-like protein	0.661787	Membrane	TMD	3	LVVGVFVVYVVHTCWVMYGIV
Q9BTE7	DCUN1D5	DCN1-like protein 5	0.660286			0
Q9H300	PARL	Presenilins-associated rhomboid-like protein, mitochondrial	0.660132	Mitochondrion inner membrane, Nucleus	TMD	0	LFFTVGFTGCAFGSAAIWQY
Q9NX74	DUS2	tRNA-dihydrouridine(20) synthase [NAD(P)+]-like	0.659963	Cytoplasm, Endoplasmic reticulum		0
P17152	TMEM11	Transmembrane protein 11, mitochondrial	0.659903	Mitochondrion inner membrane	TMD	0	TAVLAGTACLFTPLALP
Q9NVS9	PNPO	Pyridoxine-5'-phosphate oxidase	0.658494			0
Q8IUF1	CBWD2	COBW domain-containing protein 2	0.658313			0
P51965	UBE2E1	Ubiquitin-conjugating enzyme E2 E1	0.657507	Nucleus		0
Q92734	TFG	Protein TFG	0.656158			0
O00442	RTCA	RNA 3'-terminal phosphate cyclase	0.655113	Nucleus, Nucleoplasm		0
Q96ND0	FAM210A	Protein FAM210A	0.654708	Mitochondrion, Membrane	TMD	0	VLIPVHLITSGVWFGTFYYAA
O00165	HAX1	HCLS1-associated protein X-1	0.653444	Cell cortex, P-body, Sarcoplasmic reticulum, Endoplasmic reticulum, Cytoplasm, Cell membrane, Nucleus, Mitochondrion, Nucleus membrane, Cytoplasmic vesicle		0
Q9Y5T5	USP16	Ubiquitin carboxyl-terminal hydrolase 16	0.653259	Nucleus		0
P21964	COMT	Catechol O-methyltransferase	0.65223	Cell membrane, Cytoplasm	TMD	0	LLLAAVLLGLVLLVVLLLLL
Q8IX04	UEVLD	Ubiquitin-conjugating enzyme E2 variant 3	0.651702			0
O94855	SEC24D	Protein transport protein Sec24D	0.651311	Endoplasmic reticulum membrane, Perinuclear region, Cytoplasm, Golgi apparatus membrane		0
Q9HCM3	KIAA1549	UPF0606 protein KIAA1549	0.650678	Membrane	TMD	0	TFLVTSGPFVYTAISVINVLI
P02753	RBP4	Retinol-binding protein 4	0.649923	Secreted	SP	0	MKWVWALLLLAALGSGRA
Q8N9N8	EIF1AD	Probable RNA-binding protein EIF1AD	0.649731	Nucleus		0
O95182	NDUFA7	NADH dehydrogenase [ubiquinone] 1 alpha subcomplex subunit 7	0.64962	Mitochondrion inner membrane		0
Q96KC8	DNAJC1	DnaJ homolog subfamily C member 1	0.649565	Endoplasmic reticulum membrane, Nucleus membrane, Microsome membrane	SP	0	MTAPCSQPAQLPGRRQLGLVPFPPPPPRTPLLWLLLLLLAAVAPARG
Q99674	CGREF1	Cell growth regulator with EF hand domain protein 1	0.649075	Secreted	SP	0	MLPLTMTVLILLLLPTGQA
Q9NQC3	RTN4	Reticulon-4	0.6469	Endoplasmic reticulum membrane	TMD	0	VVFGASLFLLLSLTVFSIVSV
Q9UQ90	SPG7	Paraplegin	0.646856	Mitochondrion membrane	TMD	0	LLVIAVVMSLLNALSTSGGSI
Q9H0U4	RAB1B	Ras-related protein Rab-1B	0.646435	Cytoplasm, Membrane, Preautophagosomal structure membrane		0
P11532	DMD	Dystrophin	0.642121	Cytoplasm, Synapse, Cell junction, Cytoskeleton, Postsynaptic cell membrane, Cell membrane, Sarcolemma		0
O94763	URI1	Unconventional prefoldin RPB5 interactor 1	0.640264	Dendrite, Nucleus, Mitochondrion, Cytoplasm, Cell projection		0
P08195	SLC3A2	4F2 cell-surface antigen heavy chain	0.639848	Melanosome, Apical cell membrane	TMD	4	LLLLFWLGWLGMLAGAVVIIV
Q8NBL1	POGLUT1	Protein O-glucosyltransferase 1	0.639412	Endoplasmic reticulum lumen	SP	4	MEWWASSPLRLWLLLFLLPSAQG
Q9BUV8	C20orf24	Uncharacterized protein C20orf24	0.638835			0
Q9Y580	RBM7	RNA-binding protein 7	0.636825			0
P24311	COX7B	Cytochrome c oxidase subunit 7B, mitochondrial	0.636731	Mitochondrion inner membrane	TMD	0	FHDKYGNAVLASGATFCIVTWTYVATQ
Q8IWL3	HSCB	Iron-sulfur cluster co-chaperone protein HscB, mitochondrial	0.636683	Mitochondrion, Cytoplasm		0
Q99574	SERPINI1	Neuroserpin	0.636536	Secreted	SP	3	MAFLGLFSLLVLQSMA
Q9GZY8-2	MFF	Mitochondrial fission factor	0.634228	Mitochondrion outer membrane, Cytoplasmic vesicle, Peroxisome, Synaptic vesicle, Secretory vesicle	TMD	0	VMYSITVAFWLLNSWLWF
H0YAR2	PABPC1	Polyadenylate-binding protein 1	0.632724
Q9NZ63	C9orf78	Uncharacterized protein C9orf78	0.631619			0
P54198	HIRA	Protein HIRA	0.630891	Nucleus, PML body		0
Q9UBB6	NCDN	Neurochondrin	0.628564	Cytosol, Cytoplasm, Cell projection, Dendrite		0
B7Z904	TXNRD1	Thioredoxin reductase 1, cytoplasmic	0.628394	Cytoplasm, Nucleus		0
Q9NS86	LANCL2	LanC-like protein 2	0.628333	Cytoplasm, Cell membrane, Nucleus		0
Q01650	SLC7A5	Large neutral amino acids transporter small subunit 1	0.626175	Apical cell membrane, Cytosol, Cytoplasm	TMD	3	ITLLNGVAIIVGTIIGSGIFV
Q9NVE7	PANK4	Pantothenate kinase 4	0.626156	Cytoplasm		0
Q15836	VAMP3	Vesicle-associated membrane protein 3	0.625959	Synapse, Membrane, Cell junction, Synaptosome	TMD	0	MWAIGITVLVIFIIIIIVWVV
Q6PL24	TMED8	Protein TMED8	0.625728			0
Q9NQ88	TIGAR	Fructose-2,6-bisphosphatase TIGAR	0.625326	Cytoplasm, Nucleus, Mitochondrion		0
P15151	PVR	Poliovirus receptor	0.623176	Cell membrane, Secreted	SP	8	MARAMAAAWPLLLVALLVLS
P26885	FKBP2	Peptidyl-prolyl cis-trans isomerase FKBP2	0.622198	Endoplasmic reticulum membrane	SP	0	MRLSWFRVLTVLSICLSAVAT
Q92575	UBXN4	UBX domain-containing protein 4	0.619524	Endoplasmic reticulum membrane, Nucleus envelope		0
Q10471	GALNT2	Polypeptide N-acetylgalactosaminyltransferase 2	0.618991	Secreted, Golgi apparatus, Golgi stack membrane	TMD	0	MLLCFAFLWVLGIAYYMY
Q9Y2V7	COG6	Conserved oligomeric Golgi complex subunit 6	0.618497	Golgi apparatus membrane		0
Q15942	ZYX	Zyxin	0.616287	Nucleus, Focal adhesion, Cytoskeleton, Cell junction, Cytoplasm		0
Q6NYC8	PPP1R18	Phostensin	0.615928	Cytoskeleton, Cytoplasm		0
P31150	GDI1	Rab GDP dissociation inhibitor alpha	0.61491	Golgi apparatus, Cytoplasm, trans-Golgi network		0
Q14165	MLEC	Malectin	0.613341	Endoplasmic reticulum membrane	SP	1	MLGAWAVEGTAVALLRLLLLLLPPAIRG
P18084	ITGB5	Integrin beta-5	0.612973	Membrane	SP	8	MPRAPAPLYACLLGLCALLPRLA
P99999	CYCS	Cytochrome c	0.609283	Mitochondrion intermembrane space		0
O94885	SASH1	SAM and SH3 domain-containing protein 1	0.608991			0
Q5T5X7	BEND3	BEN domain-containing protein 3	0.607735	Nucleolus, Nucleus		0
O43677	NDUFC1	NADH dehydrogenase [ubiquinone] 1 subunit C1, mitochondrial	0.607152	Mitochondrion inner membrane	TMD	0	WLKVGFTLGTTVFLWIYLI
Q13506	NAB1	NGFI-A-binding protein 1	0.607049	Nucleus		0
Q99627	COPS8	COP9 signalosome complex subunit 8	0.606352	Cytoplasm, Nucleus		0
P05067	APP	Amyloid beta A4 protein	0.60635	Membrane, Clathrin-coated pit	SP	10	MLPGLALLLLAAWTARA
Q9Y3E5	PTRH2	Peptidyl-tRNA hydrolase 2, mitochondrial	0.604803	Mitochondrion		0
Q9Y6H1	CHCHD2;CHCHD2P9	Coiled-coil-helix-coiled-coil-helix domain-containing protein 2	0.603338	Mitochondrion intermembrane space, Nucleus, Mitochondrion		0
Q08379	GOLGA2	Golgin subfamily A member 2	0.602466	cis-Golgi network membrane, Spindle pole, Cytoplasm, Cytoskeleton, Golgi apparatus		0
P42892	ECE1	Endothelin-converting enzyme 1	0.601902	Cell membrane	TMD	10	LVVLVVLLAAGLVACLAALGI
Q8N3Z3	GTPBP8	GTP-binding protein 8	0.60115			0
Q8N6M0	OTUD6B	OTU domain-containing protein 6B	0.601129			0
P55327-2	TPD52	Tumor protein D52	0.593492			0
Q9H1Z4	WDR13	WD repeat-containing protein 13	0.593361	Nucleus		0
P05186	ALPL	Alkaline phosphatase, tissue-nonspecific isozyme	0.589557	Cell membrane	SP	5	MISPFLVLAIGTCLTNS
Q6PCB5	RSBN1L	Round spermatid basic protein 1-like protein	0.589393	Nucleus		0
P03928	MT-ATP8	ATP synthase protein 8	0.587405	Mitochondrion		0
P52294	KPNA1	Importin subunit alpha-5	0.5856	Nucleus, Cytoplasm		0
O15254	ACOX3	Peroxisomal acyl-coenzyme A oxidase 3	0.585473	Peroxisome		0
P30048	PRDX3	Thioredoxin-dependent peroxide reductase, mitochondrial	0.585307	Mitochondrion		0
P30711	GSTT1	Glutathione S-transferase theta-1	0.585111	Cytoplasm		0
Q9BRX9	WDR83	WD repeat domain-containing protein 83	0.583919	Nucleus, Cytoplasm		0
P62820	RAB1A	Ras-related protein Rab-1A	0.582652	Membrane, Cytoplasm, Endoplasmic reticulum, Cytosol, Melanosome, Early endosome, Golgi apparatus		0
P08727	KRT19	Keratin, type I cytoskeletal 19	0.580399			0
Q9UHY1	NRBP1	Nuclear receptor-binding protein	0.579718	Cytoplasm, Cell projection, Endomembrane system, Cell cortex, Lamellipodium		0
Q15125	EBP	3-beta-hydroxysteroid-Delta(8),Delta(7)-isomerase	0.571634	Cytoplasmic vesicle, Endoplasmic reticulum membrane, Nucleus envelope	TMD	0	WHILAGLFSVTGVLVVTTWLL
Q96DZ1	ERLEC1	Endoplasmic reticulum lectin 1	0.570526	Endoplasmic reticulum lumen	SP	1	MEEGGGGVRSLVPGGPVLLVLCGLLEASGGGRA
P33316-2	DUT	Deoxyuridine 5'-triphosphate nucleotidohydrolase, mitochondrial	0.570463	Nucleus, Mitochondrion		0
Q9NRN7	AASDHPPT	L-aminoadipate-semialdehyde dehydrogenase-phosphopantetheinyl transferase	0.568861	Cytoplasm		0
Q9NRC1	ST7	Suppressor of tumorigenicity 7 protein	0.568095	Membrane	TMD	1	CIVWSWTYLWTVWFFIVLFLV
P05114	HMGN1	Non-histone chromosomal protein HMG-14	0.566533	Cytoplasm, Nucleus		0
Q9BVL2	NUPL1	Nucleoporin p58/p45	0.566455	Nucleus membrane, Nuclear pore complex, Nucleus		0
O95456	PSMG1	Proteasome assembly chaperone 1	0.565829	Endoplasmic reticulum, Cytoplasm		0
O95302	FKBP9	Peptidyl-prolyl cis-trans isomerase FKBP9	0.565051	Endoplasmic reticulum	SP	4	MAFRGWRPPPPPLLLLLLWVTGQA
P11310	ACADM	Medium-chain specific acyl-CoA dehydrogenase, mitochondrial	0.564139	Mitochondrion matrix		0
Q96PU8	QKI	Protein quaking	0.563216	Nucleus, Cytoplasm		0
Q15758	SLC1A5	Neutral amino acid transporter B(0)	0.560705	Melanosome, Cell membrane	TMD	2	LLVLLTVVAVVAGVALGLGVS
J3KNZ5	SORBS2	Sorbin and SH3 domain-containing protein 2	0.560362	Lamellipodium, Focal adhesion, Perinuclear region, Apical cell membrane, Cytoplasm, Cell junction, Cell projection		0
Q9BWT1	CDCA7	Cell division cycle-associated protein 7	0.560245	Nucleus, Cytoplasm		0
P15291	B4GALT1	Beta-1,4-galactosyltransferase 1	0.559348	Secreted, Cell surface, Golgi apparatus, Cell membrane, Filopodium, Golgi stack membrane, Cell projection	TMD	1	LLVAVCALHLGVTLVYYLAG
P55210	CASP7	Caspase-7	0.558972	Cytoplasm		0
Q53EP0	FNDC3B	Fibronectin type III domain-containing protein 3B	0.556574	Membrane	TMD	0	IIVLGFATLSILFAFILQYFL
O96007	MOCS2	Molybdopterin synthase catalytic subunit	0.555697	Cytoplasm, Cytosol		0
H0YD48	PICALM	Phosphatidylinositol-binding clathrin assembly protein	0.554369
P51149	RAB7A	Ras-related protein Rab-7a	0.554295	Phagosome membrane, Endosome membrane, Melanosome membrane, Autophagosome membrane, Lipid droplet, Cytoplasmic vesicle, Late endosome membrane, Lysosome membrane		0
Q9Y6I3	EPN1	Epsin-1	0.553803	Clathrin-coated pit, Membrane, Cytoplasm, Nucleus, Cell membrane		0
P20339	RAB5A	Ras-related protein Rab-5A	0.55282	Endosome membrane, Cytoplasm, Phagosome membrane, Melanosome, Ruffle, Cytosol, Cytoplasmic vesicle, Cell projection, Membrane, Early endosome membrane, Cell membrane		0
Q3MHD2	LSM12	Protein LSM12 homolog	0.55163			0
P07108	DBI	Acyl-CoA-binding protein	0.550505	Golgi apparatus, Endoplasmic reticulum		0
O43852-4	CALU	Calumenin	0.549111	Sarcoplasmic reticulum lumen, Endoplasmic reticulum membrane, Secreted, Golgi apparatus, Melanosome	SP	1	MDLRQFLMCLSLCTAFALS
P00441	SOD1	Superoxide dismutase [Cu-Zn]	0.548794	Cytoplasm, Nucleus, Mitochondrion		0
Q96CX2	KCTD12	BTB/POZ domain-containing protein KCTD12	0.545401	Synapse, Cell junction, Postsynaptic cell membrane, Presynaptic cell membrane		0
Q4VC31	CCDC58	Coiled-coil domain-containing protein 58	0.544333			0
Q13363	CTBP1	C-terminal-binding protein 1	0.542824	Cytoplasm, Nucleus		0
Q14410	GK2	Glycerol kinase 2	0.542201	Mitochondrion outer membrane, Cytoplasm		0
P20674	COX5A	Cytochrome c oxidase subunit 5A, mitochondrial	0.540136	Mitochondrion inner membrane		0
Q14643	ITPR1	Inositol 1,4,5-trisphosphate receptor type 1	0.54001	Cytoplasm, Cytoplasmic vesicle, Secretory vesicle membrane, Perinuclear region, Endoplasmic reticulum membrane	TMD	1	FWSSISFNLAVLMNLLVAFFY
P30049	ATP5D	ATP synthase subunit delta, mitochondrial	0.539203	Mitochondrion, Mitochondrion inner membrane		0
Q96K21	ZFYVE19	Abscission/NoCut checkpoint regulator	0.539115	Cytoplasm, Microtubule organizing center, Centrosome, Midbody, Cleavage furrow, Cytoskeleton		0
Q15293	RCN1	Reticulocalbin-1	0.537812	Endoplasmic reticulum lumen	SP	1	MARGGRGRRLGLALGLLLALVLAPRVLRA
Q58FF8	HSP90AB2P	Putative heat shock protein HSP 90-beta 2	0.537501	Cytoplasm		0
P15531	NME1	Nucleoside diphosphate kinase A	0.534467	Cytoplasm, Nucleus		0
Q14254	FLOT2	Flotillin-2	0.53377	Membrane, Caveola, Endosome, Cell membrane		0
Q6UWP7	LCLAT1	Lysocardiolipin acyltransferase 1	0.532727	Endoplasmic reticulum membrane	TMD	0	FILTLFWGSFFGSIFMLSPFL
O95478	NSA2	Ribosome biogenesis protein NSA2 homolog	0.531563	Nucleolus, Nucleus		0
P07942	LAMB1	Laminin subunit beta-1	0.531362	Extracellular matrix, Basement membrane, Secreted, Extracellular space	SP	11	MGLLQLLAFSFLALCRARVRA
Q8TAG9	EXOC6	Exocyst complex component 6	0.53017			0
Q9Y597	KCTD3	BTB/POZ domain-containing protein KCTD3	0.528543			0
P49257	LMAN1	Protein ERGIC-53	0.526117	Endoplasmic reticulum-Golgi intermediate compartment membrane, Golgi apparatus membrane, Endoplasmic reticulum membrane	SP	0	MAGSRQRGLRARVRPLFCALLLSLGRFVRG
P57678	GEMIN4	Gem-associated protein 4	0.52433	Nucleolus, Gem, Nucleus, Cytoplasm		0
P21281	ATP6V1B2	V-type proton ATPase subunit B, brain isoform	0.523644	Endomembrane system, Melanosome		0
Q68EM7	ARHGAP17	Rho GTPase-activating protein 17	0.523551	Membrane, Cytoplasm, Cell junction, Tight junction		0
P16070	CD44	CD44 antigen	0.5231	Cell membrane	SP	11	MDKFWWHAAWGLCLVPLSLA
Q8WZ82	OVCA2	Esterase OVCA2	0.522565			0
Q99584	S100A13	Protein S100-A13	0.522452	Cytoplasm, Secreted		0
Q14244	MAP7	Ensconsin	0.521622	Cytoskeleton, Perinuclear region, Basolateral cell membrane, Cytoplasm		0
Q6AZY7-2	SCARA3	Scavenger receptor class A member 3	0.52033	Golgi apparatus membrane, Endoplasmic reticulum membrane	TMD	10	ILYLFLALLLVAVAVLASLVF
O00287	RFXAP	Regulatory factor X-associated protein	0.517637	Nucleus		0
Q00653	NFKB2	Nuclear factor NF-kappa-B p100 subunit	0.51722	Cytoplasm, Nucleus		0
P68032	ACTC1;ACTA1	Actin, alpha cardiac muscle 1	0.516908	Cytoskeleton, Cytoplasm		0
Q7Z6E9	RBBP6	E3 ubiquitin-protein ligase RBBP6	0.514997	Microtubule organizing center, Centrosome, Chromosome, Cytoplasm, Cytoskeleton, Nucleus, Nucleolus		0
Q9NX20	MRPL16	39S ribosomal protein L16, mitochondrial	0.514591	Mitochondrion		0
P16615	ATP2A2	Sarcoplasmic/endoplasmic reticulum calcium ATPase 2	0.51201	Sarcoplasmic reticulum membrane, Endoplasmic reticulum membrane	TMD	0	LLELVIEQFEDLLVRILLLAA
P61964	WDR5	WD repeat-containing protein 5	0.511855	Nucleus		0
Q9BVC5	C2orf49	Ashwin	0.511345			0
Q9BRQ8	AIFM2	Apoptosis-inducing factor 2	0.510705	Membrane, Cytoplasm, Mitochondrion outer membrane	TMD	0	VESGALHVVIVGGGFGGIAAA
Q99653	CHP1	Calcineurin B homologous protein 1	0.50657	Endoplasmic reticulum, Cytoplasm, Endoplasmic reticulum-Golgi intermediate compartment, Endomembrane system, Cytoskeleton, Membrane, Nucleus, Cell membrane		0
P06576	ATP5B	ATP synthase subunit beta, mitochondrial	0.505667	Mitochondrion inner membrane, Mitochondrion		1
Q9BTT0	ANP32E	Acidic leucine-rich nuclear phosphoprotein 32 family member E	0.505034	Cytoplasm, Nucleus		0
Q14558-2	PRPSAP1	Phosphoribosyl pyrophosphate synthase-associated protein 1	0.502818			0
P13674	P4HA1	Prolyl 4-hydroxylase subunit alpha-1	0.502667	Endoplasmic reticulum lumen	SP	2	MIWYILIIGILLPQSLA
Q9H1B7	IRF2BPL	Interferon regulatory factor 2-binding protein-like	0.501542	Nucleus		0
Q5EBL8	PDZD11	PDZ domain-containing protein 11	0.500687	Secreted, Cytoplasm		0
P19021	PAM	Peptidyl-glycine alpha-amidating monooxygenase	0.498823	Membrane, Secreted	SP	1	MAGRVPSLLVLLVFPSSCLA
Q13501	SQSTM1	Sequestosome-1	0.494906	Late endosome, P-body, Cytoplasm, Endoplasmic reticulum, Autophagosome, Nucleus, Cytoplasmic vesicle, Lysosome		0
P16989	YBX3	Y-box-binding protein 3	0.49482	Cytoplasm, Nucleus		0
P13497	BMP1;TLL2	Bone morphogenetic protein 1	0.494342	Secreted, Extracellular space, Golgi apparatus, trans-Golgi network, Extracellular matrix	SP	5	MPGVARLPLLLGLLLLPRPGRP
Q70UQ0-4	IKBIP	Inhibitor of nuclear factor kappa-B kinase-interacting protein	0.493428	Endoplasmic reticulum membrane	TMD	2	CLSLLSLGTCLGLAWFV
Q9BRT6	LLPH	Protein LLP homolog	0.493235	Chromosome, Nucleolus, Nucleus		0
Q9P2L0	WDR35	WD repeat-containing protein 35	0.491277	Microtubule organizing center, Centrosome, Cytoplasm, Cytoskeleton, Cilium basal body, Cilium axoneme		0
Q68CZ2	TNS3	Tensin-3	0.48974	Focal adhesion, Cell junction		0
Q15043	SLC39A14	Zinc transporter ZIP14	0.489099	Lamellipodium, Cell membrane, Cytoplasm, Cell projection	SP	2	MKLLLLHPAFQSCLLLTLLGLWRTTPEAHA
Q9H211	CDT1	DNA replication factor Cdt1	0.488186	Nucleus		0
Q9BZX2	UCK2	Uridine-cytidine kinase 2	0.48557			0
Q9UPR0	PLCL2	Inactive phospholipase C-like protein 2	0.484937	Cytoplasm		0
B7Z7X8	ATL2	Atlastin-2	0.47904	Endoplasmic reticulum membrane	TMD	0	TLFAVMFAMYIISGLTGFIGL
Q8N9R8-2	SCAI	Protein SCAI	0.478944	Nucleus, Cytoplasm, Membrane	TMD	0	GSLFTLFLNNPLMAFLFVSGL
O43678	NDUFA2	NADH dehydrogenase [ubiquinone] 1 alpha subcomplex subunit 2	0.478561	Mitochondrion inner membrane		0
Q8IYT2	CMTR2	Cap-specific mRNA (nucleoside-2'-O-)-methyltransferase 2	0.477809	Membrane, Cytoplasm, Nucleus	TMD	0	VMILPVLSCFTRFMAGLIFVL
P11717	IGF2R	Cation-independent mannose-6-phosphate receptor	0.477754	Lysosome membrane	SP	18	MGAAAGRSPHLGPAPARRPQRSLLLLQLLLLVAAPGSTQA
Q13084	MRPL28	39S ribosomal protein L28, mitochondrial	0.476619	Mitochondrion		0
P42126	ECI1;DCI	Enoyl-CoA delta isomerase 1, mitochondrial	0.475762	Mitochondrion matrix		0
Q13526	PIN1	Peptidyl-prolyl cis-trans isomerase NIMA-interacting 1	0.475708	Cytoplasm, Nucleus, Nucleus speckle		0
Q6WCQ1-2	MPRIP	Myosin phosphatase Rho-interacting protein	0.474943	Cytoskeleton, Cytoplasm		0
Q9UFG5	C19orf25	UPF0449 protein C19orf25	0.474634			0
P78346	RPP30	Ribonuclease P protein subunit p30	0.472916	Nucleus, Nucleolus		0
P34949	MPI	Mannose-6-phosphate isomerase	0.472733	Cytoplasm		0
Q9Y608-2	LRRFIP2	Leucine-rich repeat flightless-interacting protein 2	0.469421			0
P60602	ROMO1	Reactive oxygen species modulator 1	0.4689	Mitochondrion inner membrane	TMD	0	GFVMGCAVGMAAGALFGTFSCLR
Q9Y2Q3	GSTK1	Glutathione S-transferase kappa 1	0.468204	Peroxisome		0
Q6NUQ4	TMEM214	Transmembrane protein 214	0.467193	Endoplasmic reticulum membrane	TMD	2	LPWTRLLLLLLVFAVGFLCHD
Q99816	TSG101	Tumor susceptibility gene 101 protein	0.466547	Membrane, Cytoplasm, Late endosome membrane, Nucleus		0
O60271	SPAG9	C-Jun-amino-terminal kinase-interacting protein 4	0.463878	Cytoplasmic vesicle, Acrosome, Cytoplasm, Perinuclear region, Secretory vesicle		0
A0FGR8-2	ESYT2	Extended synaptotagmin-2	0.463613	Endoplasmic reticulum membrane, Cell membrane	TMD	0	VLSVELPGLLAQLARSFALLL
Q96JJ3	ELMO2	Engulfment and cell motility protein 2	0.463419	Cytosol, Cytoplasm, Membrane		0
Q92791	LEPREL4	Synaptonemal complex protein SC65	0.462153	Chromosome, Nucleus, Nucleolus		0
P24534	EEF1B2	Elongation factor 1-beta	0.461728			0
P10515	DLAT	Dihydrolipoyllysine-residue acetyltransferase component of pyruvate dehydrogenase complex, mitochondrial	0.461078	Mitochondrion matrix		0
Q13907	IDI1	Isopentenyl-diphosphate Delta-isomerase 1	0.460518	Peroxisome		0
Q9NVH1	DNAJC11	DnaJ homolog subfamily C member 11	0.459411	Mitochondrion		0
Q6DCA0	AMMECR1L	AMMECR1-like protein	0.451752			0
Q96GE9-2	TMEM261	Transmembrane protein 261	0.451345	Membrane	TMD	0	VLSGLGLMGAGGYVYWVA
Q13889	GTF2H3	General transcription factor IIH subunit 3	0.451318	Nucleus		0
A6NIH7	UNC119B	Protein unc-119 homolog B	0.450746	Cilium, Cell projection		0
Q14241	TCEB3	Transcription elongation factor B polypeptide 3	0.450573	Nucleus		0
Q9NXG2	THUMPD1	THUMP domain-containing protein 1	0.450509			0
A0PJW6	TMEM223	Transmembrane protein 223	0.450151	Membrane	TMD	0	FFTILGLFCAGQGVFWASMAV
Q9UBL3	ASH2L	Set1/Ash2 histone methyltransferase complex subunit ASH2	0.448018	Nucleus		0
Q9C0D9	EPT1	Ethanolaminephosphotransferase 1	0.447496	Membrane	TMD	0	WLAPNLITFSGFLLVVFNFLLMA
Q70UQ0	IKBIP	Inhibitor of nuclear factor kappa-B kinase-interacting protein	0.44745	Endoplasmic reticulum membrane	TMD	2	CLSLLSLGTCLGLAWFV
P12694	BCKDHA	2-oxoisovalerate dehydrogenase subunit alpha, mitochondrial	0.446963	Mitochondrion matrix		0
Q9NZZ3	CHMP5	Charged multivesicular body protein 5	0.445737	Cytoplasm, Endosome membrane, Cytosol		0
Q01844	EWSR1	RNA-binding protein EWS	0.442168	Cell membrane, Nucleus, Cytoplasm		0
F8W1K5	CNPY2	Protein canopy homolog 2	0.442007
Q9NQG5	RPRD1B	Regulation of nuclear pre-mRNA domain-containing protein 1B	0.440847	Nucleus		0
Q8WX93	PALLD	Palladin	0.439827	Axon, Cytoskeleton, Ruffle, Lamellipodium, Growth cone, Cytoplasm, Sarcomere, Focal adhesion, Z line, Myofibril, Cell junction, Podosome, Cell projection		0
Q9Y3B4	SF3B6	Splicing factor 3B subunit 6	0.438194	Nucleus		0
Q01813	PFKP	ATP-dependent 6-phosphofructokinase, platelet type	0.437726	Cytoplasm		1
P18669	PGAM1	Phosphoglycerate mutase 1	0.436112			0
P33527	ABCC1	Multidrug resistance-associated protein 1	0.42892	Cell membrane	TMD	3	QNTVLVWVPCFYLWACFPFYF
P48200	IREB2	Iron-responsive element-binding protein 2	0.428883	Cytoplasm		0
Q9NV96	TMEM30A	Cell cycle control protein 50A	0.428568	Golgi apparatus, Cell membrane, Apical cell membrane, Secretory vesicle membrane, Cytoplasmic vesicle, Membrane	TMD	3	VLPIFFIIGLIFIPIGIGIFV
B4DDY7	SLC39A1	Zinc transporter ZIP1	0.422582	Endoplasmic reticulum membrane, Cell membrane	TMD	0	LGALVLLLVLTLLCSLVPICV
P51148	RAB5C	Ras-related protein Rab-5C	0.416453	Early endosome membrane, Cell membrane, Melanosome		0
P11177	PDHB	Pyruvate dehydrogenase E1 component subunit beta, mitochondrial	0.413383	Mitochondrion matrix		0
Q969X6	CIRH1A	U3 small nucleolar RNA-associated protein 4 homolog	0.412964	Chromosome, Nucleolus, Nucleus		0
Q16270	IGFBP7	Insulin-like growth factor-binding protein 7	0.412871	Secreted	SP	1	MERPSLRALLLGAAGLLLLLLPLSSS
P09960-4	LTA4H	Leukotriene A-4 hydrolase	0.41181	Cytoplasm		0
Q8IYB8	SUPV3L1	ATP-dependent RNA helicase SUPV3L1, mitochondrial	0.407796	Nucleus, Mitochondrion nucleoid, Mitochondrion matrix		0
Q9Y6I4	USP3	Ubiquitin carboxyl-terminal hydrolase 3	0.404424	Nucleus		0
P62993	GRB2	Growth factor receptor-bound protein 2	0.404132	Cytoplasm, Golgi apparatus, Nucleus, Endosome		0
Q07065	CKAP4	Cytoskeleton-associated protein 4	0.402276	Cytoplasm, Cytoskeleton, Endoplasmic reticulum membrane, Perinuclear region, Cell membrane	TMD	0	ALNFLFYLALVAAAAFSGWCV
Q8NB90	SPATA5	Spermatogenesis-associated protein 5	0.401897	Mitochondrion, Cytoplasm		0
O00264	PGRMC1	Membrane-associated progesterone receptor component 1	0.400557	Microsome membrane, Endoplasmic reticulum membrane	TMD	0	IFTSPLNLLLLGLCIFLLY
Q6DD88	ATL3	Atlastin-3	0.400329	Endoplasmic reticulum membrane	TMD	0	VLFTGIVALYIASGLTGFIGL
Q13162	PRDX4	Peroxiredoxin-4	0.399133	Secreted, Cytoplasm	SP	0	MEALPLLAATTPDHGRHRRLLLLPLLLFLLPAGAVQG
Q96S55	WRNIP1	ATPase WRNIP1	0.398544	Nucleus		0
Q9UI12	ATP6V1H	V-type proton ATPase subunit H	0.398076			0
Q9UBC2-2	EPS15L1;SPATA22	Epidermal growth factor receptor substrate 15-like 1	0.396941	Membrane, Coated pit, Cell membrane, Nucleus		0
Q16204	CCDC6	Coiled-coil domain-containing protein 6	0.396117	Cytoplasm, Cytoskeleton		0
P62879	GNB2	Guanine nucleotide-binding protein G(I)/G(S)/G(T) subunit beta-2	0.39531	Perinuclear region, Cytoplasm		0
Q9BT73	PSMG3	Proteasome assembly chaperone 3	0.392087			0
Q5JPE7	NOMO2;NOMO3	Nodal modulator 2	0.391373	Endoplasmic reticulum membrane	SP	3	MLVGQGAGLLGPAVVTAAVVLLLSGVGPAHG
Q96AY3	FKBP10	Peptidyl-prolyl cis-trans isomerase FKBP10	0.389097	Endoplasmic reticulum lumen	SP	7	MFPAGPPSHSLLRLPLLQLLLLVVQA
P50502	ST13;ST13P4;ST13P5	Hsc70-interacting protein	0.384429	Cytoplasm		0
P08865	RPSA;RPSAP58	40S ribosomal protein SA	0.383411	Cytoplasm, Nucleus, Cell membrane		0
P04080	CSTB	Cystatin-B	0.38251	Nucleus, Cytoplasm		0
Q13228	SELENBP1	Selenium-binding protein 1	0.373761	Nucleus, Cytoplasm, Membrane, Cytosol		0
Q86XP3	DDX42	ATP-dependent RNA helicase DDX42	0.372087	Nucleus, Nucleus speckle, Cytoplasm, Cajal body		0
P14735	IDE	Insulin-degrading enzyme	0.371462	Cytoplasm, Secreted, Cell membrane		0
Q14562	DHX8	ATP-dependent RNA helicase DHX8	0.371009	Nucleus		0
P23229-2	ITGA6	Integrin alpha-6	0.370044	Cell membrane	SP	9	MAAAGQLCLLYLSAGLLSRLGAA
P06703	S100A6	Protein S100-A6	0.369988	Cytoplasm, Nucleus envelope, Cell membrane		0
Q09028	RBBP4	Histone-binding protein RBBP4	0.368785	Nucleus		0
Q9BUJ2	HNRNPUL1	Heterogeneous nuclear ribonucleoprotein U-like protein 1	0.367536	Nucleus		0
Q8WUD4	CCDC12	Coiled-coil domain-containing protein 12	0.367432			0
Q9BVA1	TUBB2B	Tubulin beta-2B chain	0.366884	Cytoplasm, Cytoskeleton		0
P49916	LIG3	DNA ligase 3	0.366073	Nucleus, Mitochondrion		0
H0Y412	PRRC2B	Protein PRRC2B	0.365891
P16083	NQO2	Ribosyldihydronicotinamide dehydrogenase [quinone]	0.36194	Cytoplasm		0
P05556	ITGB1	Integrin beta-1	0.35968	Invadopodium membrane, Focal adhesion, Cleavage furrow, Cell membrane, Cell junction, Cell projection, Recycling endosome, Lamellipodium, Sarcolemma, Ruffle, Melanosome, Cell surface, Ruffle membrane	SP	14	MNLQPIFWIGLISSVCCVFA
P18754	RCC1	Regulator of chromosome condensation	0.356925	Nucleus, Cytoplasm		0
Q9NQW6	ANLN	Anillin	0.355764	Nucleus, Cytoskeleton, Cell cortex, Cytoplasm		0
Q02750	MAP2K1	Dual specificity mitogen-activated protein kinase kinase 1	0.352578	Microtubule organizing center, Centrosome, Membrane, Cytoplasm, Spindle pole body, Cytoskeleton, Nucleus		0
Q9NRX1	PNO1	RNA-binding protein PNO1	0.348877	Nucleus, Nucleolus		0
Q13636	RAB31	Ras-related protein Rab-31	0.348218	Cytoplasmic vesicle, trans-Golgi network, Phagosome, Phagosome membrane, Golgi apparatus, trans-Golgi network membrane, Early endosome		0
Q96I24	FUBP3	Far upstream element-binding protein 3	0.34685	Nucleus		0
P63313	TMSB10	Thymosin beta-10	0.34447	Cytoskeleton, Cytoplasm		0
P50395	GDI2	Rab GDP dissociation inhibitor beta	0.338202	Membrane, Cytoplasm		0
Q9UPQ0	LIMCH1	LIM and calponin homology domains-containing protein 1	0.338013			0
P19623	SRM	Spermidine synthase	0.33796			0
Q9BY44	EIF2A	Eukaryotic translation initiation factor 2A	0.334987			0
Q9P2E9	RRBP1	Ribosome-binding protein 1	0.334956	Endoplasmic reticulum membrane	TMD	0	TLGVVVFGGFMVVSAIGIFLV
Q969H8	C19orf10	Myeloid-derived growth factor	0.331164	Secreted, Endoplasmic reticulum-Golgi intermediate compartment	SP	0	MAAPSGGWNGVGASLWAALLLGAVALRPAEA
P09496-2	CLTA	Clathrin light chain A	0.33076	Membrane, Cytoplasm, Cytoplasmic vesicle membrane, Cytoskeleton, Coated pit, Spindle		0
Q8TCS8	PNPT1	Polyribonucleotide nucleotidyltransferase 1, mitochondrial	0.329988	Cytoplasm, Mitochondrion intermembrane space, Mitochondrion		0
P11021	HSPA5	78 kDa glucose-regulated protein	0.328553	Melanosome, Endoplasmic reticulum lumen, Cytoplasm	SP	0	MKLSLVAAMLLLLSAARA
P30050	RPL12	60S ribosomal protein L12	0.328112			0
Q9NY33	DPP3	Dipeptidyl peptidase 3	0.328101	Cytoplasm		0
Q9BQ95	ECSIT;ZNF428	Evolutionarily conserved signaling intermediate in Toll pathway, mitochondrial	0.32573	Nucleus, Mitochondrion, Cytoplasm		0
Q9Y4P3	TBL2	Transducin beta-like protein 2	0.325427			0
P36507	MAP2K2	Dual specificity mitogen-activated protein kinase kinase 2	0.324454	Cytoplasm, Membrane		0
Q7Z2W4	ZC3HAV1	Zinc finger CCCH-type antiviral protein 1	0.321869	Cytoplasm, Nucleus		0
Q8WVV9	HNRNPLL;HNRPLL	Heterogeneous nuclear ribonucleoprotein L-like	0.319502			0
O00299	CLIC1	Chloride intracellular channel protein 1	0.319116	Cell membrane, Nucleus, Nucleus membrane, Cytoplasm	TMD	0	FSQRLFMVLWLKGVTFNVTTV
P27797	CALR	Calreticulin	0.318116	Cell surface, Extracellular space, Cytoplasm, Extracellular matrix, Secreted, Sarcoplasmic reticulum lumen, Cytosol, Endoplasmic reticulum lumen	SP	1	MLLSVPLLLGLLGLAVA
Q9BR76	CORO1B	Coronin-1B	0.311305	Cytoskeleton, Cytoplasm		0
O43390	HNRNPR	Heterogeneous nuclear ribonucleoprotein R	0.309069	Nucleus, Nucleoplasm, Cytoplasm, Microsome		0
P04406	GAPDH	Glyceraldehyde-3-phosphate dehydrogenase	0.308531	Nucleus, Cytoskeleton, Perinuclear region, Membrane, Cytoplasm, Cytosol		0
P14618-2	PKM;PKM2	Pyruvate kinase PKM	0.307209	Cytoplasm, Nucleus		0
Q8IZL8	PELP1	Proline-, glutamic acid- and leucine-rich protein 1	0.30294	Cytoplasm, Nucleoplasm, Nucleus		0
P05787	KRT8	Keratin, type II cytoskeletal 8	0.302041	Nucleus, Nucleoplasm, Cytoplasm, Nucleus matrix		0
Q9UBT2	UBA2	SUMO-activating enzyme subunit 2	0.301943	Cytoplasm, Nucleus		0
O43852	CALU	Calumenin	0.293096	Sarcoplasmic reticulum lumen, Endoplasmic reticulum membrane, Secreted, Golgi apparatus, Melanosome	SP	1	MDLRQFLMCLSLCTAFALS
Q5VZ89	DENND4C	DENN domain-containing protein 4C	0.290012	Cell membrane, Cytoplasmic vesicle membrane, Cytosol, Cytoplasm		0
Q8NE71	ABCF1	ATP-binding cassette sub-family F member 1	0.286032	Cytoplasm, Nucleus envelope, Nucleus, Nucleoplasm		0
Q12965	MYO1E	Unconventional myosin-Ie	0.28598	Cytoskeleton, Cytoplasm, Clathrin-coated vesicle, Cell junction, Cytoplasmic vesicle		0
P38606	ATP6V1A	V-type proton ATPase catalytic subunit A	0.284072			0
P40926	MDH2	Malate dehydrogenase, mitochondrial	0.282608	Mitochondrion matrix		1
O75348	ATP6V1G1	V-type proton ATPase subunit G 1	0.278181			0
P52565	ARHGDIA	Rho GDP-dissociation inhibitor 1	0.274108	Cytoplasm		0
Q04837	SSBP1	Single-stranded DNA-binding protein, mitochondrial	0.265442	Mitochondrion nucleoid, Mitochondrion matrix, Mitochondrion		0
P30101	PDIA3	Protein disulfide-isomerase A3	0.252633	Melanosome, Endoplasmic reticulum lumen, Endoplasmic reticulum	SP	0	MRLRRLALFPGVALLLAAARLAAA
P28331	NDUFS1	NADH-ubiquinone oxidoreductase 75 kDa subunit, mitochondrial	0.252151	Mitochondrion inner membrane		0
P14618	PKM	Pyruvate kinase PKM	0.246308	Cytoplasm, Nucleus		0
