# Supplementary material for: Rules of Engagement for Components of Membrane Protein Biogenesis at the Human Endoplasmic Reticulum
Source: Int J Mol Sci. 2025 Sep 10;26(18):8823. doi: 10.3390/ijms26188823 (PMC12469465; doi:10.3390/ijms26188823)
Supplement: Supplementary file 1 [file ijms-26-08823-s001.zip › supplementary files/IJMSl_Table S5.xlsx]

## Sheet: Tabelle1
%	SR	Snd2	Wrb	PEX3	Sec61	TRAP	TRAM1	Sec62	Sec63	EMC
type I ss	25	14	13.9	9.8	23.8	12.1	6.7	16.8	16.4	0
type I ms	0	3.5	2.5	2	3.1	5.6	6.7	3.9	4.5	3.4
type II ss	11.1	3.5	4.1	10	13.3	4	23.3	10.9	11.9	0
NG	9.3	3.5	4.1	8	10.8	4	20	10.9	10.4	0
LD > 50 aas	11.1	3.5	4.1	10	13.3	4	23.3	10.9	11.9	0
type II ms	27.8	31.6	27.4	12	10.5	28.2	16.7	9.9	25.4	66.1
TMD < 4	3.7	5.3	6.8	0	2.4	8.1	3.3	3	7.5	3.4
TMD > 4	24.1	26.3	20.5	12	8	20	13.3	6.9	17.9	59.3
NG	9.3	12.3	4.1	6	5.6	12.1	6.7	3	11.9	32.2
LD > 50 aas	3.7	10.5	6.8	4	5.9	5.6	0	5	10.4	27.1
type III ss	0	0	0	0	0.7	0	3.3	0	0	1.7
NG	0	0	0	0	0	0	0	0	0	0
LD > 50 aas	0	0	0	0	0	0	0	0	0	0
type III ms	1.9	5.3	5.5	2	2.1	4	0	2	4.5	8.5
TMD < 4	0	1.8	1.4	2	0	0	0	0	0	3.4
TMD > 4	1.9	3.5	4.1	0	1.7	4	0	2	4.5	5.1
NG	0	1.8	2.7	0	1.7	1.6	0	2	1.5	1.7
LD > 50 aas	0	1.8	1.4	0	0	0	0	0	1.5	0
HP ss	3.6	0	0	2	0	0	0	0	0	0
HP ms	1.8	1.8	2.7	2	0	0	0	0	0	0
TA	0	12.3	11	11.8	1.7	1.6	6.7	1	1.5	3.4
Table S5. Summary of client details in percentages.
