# Supplementary material for: Rules of Engagement for Components of Membrane Protein Biogenesis at the Human Endoplasmic Reticulum
Source: Int J Mol Sci. 2025 Sep 10;26(18):8823. doi: 10.3390/ijms26188823 (PMC12469465; doi:10.3390/ijms26188823)
Supplement: Supplementary file 1 [file ijms-26-08823-s001.zip › supplementary files/IJMS_Table S4.xlsx]

## Sheet: Tabelle1
n	RRBP1	KTN1	ERJ1	SR	Snd2	Wrb	PEX3	Sec61	TRAP	TRAM1	Sec62	Sec63	EMC
type I ss	6	0	1	14	8	11	5	68	15	2	17	11	0
type I ms	0	1	1	0	2	2	1	9	7	2	4	3	2
type II ss	4	3	3	6	2	3	5	38	5	7	11	8	0
NG	3	2	1	5	2	3	4	31	5	6	11	7	0
LD > 50 aas	4	3	3	6	2	3	5	38	5	7	11	8	0
type II ms	6	2	3	15	18	20	6	30	35	5	10	17	39
TMD < 4	0	0	1	2	3	5	0	7	10	1	3	5	2
TMD > 4	6	2	2	13	15	15	6	23	25	4	7	12	35
NG	3	1	2	5	7	3	3	16	15	2	3	8	19
LD > 50 aas	5	1	2	2	6	5	2	17	7	0	5	7	16
type III ss	1	0	0	0	0	0	0	2	0	1	0	0	1
NG	0	0	0	0	0	0	0	0	0	0	0	0	0
LD > 50 aas	0	0	0	0	0	0	0	0	0	0	0	0	0
type III ms	1	1	1	1	3	4	1	6	5	0	2	3	5
TMD < 4	0	0	0	0	1	1	1	0	0	0	0	0	2
TMD > 4	1	1	1	1	2	3	0	5	5	0	2	3	3
NG	0	0	0	0	1	2	0	5	2	0	2	1	1
LD > 50 aas	0	0	0	0	1	1	0	0	0	0	0	1	0
HP ss	2	0	0	2	0	0	1	0	0	0	0	0	0
HP ms	0	0	0	1	1	2	1	0	0	0	0	0	0
TA	0	1	1	0	7	8	6	5	2	2	1	1	2
Table S4. Summary of client details in absolute numbers.
