# Supplementary material for: Rules of Engagement for Components of Membrane Protein Biogenesis at the Human Endoplasmic Reticulum
Source: Int J Mol Sci. 2025 Sep 10;26(18):8823. doi: 10.3390/ijms26188823 (PMC12469465; doi:10.3390/ijms26188823)
Supplement: Supplementary file 1 [file ijms-26-08823-s001.zip › supplementary files/Table S15_ws_full_lo_2.xlsx]

## Sheet: Sheet 1
Accession	Gene	Full protein name	log2 fold change	Subcellular location	SS or TMD	Number of TMH	Glycosylation sites	SP or TMD seq.	TMD position
Q6P2H3	CEP85	Centrosomal protein of 85 kDa	-4.72406	Nucleolus, Spindle pole, Centrosome, Microtubule organizing center, Cytoskeleton, Cytoplasm, Nucleus		0	0
Q8N412	STPG2	Sperm-tail PG-rich repeat-containing protein 2	-4.52942			0	0
Q14728	MFSD10	Major facilitator superfamily domain-containing protein 10	-3.99431	Membrane	TMD	11	0	VVFLGLLLDLLAFTLLLPLLP	27 - 47
Q5VT25	CDC42BPA	Serine/threonine-protein kinase MRCK alpha	-3.94176	Cytoplasm		0	0
O75340	PDCD6	Programmed cell death protein 6	-3.77989	Nucleus membrane, Endoplasmic reticulum membrane, Endosome, Nucleus		0	0
A8MY62	LACTBL1	Putative beta-lactamase-like 1	-3.74106			0	0
Q9UHX1-2	PUF60	Poly(U)-binding-splicing factor PUF60	-3.69043	Nucleus		0	0
P04732	MT1E	Metallothionein-1E	-3.44196			0	0
Q16774	GUK1	Guanylate kinase	-3.38334			0	0
O14773	TPP1	Tripeptidyl-peptidase 1	-3.25094	Melanosome, Lysosome	SP	0	5	MGLQACLLGLFALILSGKC
O00418	EEF2K	Eukaryotic elongation factor 2 kinase	-3.24771			0	0
Q9UPQ0-6	LIMCH1	LIM and calponin homology domains-containing protein 1	-3.22259			0	0
P07477	PRSS1;PRSS2;PRSS3P2	Trypsin-1	-3.21187	Extracellular space, Secreted	SP	0	0	MNPLLILTFVAAALA
Q504Q3	PAN2	PAB-dependent poly(A)-specific ribonuclease subunit PAN2	-3.19245	Nucleus, Cytoplasm, P-body		0	0
P35080	PFN2	Profilin-2	-3.17627	Cytoskeleton, Cytoplasm		0	0
Q8N8S7-2	ENAH	Protein enabled homolog	-3.12939	Cell projection, Cytoplasm, Focal adhesion, Lamellipodium, Cytoskeleton, Filopodium, Cell junction, Synapse		0	0
Q14571	ITPR2	Inositol 1,4,5-trisphosphate receptor type 2	-3.05205	Endoplasmic reticulum membrane	TMD	6	0	LWGSISFNLAVFINLAVALFY	2228 - 2248
Q9Y4H2	IRS2	Insulin receptor substrate 2	-3.00625	Cytosol, Cytoplasm		0	0
P46108-2	CRK	Adapter molecule crk	-2.98456	Cytoplasm, Cell membrane		0	0
Q9UEU0	VTI1B	Vesicle transport through interaction with t-SNAREs homolog 1B	-2.93502	Lysosome membrane, Cytoplasmic granule, Late endosome membrane	TMD	1	0	LSIIILLELAILGGLVYYKFF	209 - 229
O94763-4	URI1	Unconventional prefoldin RPB5 interactor 1	-2.88156	Nucleus, Cell projection, Cytoplasm, Dendrite, Mitochondrion		0	0
P57105	SYNJ2BP	Synaptojanin-2-binding protein	-2.86758	Mitochondrion outer membrane	TMD	1	0	IPIFMVLVPVFALTMVAAWAF	118 - 138
Q9P275	USP36	Ubiquitin carboxyl-terminal hydrolase 36	-2.78893	Nucleus, Nucleolus		0	0
Q8TCQ1	MARCH1	E3 ubiquitin-protein ligase MARCH1	-2.74725	Cell membrane, Golgi apparatus, Early endosome membrane, trans-Golgi network membrane, Late endosome membrane, Lysosome membrane, Cytoplasmic vesicle membrane	TMD	2	0	IFCSVTFHVIAITCVVWSLYV	155 - 175
B7Z4Q3	C7orf55	UPF0562 protein C7orf55	-2.72267			0	0
Q9P0P0	RNF181	E3 ubiquitin-protein ligase RNF181	-2.70432			0	0
Q9HC23-2	PROK2	Prokineticin-2	-2.66264	Secreted	SP	0	0	MRSLCCAPLLLLLLLPPLLLTPRAGDA
Q5JSL3	DOCK11	Dedicator of cytokinesis protein 11	-2.64044			0	0
Q8N567	ZCCHC9	Zinc finger CCHC domain-containing protein 9	-2.63874	Nucleus, Nucleolus		0	0
O75054	IGSF3	Immunoglobulin superfamily member 3	-2.59626	Membrane	SP	1	5	MKCFFPVLSCLAVLGVVSA
Q8IZU2	WDR17	WD repeat-containing protein 17	-2.58897			0	0
Q5T3J3	LRIF1	Ligand-dependent nuclear receptor-interacting factor 1	-2.57253	Nucleus matrix		0	0
Q96EX1	SMIM12	Small integral membrane protein 12	-2.49846	Membrane	TMD	1	0	YVTFPVAFVVGAVGYHLEWF	15 - 34
Q7Z6J8	UBE3D	E3 ubiquitin-protein ligase E3D	-2.43082	Cytoplasm		0	0
Q16595	FXN	Frataxin, mitochondrial	-2.4225	Cytosol, Mitochondrion, Cytoplasm		0	0
P17026	ZNF22	Zinc finger protein 22	-2.40736	Nucleus		0	0
Q7Z2K8	GPRIN1	G protein-regulated inducer of neurite outgrowth 1	-2.4	Cell projection, Growth cone, Cell membrane		0	0
O43427	FIBP	Acidic fibroblast growth factor intracellular-binding protein	-2.36213	Nucleus, Endomembrane system		0	0
Q9NR48	ASH1L	Histone-lysine N-methyltransferase ASH1L	-2.35615	Chromosome, Nucleus, Cell junction, Tight junction		0	0
Q16352	INA	Alpha-internexin	-2.34779			0	0
P13647	KRT5	Keratin, type II cytoskeletal 5	-2.33514			0	0
P49069	CAMLG	Calcium signal-modulating cyclophilin ligand	-2.32007	Membrane	TMD	2	0	IFRLVGCALLALGVRAFVCKY	190 - 210
O75419	CDC45	Cell division control protein 45 homolog	-2.31533	Cytoplasm, Nucleus		0	0
O60244	MED14	Mediator of RNA polymerase II transcription subunit 14	-2.31004	Nucleus		0	0
O43422	PRKRIR	52 kDa repressor of the inhibitor of the protein kinase	-2.30802			0	0
Q9NWZ3	IRAK4	Interleukin-1 receptor-associated kinase 4	-2.29289	Cytoplasm		0	0
Q9P0J1	PDP1	[Pyruvate dehydrogenase [acetyl-transferring]]-phosphatase 1, mitochondrial	-2.28223	Mitochondrion matrix		0	0
Q86YH6	PDSS2	Decaprenyl-diphosphate synthase subunit 2	-2.2767	Mitochondrion		0	0
Q14592	ZNF460	Zinc finger protein 460	-2.26815	Nucleus		0	0
Q9H944	MED20	Mediator of RNA polymerase II transcription subunit 20	-2.2538	Nucleus		0	0
Q9UG01	IFT172	Intraflagellar transport protein 172 homolog	-2.24593	Cell projection, Cilium		0	0
Q16695	HIST3H3	Histone H3.1t	-2.23314	Chromosome, Nucleus		0	0
Q53EZ4	CEP55	Centrosomal protein of 55 kDa	-2.22757	Cytoskeleton, Cytoplasm, Centriole, Microtubule organizing center, Cleavage furrow, Midbody, Centrosome		0	0
Q86W56	PARG	Poly(ADP-ribose) glycohydrolase	-2.20312	Mitochondrion, Mitochondrion matrix, Nucleus, Cytoplasm		0	0
Q9Y2X8	UBE2D4;UBE2D1	Ubiquitin-conjugating enzyme E2 D4	-2.17799			0	0
Q5MIZ7	SMEK2	Serine/threonine-protein phosphatase 4 regulatory subunit 3B	-2.16356	Centrosome, Microtubule organizing center, Cytoplasm, Cytoskeleton, Nucleus		0	0
A6NED2	RCCD1	RCC1 domain-containing protein 1	-2.16199			0	0
O75151	PHF2	Lysine-specific demethylase PHF2	-2.14011	Nucleolus, Kinetochore, Centromere, Nucleus, Chromosome		0	0
Q9H9L3	ISG20L2	Interferon-stimulated 20 kDa exonuclease-like 2	-2.13593	Nucleolus, Nucleus		0	0
Q8WV22	NSMCE1	Non-structural maintenance of chromosomes element 1 homolog	-2.11905	Nucleus, Telomere, Chromosome		0	0
P43155	CRAT	Carnitine O-acetyltransferase	-2.11673	Mitochondrion inner membrane, Endoplasmic reticulum, Peroxisome, Mitochondrion		0	0
P36969	GPX4	Phospholipid hydroperoxide glutathione peroxidase, mitochondrial	-2.08726	Mitochondrion, Cytoplasm		0	0
P60604	UBE2G2	Ubiquitin-conjugating enzyme E2 G2	-2.07666			0	0
Q9BY49	PECR	Peroxisomal trans-2-enoyl-CoA reductase	-2.06561	Peroxisome		0	0
Q8TF42	UBASH3B	Ubiquitin-associated and SH3 domain-containing protein B	-2.06204	Cytoplasm, Nucleus		0	0
Q8TDP1	RNASEH2C	Ribonuclease H2 subunit C	-2.05728	Nucleus		0	0
Q9NW08	POLR3B	DNA-directed RNA polymerase III subunit RPC2	-2.05555	Nucleus		0	0
Q9H981	ACTR8	Actin-related protein 8	-2.03399	Nucleus, Chromosome		0	0
Q9NP64	ZCCHC17	Nucleolar protein of 40 kDa	-2.03367	Nucleolus, Nucleus		0	0
O60503	ADCY9	Adenylate cyclase type 9	-2.01136	Cell membrane	TMD	12	3	YALFYIGFACLLWSIYFAVHM	118 - 138
P0DJ07	PET100	Protein PET100 homolog, mitochondrial	-1.99915	Mitochondrion, Membrane	TMD	1	0	IFRMIIYLTFPVAMFWVS	7 - 24
Q5VW36	FOCAD	Focadhesin	-1.99377	Membrane, Focal adhesion, Cell junction	TMD	3	0	LVCPVTSMYGTIFTAWRILEV	404 - 424
Q86YD1	PTOV1	Prostate tumor-overexpressed gene 1 protein	-1.98692	Perinuclear region, Cytoplasm, Nucleus, Cell membrane		0	0
Q9H6S3	EPS8L2	Epidermal growth factor receptor kinase substrate 8-like protein 2	-1.98256	Cytoplasm		0	0
Q12834	CDC20	Cell division cycle protein 20 homolog	-1.9778	Centrosome, Spindle pole, Cytoskeleton, Cytoplasm, Microtubule organizing center		0	0
Q86WJ1	CHD1L	Chromodomain-helicase-DNA-binding protein 1-like	-1.96661	Nucleus		0	0
P42356	PI4KA	Phosphatidylinositol 4-kinase alpha	-1.96558	Cytoplasm, Cell membrane		0	0
Q12824-2	SMARCB1	SWI/SNF-related matrix-associated actin-dependent regulator of chromatin subfamily B member 1	-1.96438	Nucleus		0	0
Q15652	JMJD1C	Probable JmjC domain-containing histone demethylation protein 2C	-1.95759	Nucleus		0	0
Q9Y388	RBMX2	RNA-binding motif protein, X-linked 2	-1.94919			0	0
Q9NUU7	DDX19A	ATP-dependent RNA helicase DDX19A	-1.94478	Nucleus, Cytoplasm, Nuclear pore complex, Nucleus membrane		0	0
Q9H063	MAF1	Repressor of RNA polymerase III transcription MAF1 homolog	-1.92504	Cytoplasm, Nucleus		0	0
Q8WUF8	FAM172A	Protein FAM172A	-1.91483	Secreted	SP	0	0	MSISLSSLILLPIWINMA
Q13496	MTM1	Myotubularin	-1.90609	Late endosome, Cell membrane, Cell projection, Ruffle, Filopodium, Cytoplasm		0	0
P49454	CENPF	Centromere protein F	-1.90313	Kinetochore, Chromosome, Centromere, Nucleus matrix, Cytoskeleton, Spindle, Perinuclear region, Cytoplasm		0	0
Q9BZL6	PRKD2	Serine/threonine-protein kinase D2	-1.87958	trans-Golgi network, Cytoplasm, Cell membrane, Golgi apparatus, Nucleus		0	0
Q8NEC7	GSTCD	Glutathione S-transferase C-terminal domain-containing protein	-1.87038	Cytoplasm		0	0
Q9H4A5	GOLPH3L	Golgi phosphoprotein 3-like	-1.85374	Golgi apparatus, Golgi stack membrane, trans-Golgi network membrane		0	0
O95819	MAP4K4	Mitogen-activated protein kinase kinase kinase kinase 4	-1.84471	Cytoplasm		0	0
Q5THK1	PRR14L	Protein PRR14L	-1.83855			0	0
Q5T200	ZC3H13	Zinc finger CCCH domain-containing protein 13	-1.82858	Nucleoplasm, Nucleus, Nucleus speckle		0	0
Q8IY37	DHX37	Probable ATP-dependent RNA helicase DHX37	-1.81842			0	0
Q06547-4	GABPB1	GA-binding protein subunit beta-1	-1.81662	Nucleus		0	0
P24386	CHM	Rab proteins geranylgeranyltransferase component A 1	-1.8147	Cytosol, Cytoplasm		0	0
Q9NZ09	UBAP1	Ubiquitin-associated protein 1	-1.80056	Cytosol, Cytoplasm, Endosome		0	0
Q9UJX4	ANAPC5	Anaphase-promoting complex subunit 5	-1.79995			0	0
Q96SQ9	CYP2S1	Cytochrome P450 2S1	-1.77955	Endoplasmic reticulum membrane, Microsome membrane		0	0
A0JLT2	MED19	Mediator of RNA polymerase II transcription subunit 19	-1.77397	Nucleus		0	0
Q3V6T2	CCDC88A	Girdin	-1.77256	Cytosol, Centrosome, Cytoskeleton, Centriole, Membrane, Cytoplasmic vesicle, Lamellipodium, Cytoplasm, Microtubule organizing center, Cilium basal body, Cell projection, Cell membrane		0	0
Q9UL42	PNMA2	Paraneoplastic antigen Ma2	-1.75931	Nucleus, Nucleolus		0	0
Q6IE81	JADE1	Protein Jade-1	-1.75848	Nucleus, Cilium basal body, Cytoplasm, Cytoskeleton		0	0
Q13107-3	USP4	Ubiquitin carboxyl-terminal hydrolase 4	-1.75292	Nucleus, Cytoplasm		0	0
P28370	SMARCA1	Probable global transcription activator SNF2L1	-1.74942	Nucleus		0	0
Q2M389	KIAA1033	WASH complex subunit SWIP	-1.74686	Early endosome		0	0
P00519-2	ABL1	Tyrosine-protein kinase ABL1	-1.74641	Mitochondrion, Nucleus membrane, Nucleus, Cytoskeleton, Cytoplasm		0	0
Q5XPI4	RNF123	E3 ubiquitin-protein ligase RNF123	-1.74106	Cytoplasm		0	0
Q9NYD6	HOXC10	Homeobox protein Hox-C10	-1.74059	Nucleus		0	0
Q9HBM6	TAF9B;TAF9;AK6	Transcription initiation factor TFIID subunit 9B	-1.72594	Nucleus		0	0
Q6P1X5	TAF2	Transcription initiation factor TFIID subunit 2	-1.72491	Nucleus		0	0
Q86UR5	RIMS1	Regulating synaptic membrane exocytosis protein 1	-1.66402	Cell junction, Synapse, Presynaptic cell membrane, Cell membrane		0	0
Q8IWV8	UBR2	E3 ubiquitin-protein ligase UBR2	-1.66028	Nucleus		0	0
O43293	DAPK3	Death-associated protein kinase 3	-1.65563	Nucleus, Cytoplasm		0	0
Q9HCD5	NCOA5	Nuclear receptor coactivator 5	-1.63987	Nucleus		0	0
Q7L5D6	GET4	Golgi to ER traffic protein 4 homolog	-1.63868	Cytoplasm, Cytosol		0	0
Q6UWP2	DHRS11	Dehydrogenase/reductase SDR family member 11	-1.63031	Secreted	SP	0	0	MARPGMERWRDRLALVTGASGGIGAAVARA
Q9Y272	RASD1	Dexamethasone-induced Ras-related protein 1	-1.62738	Cytoplasm, Perinuclear region, Nucleus, Cell membrane		0	0
Q8WUQ7	CACTIN	Cactin	-1.62523	Nucleus		0	0
P20933	AGA	N(4)-(beta-N-acetylglucosaminyl)-L-asparaginase	-1.62083	Lysosome	SP	0	2	MARKSNLPVLLVPFLLCQALVRC
Q96EB1	ELP4	Elongator complex protein 4	-1.61205	Cytoplasm, Nucleus		0	0
O15013	ARHGEF10	Rho guanine nucleotide exchange factor 10	-1.59253			0	0
Q6MZP7	LIN54	Protein lin-54 homolog	-1.58864	Nucleus		0	0
Q92540	SMG7	Protein SMG7	-1.58691	Cytoplasm, Nucleus		0	0
Q9BQL6	FERMT1	Fermitin family homolog 1	-1.57769	Cytoplasm, Cytoskeleton, Cell projection, Ruffle membrane, Cell junction, Focal adhesion		0	0
Q9BXR0	QTRT1	Queuine tRNA-ribosyltransferase catalytic subunit 1	-1.56432	Mitochondrion outer membrane, Cytoplasm		0	0
Q9NXC5	MIOS	WD repeat-containing protein mio	-1.55684			0	0
P19971	TYMP	Thymidine phosphorylase	-1.54819			0	0
Q8NFF5	FLAD1	FAD synthase	-1.53898	Cytoplasm, Mitochondrion matrix		0	0
Q8TBZ6	TRMT10A	tRNA methyltransferase 10 homolog A	-1.53843	Nucleus, Nucleolus		0	0
Q9NVU0	POLR3E	DNA-directed RNA polymerase III subunit RPC5	-1.53659	Nucleus		0	0
Q86V48	LUZP1	Leucine zipper protein 1	-1.53285	Nucleus		0	0
Q8N9B5	JMY	Junction-mediating and -regulatory protein	-1.5221	Nucleus, Cytoplasm, Cytoskeleton		0	0
Q9BRX5	GINS3	DNA replication complex GINS protein PSF3	-1.52132	Nucleus		0	0
Q9BZE9	ASPSCR1	Tether containing UBX domain for GLUT4	-1.52002	Nucleus, Cytoplasm, Endoplasmic reticulum-Golgi intermediate compartment membrane, Endomembrane system		0	0
Q96PY5	FMNL2	Formin-like protein 2	-1.51656	Cytoplasm		0	0
Q96JM7	L3MBTL3	Lethal(3)malignant brain tumor-like protein 3	-1.51196	Nucleus		0	0
Q32NB8	PGS1	CDP-diacylglycerol--glycerol-3-phosphate 3-phosphatidyltransferase, mitochondrial	-1.51063	Mitochondrion		0	0
O60825	PFKFB2	6-phosphofructo-2-kinase/fructose-2,6-bisphosphatase 2	-1.50661			0	0
Q8IUX1	TMEM126B	Complex I assembly factor TMEM126B, mitochondrial	-1.49449	Mitochondrion membrane	TMD	4	0	IYQMATFGTTAGFSGIFSNFL	72 - 92
Q9BVC4	MLST8	Target of rapamycin complex subunit LST8	-1.49059	Cytoplasm		0	0
P54277	PMS1	PMS1 protein homolog 1	-1.48896	Nucleus		0	0
O14976	GAK	Cyclin-G-associated kinase	-1.47598	trans-Golgi network, Cell junction, Focal adhesion, Cytoplasm, Perinuclear region, Golgi apparatus		0	0
Q7Z3B1	NEGR1	Neuronal growth regulator 1	-1.47558	Cell membrane	SP	0	6	MDMMLLVQGACCSNQWLAAVLLSLCCLLPSCLPAGQS
Q9NVS2	MRPS18A	28S ribosomal protein S18a, mitochondrial	-1.47178	Mitochondrion		0	0
Q9UPQ9	TNRC6B	Trinucleotide repeat-containing gene 6B protein	-1.47039	Cytoplasm, P-body		0	0
Q96HJ9	C7orf55	UPF0562 protein C7orf55	-1.4608			0	0
Q16798	ME3	NADP-dependent malic enzyme, mitochondrial	-1.45978	Mitochondrion matrix		0	0
Q9NZN8	CNOT2	CCR4-NOT transcription complex subunit 2	-1.44742	Nucleus, Cytoplasm		0	0
Q8NCN5	PDPR	Pyruvate dehydrogenase phosphatase regulatory subunit, mitochondrial	-1.44376	Mitochondrion matrix		0	0
Q8NFV4	ABHD11	Protein ABHD11	-1.44056			0	0
Q8TBC3	SHKBP1	SH3KBP1-binding protein 1	-1.43935			0	0
Q96MF7	NSMCE2	E3 SUMO-protein ligase NSE2	-1.42864	Nucleus, PML body, Telomere, Chromosome		0	0
P48681	NES	Nestin	-1.41825			0	0
Q9H6D7	HAUS4	HAUS augmin-like complex subunit 4	-1.41675	Cytoskeleton, Cytoplasm, Microtubule organizing center, Centrosome, Spindle		0	0
Q13015	MLLT11	Protein AF1q	-1.41154	Microtubule organizing center, Cytoplasm, Cytoskeleton, Nucleus, Centrosome		0	0
Q6P4H8	FAM173B	Protein FAM173B	-1.40464	Membrane	TMD	1	0	FLLTGLVGGTLVAVYAVATPF	38 - 58
Q5SWX8	ODR4	Protein odr-4 homolog	-1.3968	Membrane	TMD	2	0	MLPGGLLVLGVFIITTLELAN	82 - 102
O94782	USP1	Ubiquitin carboxyl-terminal hydrolase 1	-1.39036	Nucleus		0	0
A2ABB6			-1.38952
Q6ZW49	PAXIP1	PAX-interacting protein 1	-1.3866	Nucleus matrix		0	0
Q32P44	EML3	Echinoderm microtubule-associated protein-like 3	-1.37246	Cytoplasm, Cytoskeleton		0	0
Q14161	GIT2	ARF GTPase-activating protein GIT2	-1.36854			0	0
O15439	ABCC4	Multidrug resistance-associated protein 4	-1.36524	Membrane	TMD	14	7	LVLGIFTLIEESAKVIQPIFL	93 - 113
Q9HD67	MYO10	Unconventional myosin-X	-1.36385	Cell cortex, Cytoskeleton, Ruffle, Filopodium membrane, Filopodium tip, Cytosol, Cell projection, Cytoplasm, Lamellipodium		0	0
Q14678	KANK1	KN motif and ankyrin repeat domain-containing protein 1	-1.35237	Cell projection, Cytoplasm, Ruffle membrane, Nucleus		0	0
Q13459	MYO9B	Unconventional myosin-IXb	-1.34787	Cytoplasm, Cytoskeleton, Perinuclear region, Cell cortex		0	0
P39880-3	CUX1	Homeobox protein cut-like 1	-1.34405	Nucleus		0	0
P52732	KIF11	Kinesin-like protein KIF11	-1.33769	Cytoskeleton, Cytoplasm, Spindle pole		0	0
P16591	FER	Tyrosine-protein kinase Fer	-1.33765	Cell junction, Membrane, Nucleus, Cell cortex, Cytoskeleton, Cell membrane, Cell projection, Cytoplasm		0	0
Q9H977	WDR54	WD repeat-containing protein 54	-1.3362			0	0
Q9NX70	MED29	Mediator of RNA polymerase II transcription subunit 29	-1.33552	Nucleus		0	0
Q9H0H0	INTS2	Integrator complex subunit 2	-1.33509	Nucleus membrane	TMD	1	0	FVSLSFCMLLAFSTLVS	428 - 444
H0Y459	NCOR1	Nuclear receptor corepressor 1	-1.3333
Q8N2K1-3	UBE2J2	Ubiquitin-conjugating enzyme E2 J2	-1.32937	Endoplasmic reticulum membrane	TMD	1	0	GLLGGALANLFVIVGFAAFAY	227 - 247
Q63HM9	PLCXD3	PI-PLC X domain-containing protein 3	-1.32402	Cytoplasm		0	0
O60566	BUB1B	Mitotic checkpoint serine/threonine-protein kinase BUB1 beta	-1.32394	Cytoplasm, Microtubule organizing center, Nucleus, Chromosome, Cytoskeleton, Centromere, Centrosome, Kinetochore		0	0
Q9UGY1	NOL12	Nucleolar protein 12	-1.31929	Nucleolus, Nucleus		0	0
Q9UKU7	ACAD8	Isobutyryl-CoA dehydrogenase, mitochondrial	-1.31846	Mitochondrion		0	0
Q8TDI0	CHD5	Chromodomain-helicase-DNA-binding protein 5	-1.31613	Nucleus		0	0
Q96L91	EP400	E1A-binding protein p400	-1.31183	Nucleus		0	0
Q9GZP8	IMUP	Immortalization up-regulated protein	-1.29969	Nucleus		0	0
Q13049	TRIM32	E3 ubiquitin-protein ligase TRIM32	-1.29753	Cytoplasm		0	0
P17302	GJA1	Gap junction alpha-1 protein	-1.29058	Cell membrane, Cell junction, Gap junction, Endoplasmic reticulum	TMD	4	0	VQAYSTAGGKVWLSVLFIFRILL	14 - 36
Q9NXG6	P4HTM	Transmembrane prolyl 4-hydroxylase	-1.28788	Endoplasmic reticulum membrane	TMD	1	3	FLVLMVFVHLYLGNVLALLLF	61 - 81
Q7Z4R8	C6orf120	UPF0669 protein C6orf120	-1.28154	Secreted	SP	0	1	MAAPRGRAAPWTTALLLLLASQVLSPGSCA
A6NDQ2			-1.2774
Q13188	STK3	Serine/threonine-protein kinase 3	-1.2733	Nucleus, Cytoplasm		0	0
O95379-3	TNFAIP8	Tumor necrosis factor alpha-induced protein 8	-1.26397	Cytoplasm		0	0
B7ZM82	WIZ	Protein Wiz	-1.26299	Nucleus		0	0
Q9NXE4-2	SMPD4	Sphingomyelin phosphodiesterase 4	-1.26265	Endoplasmic reticulum membrane, Golgi apparatus membrane	TMD	1	0	LLLAFFVASLFCVGPLPCTLL	783 - 803
Q9NZ43	USE1	Vesicle transport protein USE1	-1.2593	Endoplasmic reticulum membrane	TMD	1	0	WLLWAMLIIVCFIFISMILFI	232 - 252
Q6ZNJ1	NBEAL2	Neurobeachin-like protein 2	-1.25398	Endoplasmic reticulum		0	0
Q6UXD7	MFSD7	Major facilitator superfamily domain-containing protein 7	-1.25313	Membrane	TMD	12	0	WVFLLAISLLNCSNATLWLSF	30 - 50
P52756	RBM5	RNA-binding protein 5	-1.24741	Nucleus		0	0
Q96SN8	CDK5RAP2	CDK5 regulatory subunit-associated protein 2	-1.24514	Centrosome, Golgi apparatus, Cytoplasm, Cytoskeleton, Microtubule organizing center		0	0
Q9BQ04	RBM4B	RNA-binding protein 4B	-1.23875	Nucleus, Nucleolus		0	0
Q9Y446	PKP3	Plakophilin-3	-1.23672	Nucleus, Cell junction, Desmosome		0	0
O60725	ICMT	Protein-S-isoprenylcysteine O-methyltransferase	-1.23532	Endoplasmic reticulum membrane	TMD	8	0	SLATFLLGASVLALPLL	17 - 33
Q9UPN4	CEP131	Centrosomal protein of 131 kDa	-1.22708	Centriolar satellite, Cytoplasmic vesicle, Cytoplasm, Cilium basal body, Microtubule organizing center, Secretory vesicle, Acrosome, Centrosome, Cytoskeleton		0	0
P78549	NTHL1	Endonuclease III-like protein 1	-1.22385	Mitochondrion, Nucleus		0	0
Q13332	PTPRS	Receptor-type tyrosine-protein phosphatase S	-1.22312	Membrane	SP	1	4	MAPTWGPGMVSVVGPMGLLVVLLVGGCAA
O14730	RIOK3	Serine/threonine-protein kinase RIO3	-1.22286			0	0
Q15776	ZKSCAN8	Zinc finger protein with KRAB and SCAN domains 8	-1.21685	Nucleus		0	0
Q8N1G0	ZNF687	Zinc finger protein 687	-1.2029	Cytoplasm, Nucleus		0	0
Q6P3W7	SCYL2	SCY1-like protein 2	-1.19587	Golgi apparatus, Clathrin-coated vesicle, Endosome membrane, Perinuclear region, Cytoplasm, trans-Golgi network membrane, Cytoplasmic vesicle		0	0
Q9HCU9	BRMS1	Breast cancer metastasis-suppressor 1	-1.18435	Cytoplasm, Nucleus		0	0
Q96G25	MED8	Mediator of RNA polymerase II transcription subunit 8	-1.18128	Nucleus		0	0
Q15847	ADIRF	Adipogenesis regulatory factor	-1.17194	Nucleus		0	0
O95466	FMNL1	Formin-like protein 1	-1.17132	Cytoplasmic vesicle, Phagosome, Cell membrane, Cytoplasm, Bleb, Cell cortex, Cell projection		0	0
Q96JB5	CDK5RAP3	CDK5 regulatory subunit-associated protein 3	-1.17057	Nucleus, Microtubule organizing center, Cytoskeleton, Cytoplasm, Centrosome		0	0
Q9UMR2	DDX19B	ATP-dependent RNA helicase DDX19B	-1.16709	Nucleus membrane, Nuclear pore complex, Cytoplasm, Nucleus		0	0
Q7L3B6	CDC37L1	Hsp90 co-chaperone Cdc37-like 1	-1.16637	Cytoplasm		0	0
Q8N1B4	VPS52	Vacuolar protein sorting-associated protein 52 homolog	-1.16281	trans-Golgi network membrane, Golgi apparatus, Endosome membrane, Recycling endosome		0	0
Q9H1D9	POLR3F	DNA-directed RNA polymerase III subunit RPC6	-1.16136	Nucleus		0	0
Q6UWZ7	FAM175A	BRCA1-A complex subunit Abraxas	-1.15903	Nucleus		0	0
Q8IZ73	RPUSD2	RNA pseudouridylate synthase domain-containing protein 2	-1.15345			0	0
Q14691	GINS1	DNA replication complex GINS protein PSF1	-1.15285	Nucleus		0	0
Q9HD34	LYRM4	LYR motif-containing protein 4	-1.15245	Nucleus, Mitochondrion		0	0
Q9UKT8	FBXW2	F-box/WD repeat-containing protein 2	-1.1487			0	0
Q12979	ABR	Active breakpoint cluster region-related protein	-1.14788			0	0
Q8N3F8	MICALL1	MICAL-like protein 1	-1.14636	Recycling endosome membrane, Late endosome membrane		0	0
Q8IUH3	RBM45	RNA-binding protein 45	-1.14553	Cytoplasm, Nucleus		0	0
Q9H9B1	EHMT1	Histone-lysine N-methyltransferase EHMT1	-1.14335	Nucleus, Chromosome		0	0
Q9UL54	TAOK2	Serine/threonine-protein kinase TAO2	-1.13931	Nucleus, Cell projection, Cytoskeleton, Cytoplasm, Cytoplasmic vesicle membrane, Dendrite	TMD	5	0	LLPLLLLLLLPLLAAQGGGGL	965 - 985
Q86U70	LDB1	LIM domain-binding protein 1	-1.13687	Nucleus		0	0
O75676	RPS6KA4	Ribosomal protein S6 kinase alpha-4	-1.11377	Nucleus		0	0
Q96T51	RUFY1	RUN and FYVE domain-containing protein 1	-1.11298	Early endosome membrane, Cytoplasm		0	0
Q9BRT9	GINS4	DNA replication complex GINS protein SLD5	-1.1069	Cytoplasm, Nucleus		0	0
Q9UDY8	MALT1	Mucosa-associated lymphoid tissue lymphoma translocation protein 1	-1.10401	Perinuclear region, Cytoplasm, Nucleus		0	0
Q9BQP7	MGME1	Mitochondrial genome maintenance exonuclease 1	-1.10103	Mitochondrion		0	0
Q99943	AGPAT1	1-acyl-sn-glycerol-3-phosphate acyltransferase alpha	-1.09631	Endoplasmic reticulum membrane	SP	3	0	MDLWPGAWMLLLLLFLLLLFLLPTLW
Q8NI08	NCOA7	Nuclear receptor coactivator 7	-1.08693	Nucleus		0	0
Q3KQV9	UAP1L1	UDP-N-acetylhexosamine pyrophosphorylase-like protein 1	-1.08165			0	0
P05423	POLR3D	DNA-directed RNA polymerase III subunit RPC4	-1.07928	Nucleus		0	0
Q9UPN7	PPP6R1	Serine/threonine-protein phosphatase 6 regulatory subunit 1	-1.0731	Cytoplasm		0	0
Q9NRF8	CTPS2	CTP synthase 2	-1.07282			0	0
Q9Y2H1	STK38L	Serine/threonine-protein kinase 38-like	-1.07017	Membrane, Cytoplasm, Cytoskeleton		0	0
Q8N8A6	DDX51	ATP-dependent RNA helicase DDX51	-1.06811	Nucleus, Nucleolus		0	0
Q9BWS9-3	CHID1	Chitinase domain-containing protein 1	-1.06602	Lysosome, Secreted	SP	0	0	MRTLFNLLWLALACSPVHT
Q9UM54	MYO6	Unconventional myosin-VI	-1.04976	Cell projection, Perinuclear region, Clathrin-coated pit, Cytoplasm, Cytoplasmic vesicle, trans-Golgi network membrane, Golgi apparatus, Ruffle membrane, Membrane, Nucleus, Clathrin-coated vesicle membrane		0	0
O14772	FPGT;FPGT-TNNI3K	Fucose-1-phosphate guanylyltransferase	-1.04419	Cytoplasm		0	0
Q5JSZ5	PRRC2B	Protein PRRC2B	-1.04244			0	0
P02795	MT2A;MT1X;MT1G	Metallothionein-2	-1.03781			0	0
Q9HAN9	NMNAT1	Nicotinamide/nicotinic acid mononucleotide adenylyltransferase 1	-1.03552	Nucleus		0	0
Q8ND24	RNF214	RING finger protein 214	-1.03267			0	0
P18858	LIG1	DNA ligase 1	-1.03264	Nucleus		0	0
Q9BXK5	BCL2L13	Bcl-2-like protein 13	-1.02624	Nucleus, Mitochondrion membrane	TMD	1	0	ILLFGGAAAVAILAVAIGVAL	460 - 480
P23497	SP100	Nuclear autoantigen Sp-100	-1.02345	Cytoplasm, Nucleus, PML body		0	0
Q96GW9	MARS2	Methionine--tRNA ligase, mitochondrial	-1.02016	Mitochondrion matrix		0	0
Q9Y4C2	FAM115A	TRPM8 channel-associated factor 1	-1.01697	Cell membrane		0	0
Q5SW96	LDLRAP1	Low density lipoprotein receptor adapter protein 1	-1.01611	Cytoplasm		0	0
Q9UJ41	RABGEF1	Rab5 GDP/GTP exchange factor	-1.01086	Early endosome, Recycling endosome, Cytoplasm		0	0
P49006	MARCKSL1	MARCKS-related protein	-1.0102	Membrane, Cell membrane, Cytoplasm		0	0
Q96BR5	COA7	Cytochrome c oxidase assembly factor 7	-1.00146	Mitochondrion intermembrane space		0	0
Q3SXM5	HSDL1	Inactive hydroxysteroid dehydrogenase-like protein 1	-0.998543	Mitochondrion		0	0
Q6UW63	KDELC1	KDEL motif-containing protein 1	-0.992256	Endoplasmic reticulum lumen	SP	0	2	MFGTLLLYCFFLATVPALA
Q9Y2Y1	POLR3K	DNA-directed RNA polymerase III subunit RPC10	-0.987739	Nucleolus, Nucleus		0	0
Q9Y4A5	TRRAP	Transformation/transcription domain-associated protein	-0.983502	Nucleus		0	0
Q08AF3	SLFN5;MAP3K10	Schlafen family member 5	-0.980175			0	0
Q9NSP4	CENPM	Centromere protein M	-0.978943	Kinetochore, Centromere, Cytoplasm, Chromosome, Nucleus		0	0
P33981	TTK	Dual specificity protein kinase TTK	-0.955924			0	0
Q8TA86	RP9	Retinitis pigmentosa 9 protein	-0.95192	Nucleus		0	0
Q96NB3	ZNF830	Zinc finger protein 830	-0.950833	Nucleus speckle, Nucleus, Chromosome		0	0
F5H604	CLASP2	CLIP-associating protein 2	-0.945133	Centromere, Cytoskeleton, Golgi apparatus, Ruffle membrane, Chromosome, Kinetochore, trans-Golgi network, Centrosome, Microtubule organizing center, Cell projection, Cytoplasm, Cell membrane, Spindle		0	0
P46939	UTRN	Utrophin	-0.940586	Postsynaptic cell membrane, Cytoplasm, Cytoskeleton, Cell junction, Synapse		0	0
O00268	TAF4	Transcription initiation factor TFIID subunit 4	-0.933242	Nucleus		0	0
Q9H9L4	KANSL2	KAT8 regulatory NSL complex subunit 2	-0.929077	Nucleus		0	0
P41247	PNPLA4	Patatin-like phospholipase domain-containing protein 4	-0.924435	Mitochondrion		0	0
Q13464	ROCK1	Rho-associated protein kinase 1	-0.921439	Golgi apparatus membrane, Centrosome, Ruffle, Cytoskeleton, Centriole, Bleb, Lamellipodium, Cytoplasm, Cell projection, Microtubule organizing center, Cell membrane		0	0
O94913	PCF11	Pre-mRNA cleavage complex 2 protein Pcf11	-0.911124	Nucleus		0	0
Q9Y6K5	OAS3	2'-5'-oligoadenylate synthase 3	-0.909584	Cytoplasm, Nucleus		0	0
P41440	SLC19A1	Folate transporter 1	-0.903301	Membrane	TMD	12	1	SWRHLVCYLCFYGFMAQIRPG	24 - 44
Q8NEB9	PIK3C3	Phosphatidylinositol 3-kinase catalytic subunit type 3	-0.902635	Midbody, Cytoplasmic vesicle, Late endosome, Autophagosome		0	0
Q93063	EXT2	Exostosin-2	-0.898316	Endoplasmic reticulum membrane, Golgi apparatus membrane	TMD	1	2	YITLFSIVLLGLIATGMFQFW	26 - 46
Q86V21	AACS	Acetoacetyl-CoA synthetase	-0.896652	Cytosol, Cytoplasm		0	0
Q8N4Q0	ZADH2	Prostaglandin reductase 3	-0.896301	Peroxisome		0	0
Q9H0X4	ITFG3	Protein FAM234A	-0.895659	Membrane	TMD	1	4	AAFFLSLFLCLFVVFVVSFVI	50 - 70
P61952	GNG11	Guanine nucleotide-binding protein G(I)/G(S)/G(O) subunit gamma-11	-0.89426	Cell membrane		0	0
Q5VWQ0	RSBN1	Round spermatid basic protein 1	-0.89348	Nucleus		0	0
Q13136	PPFIA1	Liprin-alpha-1	-0.893245	Cytoplasm		0	0
P51808	DYNLT3	Dynein light chain Tctex-type 3	-0.89311	Cytoplasm, Cytoskeleton, Centromere, Nucleus, Chromosome, Kinetochore		0	0
Q8N392	ARHGAP18	Rho GTPase-activating protein 18	-0.892943	Cytoplasm		0	0
O75884	RBBP9	Putative hydrolase RBBP9	-0.891272	Cytoplasm, Nucleus		0	0
O15020	SPTBN2	Spectrin beta chain, non-erythrocytic 2	-0.889433	Cytoplasm, Cytoskeleton, Cell cortex		0	0
P10412	HIST1H1E	Histone H1.4	-0.887759	Chromosome, Nucleus		0	0
Q9NRG0	CHRAC1	Chromatin accessibility complex protein 1	-0.872903	Nucleus		0	0
Q9H9Q2	COPS7B	COP9 signalosome complex subunit 7b	-0.870672	Cytoplasm, Nucleus		0	0
Q9Y244	POMP	Proteasome maturation protein	-0.86993	Cytosol, Nucleus, Microsome membrane, Cytoplasm		0	0
O60306	AQR	Intron-binding protein aquarius	-0.8675	Nucleus		0	0
O43805	SSNA1	Sjoegren syndrome nuclear autoantigen 1	-0.866521	Centrosome, Cytoplasm, Cytoskeleton, Microtubule organizing center, Nucleus		0	0
Q96CX6	LRRC58	Leucine-rich repeat-containing protein 58	-0.865015			0	0
Q08170	SRSF4	Serine/arginine-rich splicing factor 4	-0.864601	Nucleus speckle		0	0
P01137	TGFB1	Transforming growth factor beta-1	-0.861014	Extracellular matrix, Secreted, Extracellular space	SP	0	3	MPPSGLRLLLLLLPLLWLLVLTPGRPAAG
Q04941	PLP2	Proteolipid protein 2	-0.848993	Membrane	TMD	4	2	GILLFAEIILCLVILICFSAS	25 - 45
E7ENN3	SYNE1	Nesprin-1	-0.847746
K7EJH8	ACTN4	Alpha-actinin-4	-0.844362
Q8IYQ7	THNSL1	Threonine synthase-like 1	-0.844344			0	0
Q9NRY4	ARHGAP35	Rho GTPase-activating protein 35	-0.843509	Cell membrane, Nucleus, Cilium basal body, Cytoplasm, Cytoskeleton		0	0
Q9H8H3	METTL7A	Methyltransferase-like protein 7A	-0.839901	Lipid droplet, Membrane, Endoplasmic reticulum	SP	0	0	MELTIFILRLAIYILTFPLYLLNFLGLWS
O94955	RHOBTB3	Rho-related BTB domain-containing protein 3	-0.837124	Golgi apparatus		0	0
Q93045	STMN2	Stathmin-2	-0.834418	Lamellipodium, Axon, Endosome, Cell projection, Cytoplasm, Growth cone, Perinuclear region, Golgi apparatus, Membrane		0	0
O60925	PFDN1	Prefoldin subunit 1	-0.826833			0	0
O43156	TTI1	TELO2-interacting protein 1 homolog	-0.821196	Cytoplasm		0	0
P48059-2	LIMS1	LIM and senescent cell antigen-like-containing domain protein 1	-0.820581	Focal adhesion, Cell junction, Cell membrane		0	0
Q96MX6	WDR92	WD repeat-containing protein 92	-0.813533			0	0
P82932	MRPS6	28S ribosomal protein S6, mitochondrial	-0.812837	Mitochondrion		0	0
Q9Y3D0	FAM96B	Mitotic spindle-associated MMXD complex subunit MIP18	-0.800282	Cytoplasm, Cytoskeleton, Nucleus, Spindle		0	0
P30536	TSPO	Translocator protein	-0.791947	Mitochondrion membrane	TMD	5	0	VPAMGFTLAPSLGCFVGSRFV	6 - 26
Q12882	DPYD	Dihydropyrimidine dehydrogenase [NADP(+)]	-0.789391	Cytoplasm		0	0
O00244	ATOX1	Copper transport protein ATOX1	-0.786163			0	0
Q8TBA6	GOLGA5	Golgin subfamily A member 5	-0.783358	Golgi apparatus membrane	TMD	1	0	VFVIIYMALLHLWVMIVLLTY	699 - 719
Q13535	ATR	Serine/threonine-protein kinase ATR	-0.775808	Nucleus, Chromosome, PML body		0	0
Q9NZT2	OGFR	Opioid growth factor receptor	-0.774625	Nucleus, Cytoplasm		0	0
Q3SY69	ALDH1L2	Mitochondrial 10-formyltetrahydrofolate dehydrogenase	-0.766339	Mitochondrion		0	0
Q9Y3Z3	SAMHD1	Deoxynucleoside triphosphate triphosphohydrolase SAMHD1	-0.764253	Nucleus		0	0
Q9H993	C6orf211	Protein-glutamate O-methyltransferase	-0.760885			0	0
Q9P2T1	GMPR2	GMP reductase 2	-0.757275			0	0
Q7Z4L5	TTC21B	Tetratricopeptide repeat protein 21B	-0.755051	Cytoskeleton, Cytoplasm, Cilium axoneme		0	0
Q9NS87	KIF15	Kinesin-like protein KIF15	-0.75133	Cytoplasm, Cytoskeleton, Spindle		0	0
Q96MG7	NDNL2	Non-structural maintenance of chromosomes element 3 homolog	-0.749768	Nucleus, Telomere, Chromosome, Cytoplasm		0	0
O15504	NUPL2	Nucleoporin-like protein 2	-0.747402	Nucleus, Nuclear pore complex, Nucleus membrane		0	0
Q6NUK1	SLC25A24	Calcium-binding mitochondrial carrier protein SCaMC-1	-0.744506	Mitochondrion inner membrane	TMD	6	0	LLAGGIAGAVSRTSTAPL	198 - 215
Q6P1Q0	LETMD1	LETM1 domain-containing protein 1	-0.742384	Mitochondrion outer membrane	TMD	1	0	CLFLGIISIPPFANYLVFLLM	138 - 158
Q9H7B4	SMYD3	Histone-lysine N-methyltransferase SMYD3	-0.742232	Nucleus, Cytoplasm		0	0
Q641Q2	FAM21A;FAM21B	WASH complex subunit FAM21A	-0.741109	Cell membrane, Early endosome membrane		0	0
Q9Y2Q9	MRPS28	28S ribosomal protein S28, mitochondrial	-0.738832	Mitochondrion		0	0
Q9UKV3-5	ACIN1	Apoptotic chromatin condensation inducer in the nucleus	-0.737472	Nucleoplasm, Nucleus, Nucleus speckle		0	0
Q9H082	RAB33B	Ras-related protein Rab-33B	-0.735665	Golgi apparatus membrane, cis-Golgi network, Golgi apparatus		0	0
Q8IV32	CCDC71	Coiled-coil domain-containing protein 71	-0.724761			0	0
P29590	PML	Protein PML	-0.72257	PML body, Nucleus, Early endosome membrane, Endoplasmic reticulum membrane, Cytoplasm, Nucleoplasm, Nucleolus		0	0
Q9HD20	ATP13A1	Manganese-transporting ATPase 13A1	-0.718361	Endoplasmic reticulum membrane	TMD	10	2	VLPFAGLLYPAWLGAAAAGCW	67 - 87
Q9UKD2	MRTO4	mRNA turnover protein 4 homolog	-0.714585	Nucleolus, Nucleus, Cytoplasm		0	0
Q9Y2R9	MRPS7	28S ribosomal protein S7, mitochondrial	-0.713871	Mitochondrion		0	0
Q8NB16	MLKL	Mixed lineage kinase domain-like protein	-0.712809	Cell membrane, Cytoplasm		0	0
P41214	EIF2D	Eukaryotic translation initiation factor 2D	-0.711772	Cytoplasm		0	0
Q9BZL1	UBL5	Ubiquitin-like protein 5	-0.71083	Cytoplasm		0	0
Q6IN84	MRM1	rRNA methyltransferase 1, mitochondrial	-0.709386	Mitochondrion		0	0
Q7Z6M1	RABEPK	Rab9 effector protein with kelch motifs	-0.708241	Endosome membrane, Cytoplasm		0	0
P49815	TSC2	Tuberin	-0.708182	Cytoplasm, Membrane		0	0
P20810	CAST	Calpastatin	-0.704697			0	0
Q6AI08	HEATR6	HEAT repeat-containing protein 6	-0.703395			0	0
P26374	CHML	Rab proteins geranylgeranyltransferase component A 2	-0.702085	Cytosol, Cytoplasm		0	0
P78345	RPP38	Ribonuclease P protein subunit p38	-0.698512	Nucleolus, Nucleus		0	0
O60907	TBL1X	F-box-like/WD repeat-containing protein TBL1X	-0.697755	Nucleus		0	0
Q00169	PITPNA	Phosphatidylinositol transfer protein alpha isoform	-0.695934	Cytoplasm		0	0
Q05193	DNM1	Dynamin-1	-0.694398	Cytoplasm, Cytoskeleton		0	0
Q96IU4	ABHD14B	Protein ABHD14B	-0.693787	Nucleus, Cytoplasm		0	0
Q9NQT5	EXOSC3	Exosome complex component RRP40	-0.68687	Nucleolus, Cytoplasm, Nucleus		0	0
Q86X55	CARM1	Histone-arginine methyltransferase CARM1	-0.686861	Nucleus, Cytoplasm		0	0
Q92797	SYMPK	Symplekin	-0.686341	Nucleus, Cell membrane, Cytoplasm, Cytoskeleton, Tight junction, Nucleoplasm, Cell junction		0	0
P09417	QDPR	Dihydropteridine reductase	-0.685297			0	0
Q8NFW8	CMAS	N-acylneuraminate cytidylyltransferase	-0.684963	Nucleus		0	0
P20073	ANXA7	Annexin A7	-0.684364			0	0
Q8NEN9	PDZD8	PDZ domain-containing protein 8	-0.679337			0	0
Q9HBI1	PARVB	Beta-parvin	-0.677758	Z line, Focal adhesion, Lamellipodium, Cytoplasm, Cell projection, Sarcomere, Cell membrane, Cell junction, Cytoskeleton, Myofibril		0	0
Q9NVG8	TBC1D13	TBC1 domain family member 13	-0.669436			0	0
Q10570	CPSF1	Cleavage and polyadenylation specificity factor subunit 1	-0.666491	Nucleus, Nucleoplasm		0	0
Q71UM5	RPS27L	40S ribosomal protein S27-like	-0.661571			0	0
Q9BXS5	AP1M1	AP-1 complex subunit mu-1	-0.656195	Golgi apparatus, Cytoplasmic vesicle, Clathrin-coated vesicle membrane		0	0
Q9UBF8-2	PI4KB	Phosphatidylinositol 4-kinase beta	-0.64858	Golgi apparatus, Perinuclear region, Cytoplasm, Rough endoplasmic reticulum membrane, Mitochondrion outer membrane, Endomembrane system		0	0
Q9H0R4	HDHD2	Haloacid dehalogenase-like hydrolase domain-containing protein 2	-0.647986			0	0
Q9BZZ5-2	API5	Apoptosis inhibitor 5	-0.647359	Nucleus, Cytoplasm		0	0
O75477	ERLIN1	Erlin-1	-0.644051	Endoplasmic reticulum membrane	TMD	1	1	VLVAAVVGLVAVLLYASIHKI	6 - 26
Q92552	MRPS27	28S ribosomal protein S27, mitochondrial	-0.643815	Mitochondrion		0	0
P15924	DSP	Desmoplakin	-0.642364	Cell junction, Desmosome, Cytoplasm, Cytoskeleton, Cell membrane		0	0
Q13642-5	FHL1	Four and a half LIM domains protein 1	-0.640102	Cytosol, Cytoplasm, Nucleus		0	0
O15160	POLR1C	DNA-directed RNA polymerases I and III subunit RPAC1	-0.628272	Nucleus		0	0
Q96JJ7	TMX3	Protein disulfide-isomerase TMX3	-0.622535	Endoplasmic reticulum membrane	SP	1	2	MAAWKSWTALRLCATVVVLDMVVC
Q08257	CRYZ	Quinone oxidoreductase	-0.619349	Cytoplasm		0	0
P17480	UBTF	Nucleolar transcription factor 1	-0.610533	Nucleus, Nucleolus		0	0
P42167	TMPO	Lamina-associated polypeptide 2, isoforms beta/gamma	-0.599866	Cytoplasm, Nucleus inner membrane	TMD	1	0	IPVWIKILLFVVVAVFLFLVYQAM	411 - 434
Q96KQ7	EHMT2	Histone-lysine N-methyltransferase EHMT2	-0.599761	Chromosome, Nucleus		0	0
Q9UPT9	USP22	Ubiquitin carboxyl-terminal hydrolase 22	-0.595809	Nucleus		0	0
Q9Y3B8	REXO2	Oligoribonuclease, mitochondrial	-0.594608	Mitochondrion intermembrane space, Cytoplasm, Nucleus, Mitochondrion matrix		0	0
O43159	RRP8	Ribosomal RNA-processing protein 8	-0.593103	Nucleus, Nucleolus		0	0
Q9HBL8	NMRAL1	NmrA-like family domain-containing protein 1	-0.589855	Perinuclear region, Cytoplasm, Nucleus		0	0
Q9NRG4	SMYD2	N-lysine methyltransferase SMYD2	-0.588083	Cytoplasm, Nucleus, Cytosol		0	0
Q27J81	INF2	Inverted formin-2	-0.586649	Cytoplasm, Perinuclear region		0	0
Q8WUA4	GTF3C2	General transcription factor 3C polypeptide 2	-0.586234	Nucleus		0	0
Q9NRL2	BAZ1A	Bromodomain adjacent to zinc finger domain protein 1A	-0.580684	Nucleus		0	0
P28072	PSMB6	Proteasome subunit beta type-6	-0.57467	Cytoplasm, Nucleus		0	0
Q9NUQ3	TXLNG	Gamma-taxilin	-0.573634	Cytoplasm, Cytosol, Nucleus membrane		0	0
Q15543	TAF13	Transcription initiation factor TFIID subunit 13	-0.573242	Nucleus		0	0
Q8TDD1	DDX54	ATP-dependent RNA helicase DDX54	-0.572122	Nucleus, Nucleolus		0	0
Q2TAY7	SMU1	WD40 repeat-containing protein SMU1	-0.565182	Nucleus, Cytoplasm		0	0
Q9Y6X9	MORC2	MORC family CW-type zinc finger protein 2	-0.558777	Cytoplasm, Nucleus, Cytosol		0	0
Q9GZT8	NIF3L1	NIF3-like protein 1	-0.557731	Cytoplasm, Nucleus		0	0
Q9UBI6	GNG12	Guanine nucleotide-binding protein G(I)/G(S)/G(O) subunit gamma-12	-0.553752	Cell membrane		0	0
Q09161	NCBP1	Nuclear cap-binding protein subunit 1	-0.551878	Nucleus, Cytoplasm		0	0
O43681	ASNA1	ATPase ASNA1	-0.551729	Endoplasmic reticulum, Nucleolus, Nucleus, Cytoplasm		0	0
Q8IY81	FTSJ3	pre-rRNA processing protein FTSJ3	-0.550193	Nucleolus, Nucleus		0	0
Q96GK7	FAHD2A;FAHD2B	Fumarylacetoacetate hydrolase domain-containing protein 2A	-0.548708			0	0
O43663	PRC1	Protein regulator of cytokinesis 1	-0.547813	Midbody, Spindle pole, Cytoskeleton, Cytoplasm, Nucleus		0	0
Q5UIP0	RIF1	Telomere-associated protein RIF1	-0.542324	Cytoskeleton, Cytoplasm, Chromosome, Telomere, Nucleus, Spindle		0	0
Q8N4Q1	CHCHD4	Mitochondrial intermembrane space import and assembly protein 40	-0.539273	Mitochondrion intermembrane space		0	0
P00367	GLUD1;GLUD2	Glutamate dehydrogenase 1, mitochondrial	-0.533563	Mitochondrion matrix		0	0
P56381	ATP5E;ATP5EP2	ATP synthase subunit epsilon, mitochondrial	-0.522424	Mitochondrion inner membrane, Mitochondrion		0	0
Q8TB96	ITFG1	T-cell immunomodulatory protein	-0.521129	Membrane, Secreted	SP	1	12	MAAAGRLPSSWALFSPLLAGLALLGVGPVPARA
Q96CW1	AP2M1	AP-2 complex subunit mu	-0.520651	Cell membrane, Membrane, Coated pit		0	0
Q92766	RREB1	Ras-responsive element-binding protein 1	-0.519111	Nucleus speckle		0	0
Q9Y4G6	TLN2	Talin-2	-0.51675	Focal adhesion, Synapse, Cell junction, Cell membrane, Cytoplasm, Cytoskeleton		0	0
Q14232	EIF2B1	Translation initiation factor eIF-2B subunit alpha	-0.513236			0	0
P26373	RPL13	60S ribosomal protein L13	-0.508925			0	0
Q96EL2	MRPS24	28S ribosomal protein S24, mitochondrial	-0.50429	Mitochondrion		0	0
Q9BTE6	AARSD1;PTGES3L-AARSD1	Alanyl-tRNA editing protein Aarsd1	-0.50297	Cytoplasm		0	0
Q9UHD1	CHORDC1	Cysteine and histidine-rich domain-containing protein 1	-0.498817			0	0
P42695	NCAPD3	Condensin-2 complex subunit D3	-0.496037	Nucleus		0	0
O43399	TPD52L2	Tumor protein D54	-0.494192			0	0
P16401	HIST1H1B	Histone H1.5	-0.494153	Nucleus, Chromosome		0	0
Q9UEG4	ZNF629	Zinc finger protein 629	-0.49362	Nucleus		0	0
Q14692	BMS1	Ribosome biogenesis protein BMS1 homolog	-0.490246	Nucleus, Nucleolus		0	0
P35232	PHB	Prohibitin	-0.488151	Mitochondrion inner membrane		0	0
P51572-2	BCAP31	B-cell receptor-associated protein 31	-0.487557	Endoplasmic reticulum-Golgi intermediate compartment membrane, Endoplasmic reticulum membrane	TMD	3	0	AVATFLYAEVFVVLLLCIPFI	7 - 27
Q6ZRS2	SRCAP	Helicase SRCAP	-0.487235	Nucleus		0	0
Q10589	BST2	Bone marrow stromal antigen 2	-0.486074	Late endosome, Cell membrane, Golgi apparatus, Apical cell membrane, Cytoplasm, Membrane raft, trans-Golgi network	TMD	1	2	KLLLGIGILVLLIIVILGVPLIIFTIKA	21 - 48
Q5VW32	BROX	BRO1 domain-containing protein BROX	-0.480457	Membrane		0	0
P78344	EIF4G2	Eukaryotic translation initiation factor 4 gamma 2	-0.480311			0	0
Q56VL3	OCIAD2	OCIA domain-containing protein 2	-0.479647	Endosome		0	0
Q9BW27	NUP85	Nuclear pore complex protein Nup85	-0.479581	Cytoplasm, Spindle, Chromosome, Nucleus, Centromere, Nuclear pore complex, Cytoskeleton, Kinetochore, Nucleus membrane		0	0
Q8N684	CPSF7	Cleavage and polyadenylation specificity factor subunit 7	-0.479188	Nucleus		0	0
Q9NW82	WDR70	WD repeat-containing protein 70	-0.478596			0	0
Q9BRP8-2	WIBG	Partner of Y14 and mago	-0.474961	Cytoplasm, Nucleus, Nucleolus, Nucleoplasm		0	0
P25789	PSMA4	Proteasome subunit alpha type-4	-0.473348	P-body, Cytoplasm, Nucleus		0	0
O60427	FADS1	Fatty acid desaturase 1	-0.473179	Endoplasmic reticulum membrane, Mitochondrion	TMD	4	0	MGLMKANHVFFLLYLLHILLL	122 - 142
Q96D46	NMD3	60S ribosomal export protein NMD3	-0.472711	Nucleus, Cytoplasm		0	0
Q9Y3T9	NOC2L	Nucleolar complex protein 2 homolog	-0.472124	Nucleus, Nucleoplasm, Nucleolus		0	0
O95453	PARN	Poly(A)-specific ribonuclease PARN	-0.47113	Nucleus, Cytoplasm, Nucleolus		0	0
O75880	SCO1	Protein SCO1 homolog, mitochondrial	-0.470367	Mitochondrion		0	0
Q9NRZ9	HELLS	Lymphoid-specific helicase	-0.46977	Nucleus		0	0
Q9HB07	C12orf10	UPF0160 protein MYG1, mitochondrial	-0.468795	Mitochondrion, Nucleus		0	0
P36405	ARL3	ADP-ribosylation factor-like protein 3	-0.462643	Spindle, Microtubule organizing center, Cell projection, Cytoplasm, Golgi apparatus membrane, Centrosome, Cytoskeleton, Cilium, Nucleus		0	0
Q96QK1	VPS35	Vacuolar protein sorting-associated protein 35	-0.458646	Cytoplasm, Late endosome, Membrane, Endosome, Early endosome		0	0
P41223	BUD31	Protein BUD31 homolog	-0.456959	Nucleus		0	0
Q9BRA2	TXNDC17	Thioredoxin domain-containing protein 17	-0.456525	Cytoplasm		0	0
Q07020	RPL18	60S ribosomal protein L18	-0.456187	Cytoplasm		0	0
P26196	DDX6	Probable ATP-dependent RNA helicase DDX6	-0.455968	P-body, Nucleus, Cytoplasm		0	0
O60934	NBN	Nibrin	-0.451339	Nucleus, Telomere, Chromosome, PML body		0	0
Q9NW13	RBM28	RNA-binding protein 28	-0.45102	Nucleus, Nucleolus		0	0
Q96A72	MAGOHB	Protein mago nashi homolog 2	-0.450595	Nucleus		0	0
Q9NR46	SH3GLB2	Endophilin-B2	-0.44771	Cytoplasm		0	0
Q96A49	SYAP1	Synapse-associated protein 1	-0.446799			0	0
O14737	PDCD5	Programmed cell death protein 5	-0.437154			0	0
O95544	NADK	NAD kinase	-0.431761			0	0
Q96I99	SUCLG2	Succinate--CoA ligase [GDP-forming] subunit beta, mitochondrial	-0.429378	Mitochondrion		0	0
P09525	ANXA4	Annexin A4	-0.428374			0	0
Q9BSC4	NOL10	Nucleolar protein 10	-0.426519	Nucleus, Nucleolus		0	0
P35222	CTNNB1	Catenin beta-1	-0.424151	Spindle pole, Cell membrane, Microtubule organizing center, Cytoplasm, Centrosome, Adherens junction, Cell junction, Nucleus, Cytoskeleton		0	1
Q14764	MVP	Major vault protein	-0.422886	Nucleus, Cytoplasm, Perinuclear region, Nuclear pore complex		0	0
Q08752	PPID	Peptidyl-prolyl cis-trans isomerase D	-0.41864	Cytoplasm, Nucleus, Nucleolus, Nucleoplasm		0	0
P56556	NDUFA6	NADH dehydrogenase [ubiquinone] 1 alpha subcomplex subunit 6	-0.4166	Mitochondrion inner membrane		0	0
O95218	ZRANB2	Zinc finger Ran-binding domain-containing protein 2	-0.412566	Nucleus		0	0
O00762	UBE2C	Ubiquitin-conjugating enzyme E2 C	-0.412413			0	0
Q9Y5B9	SUPT16H	FACT complex subunit SPT16	-0.409175	Chromosome, Nucleus		0	0
Q14978-2	NOLC1	Nucleolar and coiled-body phosphoprotein 1	-0.406515	Nucleolus, Cytoplasm, Nucleus		0	0
P06753-2	TPM3	Tropomyosin alpha-3 chain	-0.405944	Cytoplasm, Cytoskeleton		0	0
Q9NTM9	CUTC	Copper homeostasis protein cutC homolog	-0.404385	Nucleus, Cytoplasm		0	0
P26358	DNMT1	DNA (cytosine-5)-methyltransferase 1	-0.402301	Nucleus		0	0
Q9BTW9	TBCD	Tubulin-specific chaperone D	-0.401991	Cytoplasm, Lateral cell membrane, Cell junction, Tight junction, Adherens junction		0	0
O75534	CSDE1	Cold shock domain-containing protein E1	-0.399042	Cytoplasm		0	0
Q9UL46	PSME2	Proteasome activator complex subunit 2	-0.395443			0	0
P54727	RAD23B	UV excision repair protein RAD23 homolog B	-0.391824	Cytoplasm, Nucleus		0	0
O95232	LUC7L3	Luc7-like protein 3	-0.391212	Nucleus speckle		0	0
O95782	AP2A1	AP-2 complex subunit alpha-1	-0.390915	Membrane, Cell membrane, Coated pit		0	0
P34897	SHMT2	Serine hydroxymethyltransferase, mitochondrial	-0.390795	Mitochondrion, Cytoplasm, Mitochondrion inner membrane, Mitochondrion nucleoid, Nucleus, Mitochondrion matrix		0	0
P13861	PRKAR2A	cAMP-dependent protein kinase type II-alpha regulatory subunit	-0.390061	Cytoplasm, Cell membrane		0	0
Q8N163	CCAR2	Cell cycle and apoptosis regulator protein 2	-0.3891	Cytoplasm, Nucleus		0	0
O00232	PSMD12	26S proteasome non-ATPase regulatory subunit 12	-0.384668			0	0
Q9UJ83	HACL1;PHYH2	2-hydroxyacyl-CoA lyase 1	-0.384428	Peroxisome		0	0
P08621	SNRNP70	U1 small nuclear ribonucleoprotein 70 kDa	-0.381925	Nucleoplasm, Nucleus, Nucleus speckle		0	0
O43432	EIF4G3	Eukaryotic translation initiation factor 4 gamma 3	-0.373059			0	0
Q16531	DDB1	DNA damage-binding protein 1	-0.37216	Cytoplasm, Nucleus		0	0
Q9Y230	RUVBL2	RuvB-like 2	-0.371586	Nucleoplasm, Nucleus matrix, Cytoplasm, Nucleus, Membrane		0	0
Q9UBQ5	EIF3K	Eukaryotic translation initiation factor 3 subunit K	-0.370955	Cytoplasm, Nucleus		0	0
Q9BZG1	RAB34	Ras-related protein Rab-34	-0.37062	Cytoplasmic vesicle, Phagosome, Golgi apparatus, Phagosome membrane, Cytoplasm		0	0
K7EIG1	CLUH	Clustered mitochondria protein homolog	-0.369523
P84098	RPL19	60S ribosomal protein L19	-0.365257			0	0
O60610	DIAPH1	Protein diaphanous homolog 1	-0.364598	Spindle, Cell projection, Microtubule organizing center, Cytoplasm, Cell membrane, Centrosome, Cytoskeleton, Ruffle membrane		0	0
Q9Y6K9	IKBKG	NF-kappa-B essential modulator	-0.360134	Cytoplasm, Nucleus		0	0
Q9UGI8	TES	Testin	-0.353679	Cytoplasm, Cell junction, Focal adhesion		0	0
Q08209-2	PPP3CA	Serine/threonine-protein phosphatase 2B catalytic subunit alpha isoform	-0.352726	Nucleus, Cell membrane, Sarcolemma		0	0
Q12905	ILF2	Interleukin enhancer-binding factor 2	-0.346931	Cytoplasm, Nucleus, Nucleolus		0	0
P09012	SNRPA	U1 small nuclear ribonucleoprotein A	-0.345752	Nucleus		0	0
Q8WU90	ZC3H15	Zinc finger CCCH domain-containing protein 15	-0.343948	Cytoplasm, Nucleus		0	0
O60264	SMARCA5	SWI/SNF-related matrix-associated actin-dependent regulator of chromatin subfamily A member 5	-0.334371	Nucleus		0	0
Q9BV86	NTMT1	N-terminal Xaa-Pro-Lys N-methyltransferase 1	-0.324915	Nucleus		0	0
P28340	POLD1	DNA polymerase delta catalytic subunit	-0.323574	Nucleus		0	0
Q9HD33	MRPL47	39S ribosomal protein L47, mitochondrial	-0.323204	Mitochondrion		0	0
P62906	RPL10A	60S ribosomal protein L10a	-0.321506			0	0
P02545	LMNA	Prelamin-A/C	-0.320791	Nucleoplasm, Nucleus speckle, Nucleus envelope, Nucleus lamina, Nucleus		0	0
O60869	EDF1	Endothelial differentiation-related factor 1	-0.317199	Nucleus, Cytoplasm		0	0
P82979	SARNP;CIP29	SAP domain-containing ribonucleoprotein	-0.303116	Nucleus, Nucleus speckle		0	0
P23381	WARS	Tryptophan--tRNA ligase, cytoplasmic	-0.288018	Cytoplasm		0	0
Q9H9A6	LRRC40	Leucine-rich repeat-containing protein 40	-0.287638			0	0
P29144	TPP2	Tripeptidyl-peptidase 2	-0.284655	Cytoplasm, Nucleus		0	0
P46060	RANGAP1	Ran GTPase-activating protein 1	-0.282773	Nucleus membrane, Kinetochore, Spindle pole, Cytoskeleton, Cytoplasm, Centromere, Chromosome		0	0
