# Supplementary material for: Rules of Engagement for Components of Membrane Protein Biogenesis at the Human Endoplasmic Reticulum
Source: Int J Mol Sci. 2025 Sep 10;26(18):8823. doi: 10.3390/ijms26188823 (PMC12469465; doi:10.3390/ijms26188823)
Supplement: Supplementary file 1 [file ijms-26-08823-s001.zip › supplementary files/Table S19.xlsx]

## Sheet: Blatt1
Table 19. Statistics for the identification of clients of targeting pathways to the ER.
Proteins	KTN1	RRBP1	SR	SND	WRB	SW	WS	PEX3	PEX3 ko
Quantified proteins	4947	4813	7044	5997	6052	5997	6052	8178	6328
Statistically analyzed proteins	4947	4813	4856	5997	6052	5997	6052	6488	6328
representing the secretory pathway (%)	27	26	29	27	28	27	28	29	29
Proteins with SP (%)	6	6	7	6	7	6	7	7	7
N-Glycoproteins (%)	8	8	10	8	9	8	9	9	9
Membrane proteins (%)	13	12	14	13	13	13	13	13	13
Positively affected proteins	25	157	6	33	152	205	792	0	97
Negatively affected proteins	45	141	133	43	144	196	494	13	141
representing the secretory pathway (%)	41	37	50	47	45	38	26	54	39
Negatively affected proteins with SP (%)	7	18	18	7	10	7	3	8	19
Negatively affected N-glycoproteins (%)	18	17	27	12	10	13	4	8	21
Negatively affected membrane proteins (%)	22	18	35	30	19	26	9	31	18
Negatively affected proteins with SP	3	21	24	3	13	14	16	1	27
including N-glycoproteins	3	16	23	2	12	12	9	0	23
corresponding to %	100	76	96	67	92	86	26	0	85
including membrane proteins	1	6	15	3	7	7	5	1	6
corresponding to %	33	29	63	100	54	58	32	100	22
Negatively affected proteins with TMH	8	18	32	10	21	40	37	3	16
including N-glycoproteins	4	7	12	3	1	10	9	1	6
corresponding to %	50	39	38	33	5	25	24	33	38
Negatively affected peroxisomal proteins	1	0	2	0	1	1	4	1	12
corresponding to %	2	nd	2	nd	1	1	1	8	9
including membrane proteins	0	nd	2	nd	1	0	1	1	6
corresponding to %	nd	nd	100	nd	100	nd	25	100	50
Negatively affected mitochondrial proteins	1	6	8	2	11	14	48	0	14
corresponding to %	2	4	6	5	8	7	10	nd	10
including membrane proteins	0	3	4	1	3	3	11	nd	4
corresponding to %	nd	50	50	50	27	21	23	nd	29
