# Supplementary material for: Rules of Engagement for Components of Membrane Protein Biogenesis at the Human Endoplasmic Reticulum
Source: Int J Mol Sci. 2025 Sep 10;26(18):8823. doi: 10.3390/ijms26188823 (PMC12469465; doi:10.3390/ijms26188823)
Supplement: Supplementary file 1 [file ijms-26-08823-s001.zip › supplementary files/Table S9_bip_all_summary.xlsx]

## Sheet: Sheet 1
ID	Gene name	Fold change	Neg. log10 p-value 1	Neg. log10 p-value 2
P63172	DYNLT1	0.5594	2.3914	1.3456
Q06830	PRDX1	-0.2029	0.5876	0.664
Q9BTY2	FUCA2	1.1999	1.74	2.5441
Q8N684	CPSF7	-0.0993	0.9647	0.0447
B1ANH0	GUK1	-0.2667	0.1006	2.0226
Q86YD1	PTOV1	-0.6514	2.0523	0.7568
Q9BRP1	PDCD2L	1.1948	2.131	1.8532
P18074	ERCC2	-0.4539	0.6395	1.2408
P14406	COX7A2	0.3794	1.3392	0.3055
Q86YQ8	CPNE8	-0.9345	0.1126	4.8172
Q00653	NFKB2	1.3327	3.2316	3.0507
P55010	EIF5	-0.0212	0.1881	0.0214
O75348	ATP6V1G1	-0.0062	0.2972	0.6111
O60271	SPAG9	0.3694	2.2617	0.7164
Q6UXV4	APOOL	0.3114	0.7518	0.937
P56282	POLE2	-0.714	1.3753	1.1265
Q99081	TCF12	0.2278	1.2614	3.6863
Q16537	PPP2R5E	-0.6993	0.4924	2.5238
O43674	NDUFB5	0.5827	0.9802	3.3473
P99999	CYCS	0.2299	0.5895	0.6715
Q8N983	MRPL43	0.1423	0.3651	0.1879
Q9Y6V7	DDX49	-0.0272	0.9676	1.1371
Q8IXH7	NELFCD	-0.2918	1.3408	0.3229
Q15020	SART3	-0.1396	1.6086	0.1673
O96005	CLPTM1	0.2609	0.1609	1.4331
P98082	DAB2	-0.3124	3.2044	0.4066
O00186	STXBP3	-0.278	0.3798	2.4972
O60678	PRMT3	0.0544	0.359	0.041
Q9UNX4	WDR3	-0.0832	0.3218	0.2865
Q9BXK5	BCL2L13	-0.1445	3.6984	0.6496
O43402	EMC8	-0.5348	0.828	1.726
Q9H9E3	COG4	0.7452	0.9944	2.207
P78337	PITX1	-0.0703	0.5917	0.1674
Q9NY12	GAR1	-0.1544	0.5165	0.3052
P55957	BID	-0.6389	6.349	0.4658
O43252	PAPSS1	-0.1457	0.3601	0.3152
Q8N543	OGFOD1	-0.3535	2.0659	0.761
Q15654	TRIP6	-0.0996	0.0893	0.5737
Q16539	MAPK14	-0.4135	2.7188	0.2489
Q9NXA8	SIRT5	0.757	1.5176	1.0677
Q8WWV3	RTN4IP1	-0.0564	0.2029	0.506
Q9BY42	RTFDC1	-0.5139	1.8087	1.5148
P19387	POLR2C	0.1464	0.1914	0.9887
Q9UPQ9-1	TNRC6B	0.1683	0.3764	0.1138
P60709	ACTB	-0.2232	0.6022	0.7904
Q9NP50	FAM60A	-0.0942	0.9084	0.1346
O95793	STAU1	-0.7854	0.5796	1.2892
P51857	AKR1D1	-0.8812	1.471	2.3729
Q6SJ93	FAM111B	-0.4993	2.1143	0.7761
O95619	YEATS4	-0.2883	2.1574	0.0572
Q04726-3	TLE3;LITAF	-0.0583	0.6217	0.1047
Q8TAF3	WDR48	-0.2015	1.8562	0.1644
Q9BTV6	DPH7	0.078	0.1688	0.0734
P22307	SCP2	-0.2747	0.0109	1.1569
Q13586	STIM1	1.4109	2.9636	1.086
O00571	DDX3X;DDX3Y	0.2487	0.0542	1.8818
Q9NPF0	CD320	-1.3209	5.0944	3.2811
Q8IY18	SMC5	-0.9171	0.8348	7.3035
Q99829	CPNE1	0.1593	0.2292	0.9652
P17066	HSPA6;HSPA7	-0.4859	1.6923	1.2692
P42858	HTT	-0.0394	0.4572	0.129
Q9NRZ9	HELLS	-0.9313	7.232	4.692
E7EVJ5	CYFIP2	-0.5091	0.7454	2.1454
Q96BP3	PPWD1	-0.6097	2.5067	2.3032
O00762	UBE2C	-0.4837	2.9476	1.6602
Q08211	DHX9	0.058	0.4904	0.7003
Q6P6C2	ALKBH5	-0.2903	2.6673	0.2764
P14550	AKR1A1	-0.1329	0.0763	0.7918
Q9UHQ9	CYB5R1	0.2502	2.6105	0.3121
Q12849	GRSF1	-0.374	1.1849	2.2255
P04732	MT1E	-1.6981	3.1806	0.508
O60828	PQBP1	-0.1306	0.5712	0.1972
Q9H7C9	AAMDC	-1.0503	7.0269	1.3407
P25815	S100P	0.7633	5.391	2.2554
Q96GG9	DCUN1D1	-0.3309	0.6656	1.7164
O00178	GTPBP1	0.4506	1.4793	1.3423
Q5JTZ9	AARS2	-0.0388	0.2727	0.1361
Q7Z6Z7	HUWE1	0.1627	0.422	0.8596
P13693	TPT1	-0.0461	0.5017	0.0619
Q9NNW5	WDR6	-0.4499	0.0611	2.7821
O75582	RPS6KA5	-0.401	1.1751	0.2814
O00273	DFFA	0.1941	0.327	0.6655
Q96PC3	AP1S3	0.4756	1.5547	2.7302
Q14432	PDE3A	-0.3598	2.7289	0.6681
P62136	PPP1CA	0.0167	0.4341	0.2644
O00193	SMAP;C11orf58	-0.45	0.2861	3.7961
Q9ULC4	MCTS1	-0.6117	1.3532	2.4824
Q13153	PAK1	1.7341	1.8179	7.2066
P33527	ABCC1	0.3872	2.925	1.5709
O95182	NDUFA7	0.4714	3.293	1.3306
O95453	PARN	-0.064	0.246	0.1571
Q7Z2K6	ERMP1	0.371	2.1971	0.3361
Q92925-3	SMARCD2	0.0242	0.1236	0.1911
Q96BI1	SLC22A18	-2.3531	9.8784	1.0412
Q08J23	NSUN2	-0.2626	0.0238	2.0771
I3L459	PITPNA	-2.2318	8.8651	6.8068
F5GXI4	PTPRK	0.0403	0.7703	0.3449
Q7Z422	SZRD1	-0.0695	0.0939	0.4275
Q8N2M8	CLASRP	0.1827	0.2062	1.5649
Q9Y394	DHRS7	-0.4554	0.6248	1.4265
Q9BYT8	NLN	0.0461	2.3438	1.8855
P42285	SKIV2L2	-0.0255	0.2366	0.0042
P19971	TYMP	1.3262	8.7626	0.1377
P35998	PSMC2	0.0303	0.4533	0.1209
P09960	LTA4H	-0.0192	0.6189	0.1712
O15258	RER1	-0.4151	1.136	2.3703
Q99996-3	AKAP9	0.0325	0.1335	0.3201
Q8NEY1	NAV1	-0.1321	1.0752	0.0558
Q9UPN3-2	MACF1	0.3503	0.1809	0.7119
P11117	ACP2	0.0143	0.2995	0.272
Q8TAP9	MPLKIP	-1.062	4.2908	0.2744
Q9C0J8	WDR33	-0.4233	2.1728	0.6347
P40818	USP8	0.1376	1.619	0.145
P32121	ARRB2	0.0439	0.1069	0.071
P54709	ATP1B3	0.2561	0.6019	1.2728
P55145	MANF	2.6627	11.4162	5.9435
Q8NBP7	PCSK9	-1.6406	3.8359	7.0087
Q9H5H4	ZNF768	-1.2549	8.1049	2.9056
P29317	EPHA2	3.1279	7.7766	5.3521
Q9H3K2	GHITM	-0.1958	0.1075	0.7031
O95251	KAT7	-0.3995	1.4041	0.404
P23919	DTYMK	-0.0128	0.3398	0.3014
P54920	NAPA	0.1737	1.5748	0.3434
O75970	MPDZ	0.4689	1.2119	2.9098
Q99576-3	TSC22D3	0.2133	0.2601	0.4663
Q8TF05	PPP4R1	-0.1852	1.5952	0.266
O75175	CNOT3	-0.3271	0.6214	1.3112
Q9H488	POFUT1	-0.6369	2.7038	2.1402
P57088	TMEM33	1.0682	2.1877	2.2284
P07203	GPX1	2.516	4.3626	5.6813
O43592	XPOT	0.5563	1.9678	1.5615
P86791	CCZ1;CCZ1B	0.9588	0.9225	2.5179
Q7Z7K0	CMC1	-0.1879	0.2625	0.621
Q9Y6R0	NUMBL	-0.3059	0.8165	1.4317
Q8WVQ1	CANT1	-0.6178	1.4029	0.7076
Q9P2D0	IBTK	1.3352	0.8061	1.8442
Q6P1Q9	METTL2B	-0.1897	0.1307	0.6978
O95433	AHSA1	-0.0309	0.8397	0.3313
Q9Y5V0	ZNF706	1.1239	0.428	7.6827
Q9NUN5	LMBRD1	0.029	0.6747	0.3695
Q9NX08	COMMD8	0.0293	0.181	0.1362
P53384	NUBP1	-0.1367	0.5304	0.2736
P06730	EIF4E	0.1438	1.1062	0.2437
E7EN22	USP19	-0.4267	2.3198	1.2198
O43819	SCO2	-1.3195	4.4567	4.5323
Q96KC8	DNAJC1	1.1599	6.3185	3.3138
Q8WUP2	FBLIM1	-0.2373	1.3058	0.6469
Q9BVS4	RIOK2	0.0663	2.2452	2.3659
E7EV46	ERCC6-PGBD3;ERCC6	0.0735	0.1601	0.2952
O60287	URB1	0.3074	0.2286	1.9231
Q9H9L3	ISG20L2	0.2432	0.1577	1.0113
Q9NRP2	CMC2	-0.6062	0.7192	2.3514
O60238	BNIP3L	-0.276	0.6433	0.7742
Q8WV60	PTCD2	-1.4	2.8444	7.359
Q13740-2	ALCAM	0.2074	0.6703	0.4517
Q7Z434	MAVS	-0.4554	2.9047	0.2064
P83731	RPL24	-0.2719	1.051	0.5657
Q9BQG0	MYBBP1A	0.0133	0.0267	0.0779
O60879	DIAPH2	-0.0602	0.1902	0.0259
Q9H9Q4	NHEJ1	-0.0278	1.0359	0.5783
Q92547	TOPBP1	-0.5914	1.0058	0.8619
P17676	CEBPB	-0.5423	3.8223	0.717
Q92973	TNPO1	0.1311	0.3843	1.0035
Q9BYW2	SETD2	-0.1246	2.3508	2.2497
E7EX90	DCTN1;DKFZp686E0752	-0.0398	0.038	0.1852
O95155	UBE4B	0.1987	0.6527	1.8469
P10599	TXN	-0.437	2.1236	1.7068
Q15532	SS18;CD63	0.0823	0.0753	0.0801
P52630	STAT2	-0.2651	0.2906	0.7035
Q9H444	CHMP4B	0.0812	0.4785	0.7624
O00418	EEF2K	-1.8025	5.966	7.0856
Q8WTW3	COG1;ADCK1	1.3779	3.3421	1.9122
P05023	ATP1A1	0.2116	1.3731	0.7012
Q8TDN6	BRIX1	0.1484	1.1174	0.2024
Q3ZCQ8	TIMM50	-0.0586	0.2223	0.1377
Q9Y2V2	CARHSP1	-0.4212	0.9308	1.232
F5H604	CLASP2	-0.0996	0.9229	0.0885
P20248	CCNA2	-0.8831	2.495	0.0296
P42167-2	TMPO	-0.9279	3.6304	0.4945
Q9NXG6	P4HTM	1.024	3.9389	0.9117
Q9NP66	HMG20A	0.0115	0.2492	0.1667
Q96HS1	PGAM5	0.3214	0.994	1.0029
O00203	AP3B1	0.1694	0.6239	0.5357
P08754	GNAI3	0.3038	0.0821	0.5904
P30041	PRDX6	-0.2198	1.954	0.1479
P13984	GTF2F2	-0.0425	0.6808	0.1664
P49450	CENPA	-1.5845	1.9297	6.9223
Q03426	MVK	0.1583	0.3298	0.3544
Q9HCU5	PREB	0.2799	0.7131	0.1135
Q99816	TSG101	-0.1845	2.4573	0.1615
O00170	AIP	0.302	2.9812	0.384
O00411	POLRMT	-0.0367	0.743	0.5819
O15270	SPTLC2	0.0297	1.1235	0.8471
Q04837	SSBP1	0.1734	1.041	0.2667
P82664	MRPS10	-1.1938	0.2153	7.5448
Q9BRQ6	CHCHD6	-1.0246	3.178	0.4459
O00468-6	AGRN	1.1818	3.1541	2.7486
Q15181	PPA1	-0.0704	0.337	0.1528
O75886	STAM2	0.1235	1.4342	0.4492
Q5TZA2	CROCC	0.1014	0.0309	0.3075
P09497-2	CLTB	0.283	1.3904	1.1259
O00541	PES1	0.121	0.4151	0.2744
P30838	ALDH3A1	-0.1091	0.8071	1.1473
Q9NXW2	DNAJB12	-0.7407	1.4021	1.3033
P63272	SUPT4H1	-0.057	0.1299	0.4371
O95714	HERC2	0.8189	2.7716	1.1326
Q9P0I2	EMC3	-0.2737	1.992	0.2922
Q8N5G0-2	SMIM20	0.2377	1.0034	0.3708
Q5T160	RARS2	0.3156	0.0188	0.7038
Q9P0J0	NDUFA13	0.0442	0.1022	0.305
Q7L4I2	RSRC2	-0.2945	2.4171	0.0885
Q9BTU6	PI4K2A	2.2376	6.0957	6.01
P40692	MLH1	1.0414	1.8713	1.1368
Q969Z0	TBRG4	0.0333	0.3936	0.0214
Q0VDG4	SCRN3	-0.2281	0.0234	1.2024
H7C0S8	CRCP	-0.0363	1.1573	0.8915
Q9BVL2	NUPL1	0.3337	0.7304	0.5642
P00973	OAS1	0.3583	1.6175	0.2825
P12694	BCKDHA	-0.3863	1.069	0.5735
Q7Z4L5	TTC21B	-0.3891	1.1364	0.1491
Q6P2P2	PRMT9	0.0353	0.0421	0.0572
Q9BXP5	SRRT	-0.0282	0.096	0.1078
P28072	PSMB6	-0.1285	1.0948	0.0447
Q4KMQ2	ANO6	0.0607	1.0843	1.152
P60983	GMFB	-0.1787	0.2544	0.8035
B7Z4Q3	C7orf55	0.0091	0.2905	0.1375
Q9Y5Y2	NUBP2	-0.2324	0.7627	0.3469
P49755	TMED10	0.631	2.001	2.4748
Q969X5	ERGIC1	-0.032	1.1949	0.3923
P55809	OXCT1	0	0.0673	0.0697
Q13438-6	OS9;OR7D2	2.2047	3.1558	2.2564
Q96JM3	CHAMP1	-0.5171	0.4026	1.5087
O75955	FLOT1	0.0302	1.3101	0.8576
O60934	NBN	0.6582	0.3762	2.7498
Q9NZJ0	DTL	-0.6339	3.4412	1.2078
Q99747	NAPG	-0.1275	0.6324	1.1947
O15226	NKRF	-0.0904	0.1403	0.3445
Q9NTI5	PDS5B	-0.2682	1.6672	0.5007
Q9UPW0	FOXJ3	-0.7011	1.1192	1.5453
O75815	BCAR3	0.1879	1.2359	0.4144
Q02446	SP4	0.0055	0.9487	0.5777
Q8NC54	KCT2	-0.3361	1.0861	1.8354
Q96BN8	OTULIN	-0.3014	0.5743	1.7255
Q9UJX2	CDC23	-0.2409	0.819	0.8759
Q9BRS2	RIOK1	0.5615	2.0644	0.8878
Q9UBS4	DNAJB11	1.2616	5.6758	3.904
Q92674	CENPI	1.125	2.1763	1.962
O60306	AQR	-0.2747	1.3232	0.1383
Q9BQ15	NABP2	-0.4879	3.2752	0.159
Q7Z7K6-3	CENPV	0.2142	0.3983	0.4508
O75925	PIAS1	-0.0994	1.8362	0.4438
Q9HCK8	CHD8	0.1248	0.8771	0.1023
P51648	ALDH3A2	-0.0199	0.1481	0.0058
Q9HAU5	UPF2	0.2015	1.4809	0.2777
P09038	FGF2	-1.3527	4.6884	5.5847
Q15629	TRAM1	1.0221	2.7204	0.8343
P11586	MTHFD1	0.2064	1.7776	0.5447
Q9BUB7	TMEM70	-0.3805	2.7269	0.2646
Q5VZL5	ZMYM4	1.0014	1.5666	1.0005
P78345	RPP38	1.4446	1.754	1.4513
Q86YZ3	HRNR	2.154	1.2781	1.1457
Q12830	BPTF	0.1353	0.1398	0.7659
P41229	KDM5C	-0.0183	0.1656	0.4431
O95478	NSA2	0.1295	1.2963	0.0811
Q9P2N5	RBM27	-0.1637	0.8858	0.2986
Q6PL18	ATAD2	-0.7257	4.8328	1.2469
O14744	PRMT5	-0.0315	0.3784	0.5817
P40616	ARL1	0.6639	5.3755	1.1276
O43286	B4GALT5	1.2529	6.8817	2.2253
Q15843	NEDD8	2.116	1.1494	1.9799
Q9NVS2	MRPS18A	0.5504	2.2681	0.6026
P25440	BRD2	0.1978	0.1515	0.6
P50914	RPL14	-0.2288	1.273	0.6583
Q14554	PDIA5	0.0641	0.4096	0.2194
Q9UQ90	SPG7	-0.2953	0.2914	1.0825
P14174	MIF	-0.5425	1.4019	2.1731
P05166	PCCB	0.0611	0.6013	0.4087
P33993	MCM7	-0.2954	0.4855	1.9101
O43414	ERI3;PRNPIP	-0.2644	0.0821	1.6302
Q12789	GTF3C1	-0.1214	0.9576	0.0366
Q9BU89	DOHH	0.4617	0.9994	1.0778
Q9UNP9	PPIE	-0.1933	0.8857	0.343
P04264	KRT1	0.622	0.5854	1.8567
P78560	CRADD	-0.0263	2.8209	1.7467
P48426	PIP4K2A	-0.155	0.7705	0.095
Q9UN86	G3BP2	-0.0355	0.2355	0.0671
Q8IU81	IRF2BP1	-0.55	2.4307	0.5925
Q01995	TAGLN	-0.0736	1.2568	0.2949
Q8WVI0	SMIM4	-1.5103	7.0473	3.6538
Q9Y2Z9	COQ6	0.0839	0.2184	0.1352
Q9UIQ6	LNPEP	1.0625	4.6461	4.1821
Q8NBI5	SLC43A3	-0.374	0.3709	1.4726
Q8IY95	TMEM192	0.2354	0.1991	0.3733
Q96Q11	TRNT1	-0.1181	1.1586	0.0775
Q9GZM5	YIPF3	0.5363	0.4916	2.3918
O75027	ABCB7	0.2253	1.3453	0.2714
O75822	EIF3J	-0.0314	0.9731	1.1673
Q5VV41	ARHGEF16	2.12	7.2779	7.9274
Q9H974	QTRTD1	-0.3022	0.3096	2.3816
Q9Y2H1	STK38L	0.2947	0.3956	0.5416
P19256-3	CD58	-1.8152	0.8839	10.0015
O95379-3	TNFAIP8	0.5573	4.4491	0.1326
Q16512	PKN1	0.1202	0.2662	0.3583
O75477	ERLIN1	0.3775	0.1125	1.8085
Q9NS87	KIF15	0.1021	1.4084	0.2522
Q9UPT5	EXOC7	-0.1975	0.1284	0.7529
Q9H832	UBE2Z	-0.3473	1.095	1.3628
P13073	COX4I1	-0.3936	1.5834	1.34
P07305	H1F0	0.3124	1.2144	0.3766
Q9Y5M8	SRPRB	0.9819	4.8334	2.8018
Q9BXV9	C14orf142	-1.3466	2.3584	6.5358
Q8NBJ4	GOLM1	0.0655	1.8022	1.9075
Q6P158	DHX57	0.3226	1.0374	0.2786
Q9H9A7	RMI1	-0.1217	0.3729	0.1555
Q96DE0	NUDT16	-0.1804	0.5707	0.7218
Q96GA7	SDSL	0.3742	2.5225	1.5759
P35270	SPR	-0.0043	0.7727	0.446
Q8IXM2	BAP18;C17orf49;RNASEK-C17orf49	0.2521	0.1688	0.5355
Q9P2B4	CTTNBP2NL	0.1423	0.0794	0.7379
P00441	SOD1	-0.0611	0.4778	0.0549
Q14161	GIT2	1.5537	1.3793	1.7207
A1X283	SH3PXD2B	-0.051	1.5405	0.4308
Q09028	RBBP4	-0.3443	2.0932	1.1523
O43175	PHGDH	0.4778	2.7164	1.6169
Q96KB5	PBK	-0.3469	2.1918	0.463
Q9P275	USP36	-0.2285	0.6262	0.148
Q86VP6	CAND1	0.1515	0.0435	1.0717
Q9NTK5	OLA1	0.0241	0.4388	0.4071
Q9BTW9	TBCD	0.072	0.1355	0.2798
Q8NEC7	GSTCD	-0.064	3.5296	1.6664
P53999	SUB1	-0.414	2.4408	0.8768
Q9H9A5	CNOT10	-0.0442	0.2784	0.0653
Q8NFC6	BOD1L1	-0.5268	4.0296	0.5009
Q9Y6X9	MORC2	0.2564	0.2662	1.2061
Q15424	SAFB	-0.0122	0.8338	0.5409
Q9P265	DIP2B	0.2467	0.3587	1.1618
O00148	DDX39A;DDX39	0.0512	0.2946	0.0243
Q6PJG2	ELMSAN1	1.945	1.6846	2.1797
Q29RF7	PDS5A	-0.0467	1.2997	0.3864
Q9BUH6	C9orf142	0.2496	0.699	0.385
E7EVY3	CAST	-0.4858	0.3582	1.2061
Q14683	SMC1A	0.0794	0.0147	0.4571
Q9Y4F1	FARP1	-0.1815	1.1571	0.0441
P41091	EIF2S3;EIF2S3L	0.2263	1.899	0.3353
P22570	FDXR	-0.1044	0.3686	0.5893
Q9HCN8	SDF2L1	1.5445	5.5629	4.9878
Q13107	USP4	0.2573	0.931	0.9934
Q63HN8	RNF213	0.2692	1.1635	0.4038
P22087	FBL	-0.0655	0.1909	0.4899
P50570-2	DNM2	0.0935	0.5517	0.1868
Q9H2D6	TRIOBP	0.3363	0.0826	1.5918
Q9C0D5	TANC1	0.065	2.06	3.5129
Q96FH0	MEF2BNB	-0.1194	0.1002	0.0772
Q15208	STK38	0.4775	0.278	1.3507
Q9UMY1	NOL7	0.6683	3.0413	0.9795
P62253	UBE2G1	-0.3365	0.6026	1.2285
Q15637-6	SF1	0.1285	0.4292	0.9745
Q7LBC6	KDM3B	-0.1597	2.9641	0.6937
Q96J02	ITCH	1.6824	4.8436	2.7994
Q15386	UBE3C	0.456	0.0589	2.9818
Q8N3R9	MPP5	0.4135	0.5122	1.399
Q16773	CCBL1	-0.1487	1.0492	0.2018
O15014	ZNF609	0.0315	0.6715	0.7317
Q6PID6	TTC33	-1.3861	7.1558	4.6047
P15170-2	GSPT1;GSPT2	-0.0355	0.0689	0.2174
Q14202	ZMYM3	-0.6039	2.0912	1.0814
O95235	KIF20A	-1.8763	3.1619	4.8373
Q8NE86	MCU	0.9309	2.6382	0.6446
P30740	SERPINB1	0.2999	1.9378	0.5025
Q8TDQ7	GNPDA2	-0.2068	0.9007	0.4235
Q9GZT8	NIF3L1	-0.4886	0.3958	2.723
Q8N884	MB21D1	0.5349	1.1961	2.584
P05204	HMGN2	-0.5295	2.1995	1.2901
P46937	YAP1	0.0913	0.3061	0.7931
Q9Y6R6	ZNF780B	-0.3508	0.2758	2.3728
Q15599	SLC9A3R2	-0.2904	0.0765	1.8895
P42126	ECI1;DCI	0.3126	1.861	0.5031
Q13509	TUBB3	0.062	0.4298	0.1438
Q96AE4-2	FUBP1	-2.6305	5.28	9.778
Q9Y4C8	RBM19	-0.5448	1.7754	0.8278
P62851	RPS25	-0.0523	1.181	1.0599
Q92530	PSMF1	0.4089	1.3602	0.6362
P13716	ALAD	-0.2796	0.4745	0.1747
P41227	NAA10	0.047	0.1007	0.0672
Q8NI08-2	NCOA7	1.656	5.8966	4.3433
Q6QNY1	BLOC1S2	-0.4248	0.4596	2.2331
Q03252	LMNB2	0.1027	0.3944	0.3346
Q9C0B0	UNK	-0.1955	0.3027	0.5398
H7C455		-0.4035	1.6116	1.7367
C9JXA7	LAMTOR4	-0.2222	0.14	0.9749
Q99755-4	PIP5K1A	0.0645	0.3931	0.0368
P32004-2	L1CAM	-0.0597	0.0106	0.4686
Q9NVM9	ASUN	-0.3505	0.5411	1.2585
Q8TBP6	SLC25A40	0.2709	0.0622	1.5721
P48200	IREB2	0.0793	1.0307	0.356
Q9NVI1	FANCI	-0.0337	1.6346	0.6649
Q7Z3D6-2	C14orf159	-0.2766	0.8059	0.0324
O00299	CLIC1	-0.2392	1.3855	0.6786
Q8TDZ2	MICAL1	0.1516	2.2691	0.5121
Q9P015	MRPL15	0.4459	1.8296	0.8632
P28340	POLD1	0.0049	0.4212	0.2116
P62701	RPS4X	-0.1789	0.0524	1.0364
Q9UMX0	UBQLN1	-0.1086	0.7264	1.1695
O95394	PGM3	0.8001	7.034	1.9022
Q9BTE1	DCTN5	-0.8772	2.4426	1.1653
P52209	PGD	0.1054	0.5584	0.2708
Q5BJH7-4	YIF1B	-0.0317	0.373	1.6905
Q969X6	CIRH1A	0.1098	0.6431	0.0004
O00505	KPNA3	-0.0362	1.1198	0.7015
P28300	LOX	1.8368	2.502	1.1748
O96008	TOMM40	-0.1343	0.1194	0.56
Q8IWL3	HSCB	0.3537	1.3952	0.4711
P32321	DCTD	-0.4707	1.8303	1.4186
O75817	POP7	-0.2382	0.5736	0.5788
O14545	TRAFD1	-0.4804	1.7053	0.0674
Q5T1M5	FKBP15	-0.5259	4.217	0.6921
H7BXF5	SAP130	-0.3125	1.1154	0.054
Q8NF37	LPCAT1	-0.4117	1.099	1.2363
Q9P206-2	KIAA1522	-0.9038	4.957	2.4945
O75928	PIAS2	-0.3197	0.7989	1.884
Q96FJ2	DYNLL2	-1.1793	7.3363	3.802
P23743	DGKA	0.171	0.2902	0.4042
A4D1W8	UCC1;EPDR1	-1.1068	0.0782	6.5109
Q9BTX7	TTPAL	0.5231	1.4556	0.3859
O95168	NDUFB4	0.0254	0.0056	0.0267
Q14191	WRN	-2.1068	0.0676	12.0874
O60830	TIMM17B	-0.7967	3.8078	0.0998
Q9H936	SLC25A22	0.7341	3.7739	1.2235
Q02241	KIF23	0.4646	1.4724	1.2715
Q9Y3B7	MRPL11	0.2612	2.5122	0.0288
Q96ST3	SIN3A	-0.3543	2.1522	0.7683
Q9BTA9	WAC	-0.2402	0.8959	0.5749
P49761	CLK3	0.0221	0.3241	0.1897
P68431	HIST1H3A;HIST3H3	1.1127	3.0752	1.1526
Q6YHU6	THADA	-0.7797	1.8349	1.5517
P26640	VARS	0.108	0.3374	0.5059
Q9UBF2	COPG2	0.2633	0.522	0.5068
Q9H9B4	SFXN1	0.3047	2.5052	0.9429
Q9Y679	AUP1	-0.0133	0.3227	0.416
P52701	MSH6	-0.0807	0.5408	0.1537
P35251	RFC1	-0.4161	1.9302	0.7131
P28347	TEAD1	0.3523	1.8188	0.186
Q5SRQ6	CSNK2B;CSNK2B-LY6G5B-1181	-0.1998	0.5175	0.719
P22061	PCMT1	0.0164	0.5954	0.6422
Q9UPN4	CEP131	-0.3448	2.4796	0.7229
Q96JH7	VCPIP1	0.5744	2.1479	0.4914
Q7Z4Q2	HEATR3	-0.0525	0.3729	0.0541
Q9Y5S9	RBM8A	-0.3755	1.7902	0.7569
Q8TDH9	BLOC1S5;BLOC1S5-TXNDC5	-0.1908	0.7748	0.1834
Q9Y6D5	ARFGEF2	0.0384	1.426	1.1081
P09496-2	CLTA	-0.2669	0.5477	1.1683
O60264	SMARCA5	0.1576	0.2176	1.5598
Q6IBS0	TWF2	-0.1805	0.2329	0.6983
P55011	SLC12A2	-0.1582	1.5037	0.0674
P07711	CTSL	-0.0218	1.0519	0.5149
P46379	BAG6	-0.0697	1.2538	0.5101
Q9NRP0	OSTC	0.5312	0.1143	0.1781
Q8WUW1	BRK1	-1.0313	4.4521	2.9975
O43299	AP5Z1	-0.0306	3.6885	2.5388
Q99933	BAG1	0.5088	3.1241	0.8084
O60907	TBL1X;TBL1Y	0.04	1.4038	0.6487
Q9HCE1	MOV10	-0.1646	0.4208	0.6846
E7EVZ5	PCYOX1L	-1.0422	1.5124	1.0872
Q8WZA9	IRGQ	0.5091	0.984	1.175
P12268	IMPDH2	0.0343	2.3566	0.7528
P10768	ESD	-0.0895	0.6921	0.0509
Q9BUI4	POLR3C	-0.3692	0.8212	1.2348
Q99584	S100A13	-0.5402	3.6243	2.0324
P15586	GNS	-0.8733	6.3215	1.6955
Q96IZ6	METTL2A	0.9795	2.6295	1.0285
P01111	NRAS	-0.3292	0.49	1.6621
P50750	CDK9	-0.3981	1.7629	0.8499
Q9BYC8	MRPL32	-0.1565	0.344	1.912
Q96CP2	FLYWCH2	-0.0846	0.1231	0.4794
O14684	PTGES	0.329	0.2293	0.3069
P05387	RPLP2	-0.0471	0.0553	0.2986
P20645	M6PR	-0.8323	0.9608	7.032
Q96FZ2	HMCES	-0.2994	0.7622	0.8082
P48553	TRAPPC10	0.5865	2.7248	0.3429
P60953	CDC42	-0.2494	1.5693	0.3591
Q6ZXV5	TMTC3	-0.3004	0.6522	1.7756
Q9NPD8	UBE2T	-0.8088	1.6653	2.4797
P08240	SRPR	0.1708	2.0868	0.3779
Q96JB5	CDK5RAP3	0.116	0.948	0.2057
Q14204	DYNC1H1	0.3503	3.1977	1.4487
Q96QE5	TEFM	-0.1041	0.9164	2.5116
Q9BQD3	KXD1	0.3955	1.0801	0.7073
Q13315	ATM	-0.4693	0.5726	2.1426
Q9BWD1	ACAT2	-0.1484	1.2667	0.1538
Q9NUY8	TBC1D23	0.2453	1.6718	0.0732
P19174-2	PLCG1	1.5812	2.0546	3.7233
Q9Y3A2	UTP11L	0.5617	2.1783	1.0994
Q92889	ERCC4	-0.0503	0.1326	0.1215
Q05193	DNM1	0.3067	0.568	2.0045
Q32MZ4	LRRFIP1	-0.1975	0.5833	0.6501
Q15233	NONO	-0.3185	2.9019	0.5705
J3KTA1	FBXL20	0.2815	0.4792	0.5865
P51153	RAB13	-0.3802	0.2507	0.5731
Q15366-5	PCBP2	-0.1986	1.0892	0.729
Q8TAG9	EXOC6	0.4398	2.4605	0.8055
P61769	B2M	0.2861	0.9734	1.1812
Q9Y678	COPG1	0.477	2.7815	2.1157
Q9UP95	SLC12A4	-0.0634	0.4127	0.0524
P07900	HSP90AA1	-0.109	1.192	0.0863
P62269	RPS18	-0.2954	1.1889	0.9352
Q12841	FSTL1	-0.1772	3.3231	1.0453
P20585	MSH3	0.2896	0.3901	1.2173
Q96C19	EFHD2	-0.4036	0.876	0.9822
P56537	EIF6	-0.0252	1.2049	0.6358
Q9P0K7	RAI14	0.0985	0.0837	0.6788
Q7Z7F0	KIAA0907	-1.0952	2.0742	1.9754
Q9BZL1	UBL5	-0.3473	1.1449	1.1261
Q9NVA1	UQCC1	0.0473	0.158	0.2591
Q16706	MAN2A1	0.3262	0.7962	0.8651
Q9UIJ7	AK3	0.0182	0.1783	0.0992
P46779	RPL28	0.3468	1.7244	1.3088
Q53F19	C17orf85	0.2025	0.1915	0.7709
Q9ULW0	TPX2;HCA90	0.1409	0.6163	0.9051
Q12974	PTP4A2	0.2541	0.987	0.2917
Q9H6Z4	RANBP3;ZNF8	-0.2124	0.3808	1.2197
Q9UJ41	RABGEF1	1.002	2.305	1.6423
Q12996	CSTF3	-0.2276	1.7959	0.2593
P45880	VDAC2	-0.0368	0.1768	0.4148
Q9NZN4	EHD2	0.1946	2.2477	0.0646
Q8TAQ2	SMARCC2	-0.3174	2.6527	0.3769
Q9NVQ4	FAIM	-0.641	2.276	2.5407
Q96LD4	TRIM47	-0.0968	1.4049	0.9338
Q8IUR7	ARMC8	0.6114	3.6104	0.0177
O75438	NDUFB1	0.3002	1.1431	0.5982
O60825	PFKFB2	-0.215	1.0483	0.0006
O00161	SNAP23	-0.5595	3.49	0.6003
Q9BVI4	NOC4L	0.3414	2.2602	0.1827
P78330	PSPH	1.1822	9.0077	2.6957
O75909	CCNK	0.2767	0.0293	1.2337
Q96FK6	WDR89	0.2042	0.8211	1.6039
P21399	ACO1;IRP1	0.1298	0.6455	1.4967
P49411	TUFM	0.0228	0.3948	0.1176
P48454	PPP3CC	0.674	4.9243	0.5426
P13807	GYS1	-0.0824	0.0626	0.3452
O96000	NDUFB10	-0.6103	3.8376	2.4011
O95373	IPO7	0.374	1.5498	1.5227
P78332	RBM6	0.6791	1.365	2.3458
Q969E8	TSR2	-1.4638	10.3369	1.1738
Q96B36	AKT1S1	0.0216	0.0352	0.1108
Q8IWR0	ZC3H7A	0.3247	3.0582	0.2111
P28715	ERCC5	-0.7384	0.0032	1.6991
Q5VZK9	LRRC16A	-0.2784	2.1682	0.4331
Q8N142	ADSSL1	-0.1541	0.588	1.9173
Q8TDD1	DDX54	0.1549	0.1945	0.6146
Q9Y4X5	ARIH1	0.0151	1.3717	0.7115
O43314	PPIP5K2	-0.2497	0.438	0.7666
Q96IK1	BOD1	-0.2341	0.3698	0.1895
Q6P3X3	TTC27	-0.2454	0.2467	2.3515
Q9UKX5	ITGA11	-1.2514	2.5439	5.3832
Q96FF9	CDCA5	-0.1547	3.0514	1.0078
Q9BQQ3	GORASP1	0.1323	0.1788	0.3182
Q9H6S0	YTHDC2	0.0004	0.2799	0.2487
O00471	EXOC5	-0.2781	1.0967	0.8477
O00584	RNASET2	-1.7449	9.0874	0.8212
Q5VSL9	STRIP1	-0.3705	1.6113	0.1552
P63261	ACTG1	-0.0761	0	0.5974
P51116	FXR2	0.3737	0.57	2.4194
Q9NPE3	NOP10	0.8064	3.8262	1.432
Q86SX6	GLRX5	0.722	2.9128	2.4142
O00566	MPHOSPH10	-0.0585	0.5296	0.6319
Q6ZW49	PAXIP1	0.5557	0.1578	4.392
O95429	BAG4	-0.3462	1.428	0.234
Q14764	MVP	-0.576	2.6599	2.5172
Q9UBK7-2	RABL2A;RABL2B	-0.5774	0.1042	5.1071
Q8IYT4	KATNAL2	0.7366	5.1145	1.7754
Q8WYA6	CTNNBL1	-0.0083	0.1255	0.0703
O60343	TBC1D4	-0.2139	1.1444	0.3208
P82675	MRPS5	0.3135	1.0935	0.9306
A5YKK6	CNOT1	0.0784	0.3534	0.7298
Q9H2H8	PPIL3	0.1389	0.9087	0.0232
Q9UKF6	CPSF3	-0.2099	1.0157	0.4132
Q8TE02	ELP5	0.9603	4.5042	2.6324
Q9H081	MIS12	0.4036	0.3868	2.3316
P16333	NCK1	-0.5142	2.4423	1.5978
Q8IVM0	CCDC50	-0.0027	0.9882	0.6342
P61009	SPCS3	0.4331	3.7486	0.5785
Q9Y448	KNSTRN	0.0177	0.3992	0.3305
Q16513	PKN2	0.0415	0.0761	0.275
Q99715	COL12A1	0.5345	2.6082	1.1324
P62714	PPP2CB	-0.0329	0.593	0.2522
Q8TEU7	RAPGEF6	-0.3221	2.1106	0.2239
Q99496	RNF2	-0.1541	0.1457	0.6284
Q6P9B9	INTS5	-0.2608	0.727	0.0051
E9PPU0		-0.1149	0.086	0.7201
Q8IUE6	HIST2H2AB	-0.1585	0.7941	0.2127
Q13576	IQGAP2	0.725	2.1975	1.1509
A8MWK3	CDH2	-0.1904	0.9954	0.3575
Q9NZM1	MYOF	0.4087	1.9792	2.4623
P04062	GBA	-0.0013	0.0902	0.0044
E9PJD7	CYHR1	0.8935	2.059	3.6117
P50570	DNM2	0.2541	0.9985	1.243
P46940	IQGAP1	-0.0725	0.9316	0.8934
P48643	CCT5	-0.0086	0.2131	0.1793
Q14691	GINS1	-0.7306	3.6058	1.6055
Q96G21	IMP4	1.012	2.2114	1.1112
Q9NVM4	PRMT7	-0.3614	0.2059	0.8982
Q6PJG6	BRAT1	-0.452	2.0067	0.2016
P27540	ARNT	-0.0983	0.2472	0.2155
P58107	EPPK1	0.0019	0.6124	0.3055
P53041	PPP5C	0.2233	0.9828	1.0065
Q15257	PPP2R4	0.0026	0.3789	0.2512
O15116	LSM1	-0.5603	1.8132	1.0122
P16403	HIST1H1C	-0.27	1.071	0.968
P50135	HNMT	-0.2812	1.1157	0.7695
Q01664	TFAP4	0.2495	1.1728	0.1065
Q08623	HDHD1	0.1019	2.7669	2.5475
Q9H3Z4	DNAJC5	0.6191	2.528	0.2235
P40763	STAT3	-0.2836	3.2051	0.1184
O60568	PLOD3	0.1948	1.6952	0.2526
P57081	WDR4	-0.3945	1.3714	0.9482
Q9UBF6	RNF7	0.5566	1.8829	0.5525
P49327	FASN	-0.3547	0.9904	2.4148
P48060	GLIPR1;SEMA6A	0.6018	1.6439	1.0497
Q15907	RAB11B	0.295	1.2363	0.5514
P11177	PDHB	-0.0453	1.4861	0.448
Q641Q2	FAM21A;FAM21B	-0.2232	0.4867	0.8913
P01116-2	KRAS	0.2424	1.1554	0.238
Q9NR28	DIABLO	-0.0937	0.8797	0.8711
Q9BVA0	KATNB1	-0.4289	1.0161	0.4531
H3BNB4	NDRG4	-0.0694	0.8157	0.21
Q9BRT9	GINS4	-0.5048	2.7813	0.4149
Q9UPN7	PPP6R1	0.1004	0.2808	0.8525
Q9NWZ5	UCKL1	0.1335	0.5067	0.0395
Q6ZNB6	NFXL1	0.0729	0.2231	0.0786
Q9NWX6	THG1L	-0.8652	1.6521	1.2085
Q96NT1	NAP1L5	-1.6616	2.8674	0.0056
Q8N201	INTS1;DKFZP586J0619	0.567	0.6774	1.089
Q9Y266	NUDC	-0.027	0.1137	0.2043
P17096-2	HMGA1	0.0742	0.3821	0.7244
Q13190-3	STX5	0.0746	0.175	0.0351
Q8IXT5	RBM12B	0.1196	0.9088	0.1274
Q8N9N8	EIF1AD	-0.2777	0.5645	0.9908
Q9H944	MED20	-0.3361	0.6427	1.161
P60468	SEC61B	0.5193	2.2414	0.6543
Q13555	CAMK2G	1.57	5.6689	2.758
P01130	LDLR	-0.668	2.5328	1.8068
Q8WVT3	TRAPPC12	-0.3632	1.6216	0.724
Q5VW36	FOCAD	-0.1336	0.7135	0.0759
Q8NCW5	APOA1BP	0.0721	0.17	0.1947
O75962	TRIO	0.1457	0.123	1.0755
Q14195-2	DPYSL3	-0.1117	0.2571	0.4375
Q9UKG1	APPL1	0.0232	0.1044	0.1861
O14561	NDUFAB1	-0.2899	0.0266	1.5895
Q92805	GOLGA1	0.226	1.8961	2.6363
Q99674	CGREF1	-0.7017	3.3028	2.3077
Q6IAN0	DHRS7B	1.6884	4.5374	2.557
Q8NDH3	NPEPL1	0.0453	0.111	0.1504
O00116	AGPS	0.2463	1.5906	0.7862
P50213	IDH3A	0.1433	0.0544	1.1945
P61106	RAB14	-0.1953	0.5844	1.9003
P61960	UFM1	0.0775	1.2896	0.185
Q9Y3D8	AK6;TAF9	0.5893	3.0923	1.8428
Q9H8H3	METTL7A	-1.021	1.9232	4.0066
P67809	YBX1	0.0945	0.2705	0.2667
P41240	CSK	-0.0524	0.154	0.1627
Q9NRX1	PNO1	-0.1686	1.9778	0.0683
Q9BXJ8	TMEM120A	0.6966	2.8604	1.8095
O60293	ZFC3H1	-0.3209	1.3311	0.4597
Q7L592	NDUFAF7	-0.2114	0.0604	0.7934
P60228	EIF3E	-0.2213	1.6819	0.2953
Q01469	FABP5	0.0665	0.1819	0.1708
Q9NZJ7	MTCH1	-0.4502	0.9927	0.9847
O75718	CRTAP	0.4348	1.2837	1.5753
P29083	GTF2E1	0.7468	2.118	1.1908
P51884	LUM	-0.244	0.5093	0.298
O15439	ABCC4	0.5071	1.3709	0.9051
O95630	STAMBP	0.2637	0.6237	0.7316
Q9H204	MED28	-0.734	0.0421	3.2414
P22626	HNRNPA2B1	-0.2548	1.0068	1.1297
P23610	F8A1	0.5396	2.0472	0.9535
P62995	TRA2B	-0.1023	0.0047	0.5425
Q9NYZ3	GTSE1	0.0979	0.4958	0.0143
Q96S59	RANBP9	0.809	2.9043	0.8141
P06748	NPM1	-0.1003	0.7574	0.1466
Q9NV96	TMEM30A	-0.7302	0.0873	2.5297
B4DY08	HNRNPC	-0.2557	1.3178	0.8957
C9J6P4	ZC3HAV1	0.2222	0.876	0.3065
O43933	PEX1	0.171	1.3409	0.4344
Q99700	ATXN2	-0.0459	0.3812	0.0485
Q6KC79	NIPBL	1.3931	3.3335	3.4509
O43677	NDUFC1	-0.2634	0.4778	0.5247
Q9NWU5	MRPL22	-0.1704	0.2123	0.7918
Q9Y5B6	PAXBP1	1.0345	5.9763	3.879
P13861	PRKAR2A	0.3081	0.0908	2.0254
Q13596	SNX1	-0.1726	0.8637	0.5646
Q5T5C0	STXBP5	-0.1051	1.2933	0.3555
H3BQM0	PAPD5	0.061	0.7216	0.0751
P08195-2	SLC3A2	-0.1854	5.3666	2.5297
Q10472	GALNT1	0.2122	1.5569	1.3844
O95786	DDX58	1.6221	1.1788	4.5746
E9PAU2	RAVER1	-0.0684	0.0348	0.2677
Q99805	TM9SF2	0.1221	0.318	0.1871
Q63ZY3	KANK2	0.3024	0.8803	0.125
P46013	MKI67	-0.3841	4.1959	0.6145
Q9UK61	FAM208A	-0.0627	1.3424	0.6495
Q9UBB9	TFIP11	1.3219	5.1151	3.5469
Q9BYC9	MRPL20	0.3565	2.147	0.0908
Q8N8S7-2	ENAH	-0.5571	3.1824	1.6921
Q9UHR5	SAP30BP	-0.5476	1.2662	1.6211
Q9UJS0	SLC25A13	0.1076	0.2077	0.8703
P09651	HNRNPA1;HNRNPA1L2	-0.125	0.7494	0.2193
P31751	AKT2	1.5751	4.3779	4.5906
P08758	ANXA5	0.0974	0.4223	0.7124
Q4G0J3	LARP7	-0.042	0.1677	0.1137
P42566	EPS15	0.1295	0.3776	1.0247
Q9BUB5	MKNK1;DKFZp686E14208	-0.0971	2.7695	1.5076
Q96BM9	ARL8A	0.3208	0.2318	2.1336
Q56NI9	ESCO2	0.4373	2.776	0.4839
P01112	HRAS	0.1133	0.4543	0.2512
O15234	CASC3	-1.3811	0.5121	8.0787
Q9UJX6	ANAPC2	1.034	2.2012	1.455
O43920	NDUFS5	0.4068	0.8441	0.4149
Q9BQC6	MRPL57	0.1951	0.7745	1.8646
Q5UIP0	RIF1	-0.3472	1.3327	1.7467
O75439	PMPCB	-0.0701	0.0712	0.3498
P20962	PTMS	0.404	0.66	0.7981
Q96N66	MBOAT7	-0.7789	3.2029	1.7549
Q53FA7	TP53I3	0.2544	0.8219	1.3788
O95816	BAG2	-0.0817	0.0787	0.2546
Q9H6R0	DHX33	-0.6505	0.5304	5.1221
Q99707	MTR	-0.3332	0.6106	3.1692
P23258	TUBG1;TUBG2	-0.2381	1.0233	0.6698
P15880	RPS2	0.2629	1.8108	0.5259
Q6P1M0	SLC27A4	0.2263	1.2915	0.596
Q15149-8	PLEC	-0.65	1.2836	2.4168
O75494	SRSF10	0.1856	0.8167	0.0722
Q6PL24	TMED8	0.1443	0.3612	0.7195
Q9Y3A6	TMED5	-0.1749	1.4262	1.5236
Q9HBH0	RHOF	1.0086	3.7601	1.7757
P82979	SARNP;CIP29	-0.2175	0.7898	0.7563
O15155	BET1;DKFZp781C0425	-1.1341	1.0581	1.3921
Q96HR8-2	NAF1	-1.0114	2.3456	4.7193
Q9UM13	ANAPC10	-0.5597	0.4828	3.8187
Q9BT17	MTG1	0.5558	0.1155	0.3826
Q15369	TCEB1	-0.0323	0.0828	0.2259
Q13131	PRKAA1	-0.3509	1.5679	1.015
P38159	RBMX	-0.2918	3.4757	0.4049
P29084	GTF2E2	-0.4006	2.3308	0.3534
Q5HYI8	RABL3	0.6362	1.4567	1.2171
P16144-2	ITGB4	-0.0558	0.4566	0.6272
P43155	CRAT	0.0867	0.3167	0.1374
P25490	YY1	0.0523	0.2611	0.0994
Q8NFH4	NUP37	0.043	1.35	0.6293
Q9BR61	ACBD6	0.4163	0.8313	1.3081
Q9HA77	CARS2	1.4922	4.63	2.813
P28062	PSMB8	-0.3417	0.252	1.1907
Q9UBQ6	EXTL2	0.403	3.5355	1.193
O15084	ANKRD28	0.245	2.308	0.0258
Q15942	ZYX	0.0261	0.4068	0.3704
Q9UIA9	XPO7	0.0655	0.2962	0.0749
Q9NRC1	ST7;ST7L	0.6083	0.6851	1.1801
Q9Y281	CFL2	0.3372	1.5975	1.1245
Q9GZT6	CCDC90B	1.3678	2.2669	2.3936
Q9H0W9	C11orf54	-0.9798	5.2193	2.2821
Q8IWA0	WDR75	0.1452	0.5974	0.2432
Q7Z6E9	RBBP6	0.4446	1.5089	0.8317
Q8N3D4	EHBP1L1	-0.4734	0.4142	1.8797
Q9Y519	TMEM184B	0.1674	0.6031	0.295
Q15018	FAM175B	-0.1411	0.8409	0.0293
P06132	UROD	-0.3448	2.007	1.0751
P53992	SEC24C	-0.6954	6.7656	0.5526
P47914	RPL29	0.1971	0.5921	0.434
Q16864	ATP6V1F	1.0622	2.1266	1.9707
Q8NC51	SERBP1	-0.2181	0.3979	1.1348
O75054	IGSF3	0.3675	1.1113	0.4897
Q7Z3T8	ZFYVE16	0.2801	0.046	0.7553
O75525	KHDRBS3	0.3476	0.0997	1.9244
P35354	PTGS2	0.4158	0.8842	3.6458
Q9Y383	LUC7L2	-0.0784	0.3749	0.228
P41567	EIF1;EIF1B	0.1091	1.1538	0.1914
P51688	SGSH	-0.6605	0.1356	1.8463
Q99490	AGAP2	1.081	4.1681	2.8733
Q9H871	RMND5A	0.3351	1.1702	0.3443
P49792	RANBP2	0.0449	0.0142	0.2701
Q8N3C0	ASCC3	-0.0958	0.4637	0.2431
Q9NX47	MARCH5	0.4321	1.6555	1.004
Q9P0T7	TMEM9;TMEM9B	0.1277	0.0435	0.7847
Q6R327	RICTOR	-0.2321	1.2895	0.2708
Q9NRW7	VPS45	0.2989	1.6968	0.2347
Q9UNL2	SSR3	0.5269	0.9089	0.4493
Q8IVT5	KSR1	-0.6895	0.1475	3.2465
Q96JG6-3	CCDC132	0.1882	0.0564	0.8038
Q96S52	PIGS	0.2193	0.1255	0.9064
Q6P1R4	DUS1L	-0.6519	1.9999	0.4199
P14854	COX6B1	-0.45	1.3398	0.935
Q8ND56	LSM14A	-0.1739	2.2777	0.4746
Q6PD62	CTR9	-0.335	3.2704	0.6913
Q01415	GALK2	0.3278	0.3474	0.9192
Q99613	EIF3C;EIF3CL	0.1052	0.2872	0.3736
Q5VT79	ANXA8L2	-2.2332	1.4607	9.8022
P24928	POLR2A	-0.1903	1.3649	0.3209
O43172	PRPF4	0.0183	0.593	0.3877
Q9Y5Z9	UBIAD1	-0.5771	1.2014	0.6082
P26583	HMGB2	-0.4432	2.8661	0.4753
Q99590	SCAF11	-0.282	1.8237	0.4706
P31350	RRM2	-0.3288	4.2285	0.2134
P52948	NUP98	-0.1251	1.0912	0.1965
P52565	ARHGDIA	-0.2448	2.748	0.3408
P57678	GEMIN4	0.2457	1.382	0.1733
P10398	ARAF	-0.3461	0.6915	0.8791
P36776	LONP1	0.5093	2.6812	1.7783
Q9Y6G9	DYNC1LI1	0.1399	0.3983	0.4186
P51397	DAP	0.1388	0.1518	0.4999
Q86TU7	SETD3	-0.3386	0.3716	3.0997
O14653	GOSR2	-0.1874	0.5803	0.9394
Q9ULV4	CORO1C	0.4803	0.4389	3.712
Q9BRP8	WIBG	0.0654	0.2308	0.5927
Q32P44	EML3	-0.0565	0.767	0.2879
P36957	DLST	-0.0444	0.0394	0.2149
Q7L014	DDX46	-0.0867	0.6195	0.1004
Q92560	BAP1	-1.4116	0.1644	0.0216
Q8IUD2	ERC1	0.6308	1.4191	3.0164
O15379	HDAC3	0.4162	2.0729	0.2624
Q13247	SRSF6	0.0759	1.6835	0.2709
Q9H981	ACTR8	-0.1914	0.6429	0.2575
Q6Y1H2	PTPLB	0.5027	0.2779	2.5786
Q9H8H0	NOL11	0.1501	0.5789	0.1661
P09132	SRP19	0.0563	0.0851	0.3573
Q32NC0	C18orf21	0.193	0.0238	0.776
A1L0T0	ILVBL	0.0199	0.5636	0.3292
P35637	FUS	-0.4013	3.1481	0.4077
P49754	VPS41	-0.8906	0.0037	5.725
Q6NUK4	REEP3	-0.197	0.2026	1.566
Q9Y2L5	TRAPPC8	-0.2923	4.5162	0.171
O95352	ATG7	0.0674	0.1028	0.3339
Q16850	CYP51A1	0.0562	2.8486	0.793
Q6P1N9	TATDN1	-0.4318	0.0341	1.5892
Q8N6M0	OTUD6B	0.9644	2.9724	3.2993
P49959	MRE11A	-0.168	0.8499	0.4939
Q9NRV9	HEBP1	0.3935	1.9939	0.8078
Q96PU5	NEDD4L;ZNF227	0.251	0.3185	0.467
Q96EK5	KIAA1279	0.0769	0.1041	0.2315
O43390	HNRNPR	0.0124	0.1576	0.1138
Q9BT09	CNPY3	-0.4342	3.8123	0.4237
Q86X76	NIT1	0.2625	0.6846	1.3033
Q9NXR1	NDE1	-1.0779	1.8727	1.0159
Q15155	NOMO1	0.0353	0.6809	0.6887
J3KPV7	MPST	0.6959	1.9343	0.974
P62258	YWHAE	-0.2891	1.6075	0.543
P00390-2	GSR	0.2901	0.7096	1.5332
O95487	SEC24B	0.2463	0.4008	1.5228
Q96RU3	FNBP1	0.6805	0.419	1.955
Q9H9H4	VPS37B	-0.2075	0.5998	0.491
P11908	PRPS2	-0.0538	0.5935	0.0878
Q86V48	LUZP1	-1.0244	1.9648	6.7506
Q9Y520	PRRC2C	-0.1429	0.2023	1.0109
Q9Y2U8	LEMD3	0.3613	1.7605	0.2439
Q9NUQ7	UFSP2	0.4859	1.246	0.9026
O94903	PROSC	0.054	1.3105	1.8268
Q9UEW8	STK39	-0.3204	0.2955	1.0543
Q8IV32	CCDC71	0.0515	0.2328	0.0242
O15235	MRPS12	-0.2393	0.055	0.8889
Q9NX00	TMEM160	-0.5028	1.4113	2.2171
Q9UI26	IPO11	-0.2386	1.7054	0.0179
O43290	SART1	0.1087	0.9208	0.0459
Q9UJZ1	STOML2	0.2695	1.2675	1.1267
Q9H2D1	SLC25A32	0.1004	2.6047	1.0343
Q9BYG3	NIFK	-0.0352	0.1057	0.2295
Q16891-2	IMMT	0.1925	1.5041	0.4912
Q05209	PTPN12	-0.0768	1.2566	0.1443
P51159	RAB27A	-0.1337	0.4257	0.9899
O43719	HTATSF1	-0.1367	1.3957	0.0106
Q6PFW1	PPIP5K1	0.1403	3.8169	0.7179
Q8WVM7	STAG1;DKFZp781D1416	1.0646	1.004	4.1723
Q56VL3	OCIAD2	0.112	0.8206	0.6615
Q0VDF9	HSPA14	-0.104	1.3427	1.1368
P21283	ATP6V1C1	0.1266	0.8223	1.8525
Q15750	TAB1	0.4243	0.1102	1.9934
P15328	FOLR1	0.632	1.1739	2.8291
P05161	ISG15	0.1747	0.3788	1.3745
P24723	PRKCH;PRKCE	-0.3634	0.0751	1.3913
P07992	ERCC1	1.1825	3.1305	2.7173
Q9NTZ6	RBM12	-0.1688	0.1336	0.5243
Q8N9T8	KRI1	0.0678	0.1099	0.3865
P15531	NME1	-0.4006	0.7152	1.2307
P10620	MGST1	-0.2797	0.5148	0.885
P46783	RPS10	-0.1796	1.4479	0.4028
O43572	AKAP10	0.893	3.5496	0.488
Q9NSE4	IARS2	0.0985	0.3599	0.3143
Q9Y6C9	MTCH2	0.2168	0.8038	0.7114
P12074	COX6A1;COX6A1P2	-0.3047	0.13	1.2597
O00429-2	DNM1L	0.3024	0.8165	1.0831
P14866	HNRNPL	-0.3406	2.4013	0.9156
Q5VIR6-4	VPS53	-0.0558	0.167	0.1427
P17152	TMEM11	-0.2185	0.0415	0.6004
Q8WV92	MITD1	0.6975	4.3049	2.2146
Q9NPJ6	MED4	-1.2288	3.8694	6.8652
Q6WKZ4	RAB11FIP1	0.2771	0.2614	1.1309
Q15075	EEA1	0.5	2.3269	2.5314
Q15814	TBCC	-0.1982	0.5768	1.1412
Q71RC2	LARP4	-0.1948	1.2483	0.2975
Q9BSJ6	FAM64A	-0.021	0.4058	0.1121
Q14116	IL18	-0.2419	1.6936	0.6357
P49441	INPP1	0.7511	1.9389	1.8861
Q96HH9	GRAMD3	0.6731	2.3673	1.0047
Q9BZ29-4	DOCK9	0.4934	1.6851	0.4755
Q6UWP2	DHRS11	-0.3393	0.0003	0.1796
P55084	HADHB	0.0515	0.2028	0.1548
Q96MF7	NSMCE2	-0.0832	0.3885	1.248
Q14CZ7	FASTKD3	-0.2914	0.0112	1.1173
Q99717	SMAD5	-0.5904	3.1357	1.0823
Q9H2U1	DHX36	-0.1568	1.2829	0.3569
Q5VYZ1	YY1AP1;GON4L	0.1479	1.048	0.3844
Q99627	COPS8	0.0305	0.1835	0.0294
O00232	PSMD12	-0.0875	0.2519	0.3869
Q9HBM6	TAF9B;TAF9;AK6	-0.713	0.1647	1.6477
O96019	ACTL6A	-0.1557	0.492	1.8557
P38571	LIPA	0.6046	2.812	0.7254
Q9NR09	BIRC6	0.1166	0.3898	0.256
P53007	SLC25A1	-0.275	1.3197	0.5655
Q12824	SMARCB1	-0.011	0.5979	0.3889
Q8WXH0	SYNE2	1.3539	2.0289	1.6486
Q9UN86-2	G3BP2	0.4728	0.6979	0.873
P49757	NUMB	-0.9185	1.8464	2.3726
Q9BV20	MRI1	-0.064	0.0095	0.2696
Q9Y5N5	N6AMT1	0.9742	2.0615	1.5058
Q9P253	VPS18	-0.6482	2.3369	2.0892
P12955	PEPD	-0.1715	0.8309	0.4347
Q9H3P2	NELFA;WHSC2	0.2833	1.0057	1.3931
G3V5J8	SLC39A9	-0.2711	0.8852	0.3726
P63167	DYNLL1	0.2892	0.8461	0.7079
Q4U2R6	MRPL51	0.2206	0.2513	0.6247
O43150	ASAP2	0.3432	0.6093	0.7786
P11766	ADH5	-0.0985	0.3957	0.2981
P42677	RPS27	0.2064	1.1695	0.0765
Q9UQ80	PA2G4	0.0497	0.8744	0.1904
Q9UH03	SEPT3	-0.3114	1.4743	0.7539
O60502	MGEA5	-0.7127	0.2972	2.9113
Q6GMV2	SMYD5	1.5892	3.0645	1.8982
P62316	SNRPD2	0.3553	2.8145	0.521
Q5JRA6	MIA3	0.2122	0.2763	1.9975
Q9NVV4	MTPAP	-0.4963	1.4111	1.3249
P52732	KIF11	-0.2251	1.4147	0.5223
Q6PI78	TMEM65	0.4064	0.8393	0.8696
Q9NP81	SARS2	0.2481	0.91	0.2236
Q5VZE5	NAA35	-0.2933	0.3224	0.2733
Q53FT3	C11orf73	-0.338	0.2153	0.955
P61254	RPL26;KRBA2	0.0703	0.2153	0.0629
Q9BWH2	FUNDC2	0.318	1.1279	1.5467
Q5HYI7	MTX3	0.1123	0.4651	0.1523
Q8NBJ7	SUMF2	-0.1215	0.4013	0.3195
O95219	SNX4	-0.1924	0.5727	0.3856
Q96BW5	PTER	2.004	4.2135	1.4561
P49069	CAMLG	0.3344	0.1858	1.2024
Q7KZ85	SUPT6H	-0.4218	4.2954	0.1706
Q9UBP6	METTL1	0.1607	0.2045	1.033
Q8TEA8	DTD1	0.1231	1.1293	0.3855
P06737	PYGL	0.0405	0.4435	0.5464
Q8N3U4	STAG2	-0.3616	1.8848	0.8201
Q15785	TOMM34	0.2104	1.6653	0.2687
Q96I99	SUCLG2	-0.0312	0.2589	0.3738
Q9NS91	RAD18	-1.8149	0.4939	10.4805
Q86U44	METTL3	-0.5929	2.7281	1.4209
Q8TC07	TBC1D15	-0.0217	1.4126	0.6243
Q99798	ACO2	0.005	0.0025	0.0161
Q8WUF8	FAM172A	-0.5423	1.8595	1.3961
Q99729-3	HNRNPAB	-0.2277	2.1849	0.0807
Q8NB78	KDM1B	-1.1561	3.0395	2.5272
Q9NUM4	TMEM106B	-1.2974	1.9673	6.9072
Q9HB21	PLEKHA1	-0.5024	0.8957	3.7899
Q8IYI6	EXOC8	-0.3757	1.3597	0.7162
P31947	SFN	-0.3822	1.3099	1.0364
Q10570	CPSF1	-0.25	1.2529	0.2234
Q9NW15	ANO10	0.0259	0.6625	0.2598
Q9UK53-2	ING1	0.3719	1.7173	1.401
O14975	SLC27A2	0.7747	2.9612	2.9039
Q0JRZ9	FCHO2	0.9119	0.3738	3.6299
O95817	BAG3	-0.0568	0.4573	0.0402
O95639	CPSF4	0.2412	0.0477	1.4927
O60832	DKC1	0.0861	0.2166	0.1526
Q8N488	RYBP	0.2923	0.1878	2.5202
Q13190	STX5;STX5A	0.5845	3.2174	1.8397
P82933	MRPS9	-0.23	0.8018	0.7144
Q9Y5K8	ATP6V1D	0.3113	2.3741	0.3205
P51808	DYNLT3	-0.1338	0.6111	0.1701
P09382	LGALS1	-0.0599	0.3154	0.5298
P09874	PARP1	0.0941	0.1424	0.6981
O14874	BCKDK	0.5348	1.083	1.672
Q7Z478	DHX29	0.1687	0.8775	0.4307
Q6ZWJ1	STXBP4	0.0456	0.5488	0.0748
Q12913	PTPRJ	0.0872	0.2055	0.6349
Q68E01-2	INTS3	0.1171	0.1792	0.465
P27144	AK4	-0.3098	0.3832	1.7523
Q8IY81	FTSJ3	-0.1031	0.2864	0.4874
Q8TB03	CXorf38	-0.0171	1.333	0.7358
Q9NX46	ADPRHL2	-0.1992	0.1377	0.6838
Q9H8Y8	GORASP2	0.0542	0.0648	0.1966
Q9H2K0	MTIF3	0.1258	0.4127	0.3806
E9PIE4	MTCH2	-0.2629	3.9622	4.4748
Q9Y2P8	RCL1	0.063	0.5461	0.0002
P48509	CD151	1.4106	4.706	1.5248
Q68CP9	ARID2	0.5942	0.3466	1.9246
Q9Y3C1	NOP16	-0.2626	0.5416	1.4535
Q2KHT3	CLEC16A	0.3611	1.0792	3.3281
Q8TAT6	NPLOC4	0.2404	0.97	0.5184
Q8NCJ5	SPRYD3	0.7004	1.1897	1.4266
P36915	GNL1	-0.1882	0.1302	0.8144
Q9P2N6	KANSL3	0.5039	1.9724	1.6307
O60885	BRD4	-0.3488	1.7997	1.3313
Q93079	HIST1H2BH;HIST2H2BF;HIST1H2BM;HIST1H2BN;HIST1H2BD	-0.217	0.8253	0.5871
H3BLZ8	DDX17	0.017	0.0688	0.0318
Q7Z2Z2	EFTUD1	-0.0146	0.6351	0.2678
Q9P0P0	RNF181	-1.0398	1.4659	0.1742
Q9HCS7	XAB2	-0.3064	1.279	0.584
P46781	RPS9	0.1389	0.6988	0.4093
O95758	PTBP3	-0.2637	3.7944	0.06
P06865	HEXA	-0.0393	0.944	0.3967
Q9Y3F4	STRAP	-0.2325	0.4392	1.2291
Q9NQG5	RPRD1B	-0.4167	1.3507	0.8896
Q6XQN6	NAPRT	0.5005	1.109	1.092
Q9HD42	CHMP1A	-0.3974	1.2712	1.0271
P16435	POR	0.3838	1.8076	1.2042
O95831	AIFM1	0.1227	0.9273	0.1327
Q8WXD5	GEMIN6	-0.7196	1.2753	2.1059
Q9NYF8-3	BCLAF1	-0.2034	0.1098	0.4983
P37108	SRP14	-0.4904	3.4807	1.4963
Q9H078-2	CLPB	-0.1125	1.8583	0.4494
Q5VU97	CACHD1	-0.5139	4.5374	0.0105
O75419	CDC45	0.2162	0.0242	0.9309
Q9Y3C8	UFC1	0.2023	0.0322	1.4575
Q5T9A4	ATAD3B	0.5669	5.1208	0.3671
Q8NEZ5	FBXO22	-0.4916	1.2922	1.4362
Q96EV2	RBM33	0.6547	2.3958	0.9753
P17342	NPR3	0.8918	4.43	0.2584
Q5VTE6	ANGEL2	0.0299	0.0541	0.0817
Q9Y6Y8	SEC23IP	0.2648	0.5713	0.4008
O15144	ARPC2	0.0257	0.0022	0.1345
Q9NTM9	CUTC	-0.1186	1.2661	1.5316
O75794	CDC123	0.035	0.2617	0.3153
P54278	PMS2	-0.7122	4.8505	1.0834
P43686	PSMC4	0.0925	0.4535	0.19
P09543	CNP	0.0435	0.3257	0.0215
G8JLB3	PUS1	0.5278	4.6239	0.1293
O75351	VPS4B	0.3787	3.0167	0.2426
O00425	IGF2BP3	0.2732	1.1563	0.8712
P13645	KRT10	0.2036	0.9124	0.8637
Q9H501	ESF1	0.0887	0.4677	0.0079
E9PL57	NEDD8-MDP1;MDP1	-1.1225	2.8055	1.5879
Q15072	ZNF146	-0.1287	0.7773	0.3518
Q96AQ6	PBXIP1	0.2347	0.6022	0.9805
P35659	DEK	-0.2128	0.26	0.9185
Q9NQ29	LUC7L	-0.5125	2.1039	0.6888
P35249	RFC4	-0.1698	0.921	0.2853
Q53S33	BOLA3	-0.5867	0.7503	1.9315
Q96T76	MMS19	0.4708	2.0905	0.4654
O60610	DIAPH1	-0.1692	0.9492	0.484
Q9Y5X2	SNX8	-0.8293	3.425	1.0183
Q96KN7	RPGRIP1	-1.1443	8.034	1.521
Q6ZN18	AEBP2	0.071	0.1392	0.0917
P18206	VCL	0.081	0.9821	1.387
O75533	SF3B1	0.0307	0.2113	0.3094
Q6ZSR9		-0.0892	0.2967	0.2771
Q9ULG6	CCPG1	2.3415	5.557	4.7211
Q66LE6	PPP2R2D	0.4325	0.2546	1.4745
P52789	HK2	0.2337	2.2249	0.0729
Q92526-2	CCT6B	-2.8402	11.5222	7.4912
Q9NUJ1	ABHD10	-0.095	2.3446	1.2144
Q9UKA9	PTBP2	1.2022	5.9016	0.1054
C9JQV6	ATXN3	-0.1812	0.0667	0.6853
Q15291	RBBP5	-0.09	0.9841	0.304
Q9UGJ1	TUBGCP4	-0.9676	2.6127	1.6985
O14920	IKBKB	0.3686	2.349	0.8489
Q96RL1	UIMC1	-0.3572	1.6395	0.8566
P09012	SNRPA	-0.1704	0.42	0.5606
Q13547	HDAC1	-0.0117	0.4897	0.3502
Q16630-2	CPSF6	-0.0638	0.1243	0.1753
Q9UHD1	CHORDC1	0.0504	0.5746	0.0795
Q9HCD6	TANC2	-0.0326	0.2078	0.109
P35813	PPM1A	0.0476	0.53	0.4051
Q9Y5L4	TIMM13	-0.5114	1.5941	1.5748
Q9Y3D9	MRPS23	-0.0875	0.0998	0.4847
Q8WVM0	TFB1M	0.1944	1.8646	0.5045
P33992	MCM5	-0.3065	0.1446	2.9978
Q9Y2R9	MRPS7	-0.3653	0.339	1.6375
Q9Y6G5	COMMD10	0.3563	1.4823	0.5099
O14773	TPP1	0.4921	1.4818	0.7322
P11216	PYGB	0.6919	3.6774	1.1323
O00115	DNASE2	-0.3261	5.1707	1.5331
Q5T653	MRPL2	-0.1077	0.0061	0.666
Q9NWH9	SLTM	-0.0818	0.5283	0.0313
P05386	RPLP1	-0.0659	7.6825	0.1503
Q9BUL9	RPP25	-0.4714	3.0395	0.7381
O94927	HAUS5	0.1473	1.117	0.0607
Q9BQ48	MRPL34	-0.1842	0.4382	0.4674
Q8WVM8	SCFD1	0.1608	1.1974	0.0143
Q9BYD3	MRPL4	-0.0288	0.7894	0.577
Q2NL82	TSR1	-0.0771	0.0046	0.453
Q8WX93	PALLD	-0.043	0.349	0.4749
Q9Y285	FARSA	-0.2721	0.525	1.3909
Q7Z4R8	C6orf120	0.8484	1.8482	4.3455
Q6NXR4	TTI2	-0.2718	0.0958	0.3443
Q7Z5J4	RAI1	0.2715	0.5964	0.5022
P19338	NCL	-0.0527	0.2535	0.1041
P85037	FOXK1	0.0297	0.7886	0.2443
Q92917	GPKOW	-0.2178	0.9042	0.8009
P06753-2	TPM3	-0.0702	0.0169	0.4377
Q5R372-7	RABGAP1L	-1.5979	3.8105	6.8333
Q92597	NDRG1	-0.5803	0.2711	2.3124
Q6ZS17	FAM65A	0.5261	1.2698	1.1916
O60493	SNX3	0.0076	0.5424	0.2546
Q15269	PWP2	-0.1628	0.9916	0.0107
Q9BV23	ABHD6	-0.163	0.3048	0.0814
O60506	SYNCRIP	-0.0335	1.1889	0.2554
Q9HD26-2	GOPC	0.8507	3.7026	3.4592
P18846	ATF1	0.7336	1.9085	1.0586
Q92665	MRPS31	-0.2803	0.3745	1.5822
O60333-2	KIF1B	-0.0673	3.0129	0.5045
Q01082-3	SPTBN1	-0.5741	0.7834	3.1824
P23528	CFL1	-0.0987	0.3422	0.269
P60903	S100A10	-0.4343	0.7467	2.4388
Q6PJ69	TRIM65	-0.1124	0.5113	0.0322
O75643	SNRNP200	-0.0752	0.509	0.1865
Q8N988	ZNF557	0.4988	1.9096	0.3018
Q8WXX5	DNAJC9	-0.7681	6.2747	1.284
P34896	SHMT1	0.0579	0.3327	0.4652
P40925	MDH1	-0.2753	0.951	1.191
Q8NBQ5	HSD17B11	0.2861	0.8517	0.9049
P30086	PEBP1	-0.1923	1.0648	0.5819
Q8WVX9	FAR1	-0.461	0.2526	2.791
O75347	TBCA	-0.4553	3.2923	1.0466
Q6PIU2	NCEH1	-0.3982	1.8649	0.9493
Q1ED39	KNOP1	-0.1671	1.21	0.1175
Q96C86	DCPS	-0.423	3.9519	0.2664
P62166	NCS1	-0.5587	1.2295	1.1871
Q9UM00	TMCO1	0.4113	2.441	1.1946
P54802	NAGLU	0.8599	1.7184	5.5596
Q13895	BYSL	0.1527	0.6564	0.4249
Q01130	SRSF2	-0.2954	1.2024	0.886
P46108	CRK	-0.3947	1.0891	1.6644
O14548	COX7A2L	-0.1028	1.453	1.4306
O15260	SURF4	-0.1021	2.3207	0.4113
Q9UEY8	ADD3	-0.8717	0.8277	4.9476
Q15714-2	TSC22D1	-0.0822	0.7366	0.019
O94913	PCF11	0.254	1.0331	0.0386
Q9Y2X7	GIT1	0.7937	1.8387	3.6513
P36404	ARL2	0.0362	0.2781	0.0088
P05556	ITGB1	0.3327	1.9426	0.7587
P61952	GNG11	-0.8407	2.4697	5.9282
Q9Y6M9	NDUFB9	-0.2363	0.7976	0.6005
Q9HA47	UCK1	-0.741	0.1206	2.474
P00568	AK1	0.0817	0.267	0.3909
Q9UMS4	PRPF19	0.3081	1.4965	1.1358
Q96KG9-2	SCYL1	0.1849	0.588	0.853
O95140	MFN2	0.1442	0.0341	0.4394
P62140	PPP1CB	0.2857	1.4358	0.3361
Q6PKG0	LARP1	-0.6012	0.1394	4.1167
P46977	STT3A	0.1188	0.4939	0.1358
Q8WUA2	PPIL4	0.651	2.1792	1.3295
O75170-2	PPP6R2	0.7017	0.9504	0.7509
P49674	CSNK1E	-0.1406	0.5443	0.4168
Q7L2H7	EIF3M	0.0759	0.2501	0.1554
Q6YN16	HSDL2	-0.1864	0.6596	0.7395
P62805	HIST1H4A	-0.1814	0.774	0.5214
Q9Y6Y0	IVNS1ABP	-0.5692	2.751	0.7426
P63096	GNAI1	0.1055	1.112	0.2297
Q9BPZ7	MAPKAP1	-0.3558	4.7022	0.0083
Q9UIG0	BAZ1B	-0.0528	0.4996	0.0524
P46019	PHKA2	-0.9764	5.2434	0.7656
C4AMC7	WASH3P;WASH2P	-0.242	0.6697	0.4403
P04424	ASL	-0.2218	1.0921	0.0592
O60341	KDM1A	-0.5135	2.4952	1.9729
Q08722	CD47	0.8991	3.9291	3.0937
Q9H000	MKRN2	0.0561	0.0846	0.3516
Q9BY44	EIF2A	0.2952	1.9778	0.5632
P08603	CFH	-0.5587	4.8109	0.8744
Q9Y4G6	TLN2	1.3056	2.3219	1.06
Q9P021	CRIPT	-0.6368	0.8345	3.593
O14787-2	TNPO2	-0.0948	1.6608	0.8252
Q9BQC3	DPH2	0.0189	0.2568	0.075
P06280	GLA	-0.2914	0.5268	1.1413
Q06203	PPAT	-0.0038	3.6201	2.517
P55735	SEC13	0.1394	0.5256	0.376
Q8NI60	ADCK3	-0.6042	2.2369	0.1838
P47813	EIF1AX;EIF1AY	-0.1637	0.1877	0.6998
Q9GZL7	WDR12	-0.1002	0.1931	0.5358
Q9P035	PTPLAD1	0.9443	5.5373	3.2574
Q9BQ39	DDX50	-0.1821	0.1164	0.8303
P16455	MGMT	-0.7326	2.6925	2.3016
Q8N2U0	TMEM256	-0.3206	0.0686	2.2575
Q15004	KIAA0101	-0.4582	4.4429	0.2918
Q9UKM9-2	RALY	0.2561	1.1651	0.9225
Q9H467	CUEDC2	0.51	1.2141	0.8671
Q92604	LPGAT1	-0.3235	0.3019	1.3226
Q92506	HSD17B8	-0.2525	0.2319	1.2773
P04216	THY1	0.1307	0.5658	0.1303
Q9Y484	WDR45	1.05	4.664	3.6392
O60499	STX10	-0.7388	2.3315	2.2816
Q9Y3B4	SF3B6	-0.3298	0.6386	1.1826
Q06136	KDSR	0.3836	0.1069	1.1933
Q01105-2	SET	-0.0586	1.9576	1.3523
Q8WW12	PCNP	-0.3183	1.6103	0.9212
Q9BRT3	MIEN1	0.2084	0.2717	0.6372
Q9NUQ3	TXLNG	-0.3064	1.7635	3.3334
Q96EY1	DNAJA3	0.0051	0.1005	0.0518
Q13308	PTK7	-0.5802	1.7207	1.5362
P82673	MRPS35	-0.2268	1.34	0.0663
Q9Y2Q9	MRPS28	0.0297	0.4001	0.1746
Q99426	TBCB	0.0323	0.0834	0.0509
Q96ST2	IWS1	0.0812	0.7695	0.1606
Q9NWT6	HIF1AN	0.5744	0.5164	1.9915
Q9Y6K9	IKBKG	0.5667	3.7637	0.5215
P35610	SOAT1	0.0675	1.0086	1.0197
P49790	NUP153	-0.2061	1.2577	0.4524
Q9NVR5	DNAAF2	-0.8398	0.0337	3.9104
Q16822	PCK2	3.6947	8.5289	5.6398
P21359	NF1	0.7819	0.7684	2.2766
Q9H6W3	NO66	0.574	1.4562	1.5986
Q92552	MRPS27	-0.0396	0.4122	0.0665
P51665	PSMD7	-0.0021	0.2431	0.1314
Q8IUH3	RBM45	0.2348	1.2703	2.6666
P23443	RPS6KB1	0.7839	2.005	0.7432
Q9NRF8	CTPS2	1.124	2.6232	5.0592
Q7Z4S6	KIF21A	-0.1356	0.4572	0.3347
Q15811	ITSN1	0.3492	0.0888	0.8269
Q9NUJ3	TCP11L1	1.3038	2.638	3.7936
P62633-4	CNBP	-0.879	3.812	2.2738
P17050	NAGA	-0.9646	2.5488	0.2777
O75449	KATNA1	-0.4087	1.4423	0.126
Q14103	HNRNPD	-0.2188	0.8249	0.8214
Q5NDL2	EOGT	-0.0889	0.3763	0.3903
O43251-6	RBFOX2;RBFOX1	-0.3451	0.1569	1.2818
Q9Y697	NFS1	-0.4216	4.4125	0.1156
Q01581	HMGCS1	0.0654	1.5027	1.3594
O00303	EIF3F	0.2504	1.8948	0.1756
P53803	POLR2K	-2.3228	0.2727	13.3592
O75896	TUSC2	-0.2692	0.4892	0.0442
Q8TBX8	PIP4K2C	-1.2982	13.89	1.8845
Q9BYD2	MRPL9	0.4394	3.8832	0.1067
Q9BY49	PECR	0.7392	1.1614	1.737
Q8NFH5	NUP35	0.0626	0.1244	0.3413
Q9UHD8	SEPT9	0.2308	1.2341	0.7794
Q7Z406	MYH14	-0.9218	1.5191	1.3176
Q6NUM9	RETSAT	0.2177	1.6004	0.1518
Q9NR56	MBNL1	0.2911	1.2915	0.4384
Q9NZT2	OGFR	-0.0259	0.0593	0.3181
Q5PRF9	SAMD4B	-0.6851	0.6907	0.0597
Q9BTE3	MCMBP	-0.0267	0.2108	0.0432
Q9H6Q4	NARFL	0.0088	0.4757	0.2034
Q9NZ43	USE1	-0.669	1.3362	1.8885
Q6P3W7	SCYL2	0.7004	1.1487	0.8931
O14802	POLR3A	0.3563	0.2553	1.435
Q8N9Q2	SREK1IP1	-0.2156	1.3168	0.1536
Q03154	ACY1;ABHD14A;ABHD14A-ACY1	0.1808	0.3784	0.2824
Q9BPX3	NCAPG	-0.1656	0.062	0.7796
Q12873	CHD3	-0.1183	1.3508	0.2485
Q9NRL2	BAZ1A	-0.313	1.0473	0.489
P49366	DHPS	0.3552	0.9202	1.4881
Q9HB19	PLEKHA2	0.1782	0.4907	0.1939
O75167	PHACTR2	0.3657	0.2216	1.5758
P48735	IDH2	-0.0844	3.2319	0.8267
P49593	PPM1F	0.0481	2.3425	1.2881
O43665	RGS10	-1.476	1.2609	4.6914
O75530	EED	0.6142	2.023	0.385
Q2TAA2	IAH1	0.1817	0.0226	0.8002
Q8NHQ9	DDX55	0.2588	1.7017	0.0715
P12429	ANXA3	0.3158	1.7054	0.79
F5H6I7	ATL3	0.2996	3.8793	0.0177
Q0PNE2	ELP6	-0.4196	1.9748	0.9645
P31949	S100A11	0.6542	1.268	1.0645
Q9Y3B9	RRP15	-0.1485	0.101	0.7287
K7ELC2	RPS15	-0.3921	2.1898	0.1197
Q5BKZ1	ZNF326	-0.2839	1.1474	1.4706
Q8WY22	BRI3BP	0.6427	0.896	3.3424
Q00613	HSF1	-0.339	3.3406	0.0642
Q9UBV2	SEL1L	3.0381	10.4652	7.1234
Q9BVP2	GNL3	0.1962	0.7179	0.4019
P36543	ATP6V1E1	-0.3267	0.6939	0.484
Q14353	GAMT	-1.6325	1.7265	6.1461
Q9UBP0	SPAST	0.6626	0.3145	1.8951
Q8N163	CCAR2	-0.2329	2.4115	0.0487
P31153	MAT2A	-0.3266	1.0725	1.9802
P60510	PPP4C	0.4082	0.9796	1.0728
Q8NBN3	TMEM87A	3.2027	6.3733	2.3545
Q9H0X9	OSBPL5	0.754	3.8946	2.8592
P62879	GNB2	0.0386	0.6234	0.1389
Q9Y294	ASF1A	-0.4929	0.2866	2.9265
O00625	PIR	0.2118	0.8068	0.5637
Q9Y232-2	CDYL	-0.2395	1.4749	0.1593
Q9NZZ3	CHMP5	-0.1529	0.4305	0.7324
P51790	CLCN3	-0.0432	0.2891	0.2606
F8WC89	SAC3D1	-0.3626	0.8814	0.7312
Q7L266	ASRGL1	0.2173	0.2782	0.709
Q03519	TAP2	0.7756	3.6369	0.6927
E9PF18	HADH	0.1001	0.4555	0.5111
Q9UI09	NDUFA12	0.2586	0.8649	0.6807
Q7L8L6	FASTKD5	-0.0586	0.7605	0.4388
Q5TBB1	RNASEH2B	-0.305	0.4929	2.7258
Q9Y314	NOSIP	0.2334	2.4479	0.0978
P49756	RBM25	0.2166	0.3804	1.1868
J3KNZ5	SORBS2	-0.1036	0.0562	0.4931
P40939	HADHA	0.2193	0.9888	0.5757
Q8IV38	ANKMY2	-0.2726	0.5308	0.8427
P07741	APRT	0.0555	0.3931	0.0297
Q9BRR6	ADPGK	-1.3858	1.3512	9.56
Q9Y6A4	CFAP20	-0.462	1.3101	2.0899
O43156	TTI1	0.1249	0.1939	0.2166
Q16851	UGP2	0.2822	1.411	0.7533
Q9C0E2	XPO4	0.5146	1.2959	0.567
P53365	ARFIP2	-0.121	2.839	0.5934
P43490	NAMPT;NAMPTL	0.1095	1.1126	0.0351
P48723	HSPA13	0.9202	4.3025	2.0348
Q6NZY4	ZCCHC8	0.4027	1.8008	0.1341
Q53HC9	TSSC1	0.0355	0.785	0.4923
Q9Y426	C2CD2	0.2787	1.0833	0.3949
Q9H6T3	RPAP3	-0.1733	0.5076	0.5048
Q9BPW8	NIPSNAP1	-0.2601	1.2632	0.6017
P49137	MAPKAPK2	0.5126	0.1403	0.3297
Q9Y2R5	MRPS17	-0.4774	1.3572	2.5624
Q86SF2	GALNT7	-0.1395	1.828	1.7996
Q53GS9	USP39	-0.0355	0.7553	0.2752
P52597	HNRNPF	-0.527	4.0753	0.9649
Q9Y2V7	COG6	0.8215	3.2555	0.5555
P31939	ATIC	0.0151	0.5613	0.232
P09488	GSTM1	-0.2148	0.4918	0.8335
Q15836	VAMP3;VAMP2	-0.1263	2.0299	1.3718
Q9H9A6	LRRC40	-0.2129	1.3605	0.425
Q5VT06	CEP350	-0.6253	4.8761	6.0179
Q9P2J5	LARS	0.0333	0.099	0.127
Q8NCC3	PLA2G15	-0.6395	0.2103	0.6687
Q9BXB5	OSBPL10	0.2958	1.8832	0.3661
Q92783	STAM	0.1827	0.029	0.9104
Q8N3P4	VPS8	0.0786	1.6095	1.7549
Q9Y3C0	CCDC53	-0.4365	1.5463	0.7543
Q00341	HDLBP	0.116	0.0576	0.6801
Q9Y248	GINS2	-0.1422	0.0905	0.6989
Q9Y3Y2	CHTOP	-0.343	1.1106	2.0914
P61421	ATP6V0D1	0.3348	0.3874	2.2292
Q96E14	RMI2	0.0173	0.77	0.1819
Q14562	DHX8	-0.0514	1.7154	1.0109
Q9BVK6	TMED9	0.7304	4.759	1.7526
Q99595	TIMM17A	-0.5258	0.8892	0.2717
Q13393	PLD1	-0.492	0.5281	2.2442
O95376	ARIH2	-0.1316	0.3582	1.0221
Q9UKD2	MRTO4	-0.1608	0.4181	0.8141
Q6UWP7	LCLAT1	0.2663	4.0232	0.4292
P61599	NAA20	-0.4888	1.4033	0.9736
P11021	HSPA5	-0.9128	6.6158	4.6575
Q16222	UAP1	0.6136	2.2649	2.8766
O95361	TRIM16	0.5277	3.0928	1.6531
Q9HD20	ATP13A1	0.0714	0.0487	0.2708
P78316	NOP14	0.4342	1.6065	1.1714
Q6S8J3	POTEE;POTEF;POTEI	2.065	2.1506	3.3752
P55060	CSE1L	-0.1527	0.1961	0.6694
O75128	COBL	1.5926	3.1214	4.1001
Q9NWB6	ARGLU1	0.1782	0.1477	0.6762
Q92769	HDAC2	-0.4117	1.4377	1.6574
O95757	HSPA4L	-0.022	1.4734	0.5763
Q9Y673	ALG5	0.739	3.8215	2.1133
M0QZM1	HNRNPM	0.4701	1.4402	0.7505
P10809	HSPD1	-0.1251	0.2969	1.2041
Q9GZP4	PITHD1	-0.1983	1.8309	0.1079
Q96ER9	CCDC51	0.0654	0.1451	0.4824
P35580	MYH10	-0.3984	2.5431	1.0806
Q9UFC0	LRWD1	-0.1297	1.0616	0.0296
P18754	RCC1	-0.0965	0.3615	0.2682
P15291	B4GALT1	0.253	0.9184	0.1971
Q8NF91	SYNE1	0.5734	0.9415	1.9948
O00743	PPP6C	0.235	0.076	1.2807
P11137	MAP2	0.9828	3.4644	1.9305
Q9H2U2	PPA2	-0.1734	1.0562	0.198
Q13330-3	MTA1	-0.1338	0.912	0.1133
Q9H9J2	MRPL44	-0.1285	0.1634	0.4853
Q99575	POP1	-0.2581	0.7933	0.695
P50613	CDK7	-0.4263	0.045	2.0065
A6NKF9	GPR89C;GPR89A;GPR89B	-0.0632	0.7231	0.5033
P43246	MSH2	0.1541	0.5699	0.7061
O76021	RSL1D1	0.0825	0.9626	0.0384
P62312	LSM6	0.3598	0.6708	1.3678
P55061	TMBIM6	0.0974	0.5348	0.6972
Q7Z7E8	UBE2Q1	0.4014	0.7425	0.7816
P13497	BMP1	0.9404	3.4935	3.4211
Q13535	ATR	-0.4483	1.035	1.5094
Q8IVL6	LEPREL2	-0.7265	0.0792	4.4713
Q9ULT8	HECTD1	0.5746	1.2715	2.3501
Q15417	CNN3	0.2722	0.304	1.5539
Q9BV40	VAMP8	-0.1991	1.297	0.3664
O60763	USO1	0.3889	1.5141	1.7282
Q6UXN9	WDR82	0.0999	0.0858	0.6381
Q16181	SEPT7	-0.0633	0.479	0.0607
P27105	STOM	0.9149	3.1665	2.7851
Q9UPY5	SLC7A11	1.1979	7.1288	3.2237
Q9NR31	SAR1A	0.0791	0.1331	0.1934
P52292	KPNA2	0.2253	0.0048	1.5494
Q9UK99	FBXO3	-0.5857	1.0489	2.3107
Q9NYJ1	COA4	-0.2086	0.35	0.9425
Q9H9P8	L2HGDH	0.8585	5.4678	4.0667
Q8WUR7	C15orf40	-0.5373	2.1746	1.1968
Q7Z2T5	TRMT1L	-0.111	1.3086	0.3432
P11279	LAMP1	0.5565	1.4314	2.9443
P20336	RAB3A	0.1789	0.0532	0.6043
Q5T1C6	THEM4	0.5858	1.2066	2.1156
P41134	ID1	-0.2007	1.5518	0.2355
O14908	GIPC1	1.0915	4.1664	4.0865
P00491	PNP	0.142	0.6438	0.3993
Q9BYN8	MRPS26	0.5134	0.3999	1.5303
Q9BUT1	BDH2;SLC9B2	-0.394	2.4436	0.1247
Q9UP83	COG5	0.1421	0.5347	0.4315
P21926	CD9	-0.288	1.6787	0.4945
P49748	ACADVL	0.2502	1.6062	0.6052
P35611	ADD1	-0.6126	0.4604	3.234
Q9NX18	SDHAF2	0.0533	0.3956	0.5266
Q9Y2S7	POLDIP2	0.0398	0.0536	0.1571
Q15185	PTGES3	-0.121	0.4991	0.2438
H0YEF7	PICALM	0.1399	0.4885	0.1605
Q9H4L4	SENP3	-0.063	0.014	0.2793
Q9H7B2	RPF2	-0.1613	0.8839	0.2894
Q7L7X3	TAOK1	0.3406	1.7203	0.0415
P02794	FTH1	0.4659	1.2591	1.4656
Q9NZ08	ERAP1	1.3937	3.547	3.6698
P35573	AGL	-0.383	0.9348	1.3209
Q9BWS9	CHID1	-0.0357	0.4308	0.0988
Q14156	EFR3A	1.1623	3.1547	3.1066
Q9UDR5	AASS	-0.3974	2.244	1.0555
P15735	PHKG2	0.6223	4.0612	0.3836
O14657	TOR1B	1.1688	2.3998	3.3596
Q04941	PLP2	-0.103	1.4847	0.5384
Q15006	EMC2	0.0808	0.7731	0.8016
P05067	APP	-0.9657	2.2786	1.7578
P52294	KPNA1	-0.2033	1.2632	0.2998
Q9H814	PHAX	-0.1664	1.4103	0.0921
P84098	RPL19	0.0301	1.1817	0.4556
Q9NVH2	INTS7	0.04	0.1552	0.0015
Q8IWZ3-6	ANKHD1	-0.257	1.709	0.5351
Q92879-4	CELF1	-0.6182	1.8457	2.4236
O43181	NDUFS4	-0.6504	0.4491	1.9302
P08237	PFKM	-0.1452	0.0533	0.9702
E7ETY2	TCOF1	-0.1323	1.0356	0.2282
P35908	KRT2	1.2869	0.4444	2.4711
P41236	PPP1R2;PPP1R2P3	-0.2102	1.1459	0.3513
P08581	MET	0.388	1.3698	1.0424
Q5MIZ7	SMEK2	-0.2942	7.2468	0.9164
Q86X55	CARM1	0.2106	1.3761	0.3179
Q12929	EPS8	1.6828	4.4724	2.5116
Q2TAY7	SMU1	-0.1958	1.6517	0.1478
Q969Q5	RAB24	-0.6747	2.9718	6.0896
P15559	NQO1	0.1026	1.6588	0.7644
Q9NW13	RBM28	-0.116	0.104	0.5474
O60826	CCDC22	0.3651	0.5267	1.8237
O75940	SMNDC1	-0.2371	0.7713	0.4261
O60318	MCM3AP	-1.8499	2.4546	6.7503
Q9Y676	MRPS18B	-0.2583	0.0445	1.9765
Q8WXF1	PSPC1	0.0759	0.1279	0.3928
Q9NYB9	ABI2	-0.126	0.8055	0.0044
Q7LGA3	HS2ST1	0.5026	0.0181	1.2054
Q9BQE9	BCL7B	-0.7065	1.6556	3.5907
Q96EK6	GNPNAT1	1.2862	7.3596	5.8491
P61026	RAB10	0.307	1.5181	0.5383
O00291	HIP1	0.4023	3.8189	7.5591
P07919	UQCRH	-0.0616	0.6506	0.2746
P49716	CEBPD	0.3519	5.0181	0.0739
Q8WWY3	PRPF31	-0.4546	2.6303	1.1911
Q8IV50	LYSMD2	0.5459	1.9119	0.9982
Q71RG4	TMUB2	0.0704	0.6247	0.9097
P45974-2	USP5	-0.187	1.7406	0.2626
Q14699	RFTN1	-0.9233	4.351	1.8046
O96007	MOCS2	0.014	0.7601	0.3417
Q9H7N4	SCAF1	0.3567	0.4936	1.7941
P50542	PEX5	0.0898	0.8493	0.9274
Q9HAD4	WDR41	0.6829	1.601	1.1416
P25208	NFYB	0.0174	0.2583	0.2949
P62753	RPS6	-0.1683	0.284	0.6575
Q12905	ILF2	-0.1583	0.121	0.6462
Q9ULH1	ASAP1	0.0333	1.2697	0.5972
Q9H4H8	FAM83D	-0.0279	0.0872	0.2083
Q9UL26	RAB22A	1.3458	1.4677	1.8322
Q9NYL2	ZAK	-0.1607	0.2659	0.2116
P00918	CA2	-0.4059	1.194	1.5781
Q3SXM5	HSDL1	0.525	1.0668	0.6329
Q6EMK4	VASN	-0.7704	1.2476	4.585
Q9Y282	ERGIC3	0.2219	1.4746	0.1162
Q96CW1	AP2M1	0.2001	0.5024	0.7035
Q9NR45	NANS	0.4383	3.7833	0.3583
Q9HBH5	RDH14	0.2463	0.4246	0.7376
Q8IYL3	C1orf174	-0.3707	1.2573	0.0336
P35226	BMI1;COMMD3-BMI1	0.086	1.6358	1.3037
P51858	HDGF	-0.1291	0.9388	0.0097
Q93008	USP9X	0.2697	0.3899	1.1852
Q9P2E3	ZNFX1	0.2287	0.7511	1.5114
O95864	FADS2	-0.703	1.5495	2.7899
Q9BS26	ERP44	0.7638	5.9661	2.6697
P37802	TAGLN2	-0.0104	1.1259	0.4534
Q9NX63	CHCHD3	0.1768	1.5468	0.0156
Q9BQ52	ELAC2	0.079	0.2514	0.5585
Q9NPA8	ENY2	-0.809	2.3597	1.9354
Q9Y6H1	CHCHD2;CHCHD2P9	-0.7269	4.9764	3.2939
O15372	EIF3H;EIF3S3	-0.1226	1.9343	0.0581
Q7Z739	YTHDF3	-0.695	4.6418	2.2434
Q15906	VPS72	0.3851	0.6091	1.2078
P82094	TMF1	0.7973	0.0739	3.6445
P51003	PAPOLA	-0.4001	1.4059	1.226
Q15370	TCEB2	-0.0511	0.044	0.3702
P50336	PPOX	1.6088	6.648	2.4426
Q9UBB6	NCDN	-0.22	2.6075	0.1451
Q6UUV7	CRTC3	-0.6748	1.1514	1.9205
Q8TCC3	MRPL30	0.0265	0.1291	0.0324
Q5T5P2	KIAA1217	0.2429	0.9116	0.0541
O43854	EDIL3	-0.283	0.2511	1.4653
O60506-3	SYNCRIP	-0.0344	0.9639	0.8617
Q13685	AAMP	-1.0514	3.124	0.704
O94967	WDR47	1.5747	8.398	3.6718
Q04323	UBXN1	-0.2268	0.78	0.5425
Q9BW27	NUP85	0.1466	0.9888	0.1343
Q9BX95	SGPP1	0.087	1.3556	1.0856
Q68CQ4	DIEXF	0.0335	1.6363	0.8793
Q08AD1	CAMSAP2	2.2029	3.243	1.9967
Q9H4G0	EPB41L1	0.4136	4.1086	0.4026
P30048	PRDX3	-0.2377	0.8283	0.6731
O00257	CBX4	-0.1664	0.2183	0.4332
Q96AQ8	MCUR1	0.4057	0.7063	0.7977
P62633-2	CNBP	-0.8196	5.0653	2.8398
Q96SI9	STRBP	0.0457	0.0345	0.249
Q14534	SQLE	-0.0093	0.5222	0.2215
P32455	GBP1	0.5093	0.7993	1.7386
Q9NXV6	CDKN2AIP	0.0232	0.1998	0.0008
Q5K651	SAMD9	0.0408	0.3745	0.0672
Q8IVB5	LIX1L	0.5498	1.0693	1.1531
Q9UHR4	BAIAP2L1	-0.1319	0.2767	0.6156
Q96A33	CCDC47	0.475	4.0891	0.4805
Q96EK4	THAP11	0.4239	2.2465	0.0158
P02533	KRT14	0.6726	1.1247	0.8123
Q96AT9	RPE	0.1951	0.405	1.4476
P49406	MRPL19	-0.1199	0.2889	0.5308
O60216	RAD21	-0.2732	1.1511	0.9827
Q02952	AKAP12	0.3558	1.4715	1.5282
H7C1U3	CC2D1B	0.5564	1.0154	0.7855
P02795	MT2A;MT1X;MT1G	-0.7971	5.6113	0.8406
Q9BXF6	RAB11FIP5	-0.4103	1.4714	0.9912
P05787	KRT8	0.0457	0.7603	0.2063
Q96C57	C12orf43	-0.2237	1.191	0.1061
Q5HYA8-3	TMEM67	-1.0771	2.2754	1.9141
Q9NQ88	TIGAR	0.2613	0.1106	1.6273
Q5VYS8	ZCCHC6	-0.2315	0.6967	0.4142
O14795	UNC13B	0.223	1.4311	2.34
Q5JUR7	TEX30	0.5767	0.641	0.9908
Q9BWW4	SSBP3;SSBP2;SSBP4	0.1709	3.1652	1.5775
Q8WTS6	SETD7	0.231	0.4884	0.7492
Q9Y5X1	SNX9	0.1164	0.8279	1.3168
P62913	RPL11	-0.3513	0.7439	1.553
Q9P0L0-2	VAPA	-0.4617	0.5585	0.6805
P09669	COX6C	0.0781	0.0889	0.1535
Q9H910	HN1L	-0.3277	1.5943	1.4218
Q6ZSZ5	ARHGEF18	-0.81	0.1974	5.2103
Q8NEB9	PIK3C3	0.4342	2.6893	0.4377
Q8NFU3	TSTD1	-0.5477	2.2688	1.8885
Q8NI22	MCFD2	1.3057	3.5668	3.2451
O43598	DNPH1	-0.5193	2.4647	1.4057
Q9ULX6	AKAP8L	-0.6593	2.9876	1.6114
Q9Y547	HSPB11	0.1086	0.4488	0.0825
Q5XUX1-3	FBXW9	0.2867	3.4188	0.3825
Q0ZGT2	NEXN	0.7996	0.8055	1.7538
Q92615	LARP4B	-0.2983	2.9093	0.2535
Q8IYU8	MICU2	0.4887	0.7038	0.7917
Q9UHB9	SRP68	0.4245	1.964	1.5465
Q9P2R7	SUCLA2	0.266	1.1997	0.9281
O15554	KCNN4	1.2497	0.3281	0.3051
O00273-2	DFFA	0.5414	0.8435	3.3347
Q14914	PTGR1	-0.1869	0.2085	1.5577
Q86U86	PBRM1	-0.2635	0.8068	0.8442
O43752	STX6	-0.6982	4.5194	1.9597
Q96GQ7	DDX27	-0.1215	0.9482	0.0965
Q9BSF4	C19orf52	0.0636	0.0987	0.158
Q9Y6W5	WASF2	-0.3727	1.2142	0.3774
Q13637	RAB32	0.5383	3.6785	1.0936
Q6P587	FAHD1	0.0398	0.5551	0.1045
Q9UJX4	ANAPC5	-0.3832	2.3357	0.2688
Q9Y6W3	CAPN7	1.3003	1.5677	1.856
Q9Y3B3	TMED7;TICAM2	0.9506	4.6032	2.3025
Q9BZD4	NUF2	-0.8771	2.1567	1.5434
Q9UI30	TRMT112	-0.3433	0.9077	0.7751
P35268	RPL22	-0.1094	0.9729	0.1231
P53990	IST1	-0.465	0.0382	2.4669
O95163	IKBKAP	0.4648	2.7421	1.5401
P0C0S8	HIST1H2AG;H2AFJ;HIST1H2AJ;HIST1H2AC;HIST1H2AH	-2.3898	13.1399	3.0988
P30837	ALDH1B1	0.1126	0.4972	1.3014
P26368	U2AF2	0.0941	0.0192	0.4193
O15228	GNPAT	0.3523	1.7941	0.0949
Q9BTC8	MTA3	0.0552	0.7059	0.4981
O15126	SCAMP1	-0.2243	0.5799	0.5174
P00338	LDHA	-0.3274	2.0915	1.0646
P14923	JUP	0.0614	0.0087	0.3256
P04150-3	NR3C1	-0.1851	0.969	0.1932
Q6P1J9	CDC73	0.3437	0.4291	1.7676
P11166	SLC2A1	-0.1546	0.3786	1.5434
P42166	TMPO	-0.0931	0.3529	0.271
Q13501	SQSTM1	0.4059	2.1335	0.9271
Q9NWM8	FKBP14	-1.6467	3.1712	8.993
O75607	NPM3	0.6827	3.447	0.9126
Q86X10	RALGAPB	-0.109	0.3972	0.0309
O00154-4	ACOT7	0.2586	0.4373	1.1908
Q969R2	OSBP2	0.1682	0.61	0.8539
Q5H8X8	UTS2	-1.1119	9.0857	2.2823
P46108-2	CRK	-1.7532	7.5329	4.8806
Q9Y2A7	NCKAP1	0.301	1.0206	1.1681
Q9UBK8	MTRR	0.3314	1.1482	1.3369
Q99714	HSD17B10	0.2146	1.588	0.3553
Q96C23	GALM	0.4286	1.076	0.8411
P08243	ASNS	1.1395	6.0094	4.0929
Q9UJC3	HOOK1	0.1632	0.5999	1.1883
Q14653	IRF3	0.7517	2.5009	0.6429
P15927	RPA2	0.369	0.2696	3.3018
E9PSI1	CHMP4A	-0.3554	1.581	0.1689
O75879	PET112	-0.9068	3.1921	2.8403
O43396	TXNL1	0.0459	1.0223	0.2651
Q8IWJ2	GCC2	1.3941	2.5273	1.3299
P68371	TUBB4B	-0.0709	0.5811	0.0629
Q8NFD5	ARID1B	-0.2606	2.5913	0.0377
Q9P2X3	IMPACT	0.3329	1.0271	0.8186
Q93063	EXT2	-0.6393	6.1256	0.364
Q96BY6	DOCK10	-0.7641	3.5288	0.5595
P28074	PSMB5	0.111	0.2063	0.3462
P61956	SUMO2	0.005	0.5281	0.4703
Q99436	PSMB7	0.1495	0.581	0.3443
P62937	PPIA	-0.373	1.8075	1.4322
O95297	MPZL1	0.1772	2.3341	0.4052
Q96H20	SNF8	0.2572	1.3772	0.2025
P51965	UBE2E1	-0.2429	0.0954	1.4127
P08134	RHOC	-0.3853	1.0868	0.7214
Q8N1B4	VPS52	0.717	2.4787	2.234
P12081	HARS	0.1763	0.8686	0.6387
P40926	MDH2	0.1563	1.4117	0.0889
P10176	COX8A	-0.1553	0.113	0.6868
Q9NR12	PDLIM7	0.2603	1.934	0.5472
Q52LJ0-2	FAM98B	-0.215	0.569	0.9084
Q8NBT2	SPC24	0.1308	0.0138	0.2778
O43447	PPIH	0.1968	1.1667	0.3149
Q6ZRS2	SRCAP	0.2956	0.0948	0.7001
Q12904	AIMP1	-0.2087	1.4585	0.3775
Q02978	SLC25A11	0.2923	1.2325	0.8982
Q9BV57	ADI1	-0.1782	3.5314	0.7986
Q9Y312	AAR2	-0.2783	1.0039	0.5019
Q06546	GABPA	-0.0986	1.1729	0.3067
P23025	XPA	-0.7472	6.4786	0.0262
Q08257	CRYZ	0.2204	0.5683	0.9509
Q8NDT2	RBM15B	-0.2274	0.8263	0.3675
Q8IWW6	ARHGAP12	-0.2996	0.143	0.5088
P48739	PITPNB	-0.0384	0.6246	0.2821
Q96JP5	ZFP91;ZFP91-CNTF	-0.0387	0.6637	0.3285
P62277	RPS13	0.2835	1.4634	0.933
P61326	MAGOH	-0.139	0.4818	0.2408
Q8IYB5-3	SMAP1	-0.4165	3.5183	0.0377
Q08378	GOLGA3	1.336	6.4617	2.723
P08107	HSPA1A	-0.2907	2.4863	0.5617
P05198	EIF2S1	0.2031	1.7681	0.3361
Q96GK7	FAHD2A;FAHD2B	-0.6719	3.2282	1.6856
Q15349	RPS6KA2	-0.042	0.5923	0.195
Q15582	TGFBI	0.2649	0.323	0.8013
Q96ME7	ZNF512	-0.279	0.7749	0.6225
O00139-2	KIF2A	0.0072	0.4575	0.4564
O14519	CDK2AP1	-0.6197	1.6421	1.6173
Q6ZSJ8	C1orf122	-0.5886	1.3157	2.4722
P54136	RARS	0.1822	1.3074	0.4225
B1AT46	GMEB1	0.3295	0.752	0.7473
Q9GZZ9	UBA5	-0.0543	0.54	0.5332
Q9UPR3	SMG5	0.27	1.0179	0.0872
Q8IXI1	RHOT2	-0.1657	0.7492	0.3926
Q9BPX5	ARPC5L	0.1995	0.7232	0.6422
Q9NVG8	TBC1D13	-0.8538	2.6282	5.3023
Q9Y512	SAMM50	0.2366	1.6536	0.4473
Q9UGP4	LIMD1	-0.153	0.9839	0.0128
P17252	PRKCA	0.0861	0.2187	0.2027
Q13572	ITPK1	-0.1026	0.0859	0.2512
Q9H0R8	GABARAPL1	-0.4254	0.2953	1.6599
Q969M3	YIPF5	0.6883	1.5458	1.5116
Q05682-6	CALD1	0.2718	0.3316	1.3959
P08236	GUSB	0.0975	2.3662	0.6447
Q5T8P6-3	RBM26	0.0696	0.0904	0.3103
Q96EA4	SPDL1	0.0687	1.2009	1.5029
O14964	HGS	0.0008	0.2211	0.1717
Q9NRR4	DROSHA	-0.0336	0.1105	0.0063
Q12872	SFSWAP	-0.8722	2.8625	1.4266
Q13492	PICALM	0.19	1.3139	0.2124
Q8IWT0	ZBTB8OS	-0.3685	0.9793	0.7271
Q13610	PWP1	-0.116	1.0201	0.0224
Q5TC12	ATPAF1	0.5281	0.8626	0.8115
Q96JB2	COG3	1.6408	6.5346	4.853
Q9Y224	C14orf166	-0.0014	0.386	0.2028
P04899	GNAI2	-0.0765	0.5493	0.8374
P02786	TFRC	0.0804	1.147	1.4128
Q9Y320	TMX2	-0.1055	0.2302	0.8043
Q69YL0	NCBP2-AS2	0.4645	0.696	0.748
P24534	EEF1B2	-0.3289	2.5057	0.257
Q13889	GTF2H3	-0.0351	1.2222	1.2132
Q8IXM3	MRPL41	-0.3236	2.0026	0.137
Q9Y3L5	RAP2C	0.9497	2.2168	1.0849
Q9NUQ6-2	SPATS2L	-0.6353	0.4801	2.5897
Q1KMD3	HNRNPUL2;HNRNPUL2-BSCL2	0.1267	0.0655	0.8196
O00592	PODXL	-0.0008	1.2375	0.6131
Q8WUM0	NUP133	0.1406	0.6384	0.2719
O43399-3	TPD52L2	0.3926	1.8129	0.1481
Q9UI12	ATP6V1H	0.4295	4.2989	0.0228
P54578	USP14	0.2019	0.93	0.4762
Q12800	TFCP2	0.9229	2.7412	1.1747
Q9H497	TOR3A	0.2287	0.1173	0.8438
Q9BW60	ELOVL1	0.4009	0.0398	1.6166
P52298	NCBP2	-0.4167	0.8456	1.7773
Q6XZF7	DNMBP	0.2149	0.4952	2.1599
O43776	NARS	0.2213	1.1923	0.5569
P82932	MRPS6	-0.381	1.5742	0.9304
Q9GZR7	DDX24	0.3149	2.9669	0.351
P23526	AHCY	0.0377	0.0554	0.1685
Q6KB66	KRT80	1.6562	9.5745	5.4589
Q8TE77	SSH3	0.373	3.3418	0.0246
Q9H7E2	TDRD3	0.0201	0.6356	0.5954
Q9H0G5	NSRP1	-0.3911	1.6549	1.1657
Q8IWT6	LRRC8A	0.5278	2.2017	1.2104
O00469-2	PLOD2	0.1658	3.3663	0.4281
G3V325	ATP5J2-PTCD1;PTCD1	0.1996	1.1432	2.0561
Q8IZ69	TRMT2A	-0.2788	0.062	1.1165
P11717	IGF2R	-0.7613	5.0848	2.1373
Q9Y5A7	NUB1	0.9751	2.6457	5.5781
Q13825	AUH	0.4788	0.153	1.2038
Q9NRG4	SMYD2	0.36	0.2294	1.2668
Q8NE71	ABCF1	-0.1686	2.9776	0.3728
Q9BT78	COPS4	0.1141	0.6055	0.1175
O15121	DEGS1	-0.313	0.5931	1.0229
P10644	PRKAR1A	-0.2515	1.813	3.0196
Q9Y6M0	PRSS21	0.9729	2.042	1.0821
Q9BZF9	UACA	-0.0159	0.702	0.5358
P55769	NHP2L1	0.3673	1.5356	0.6619
Q14126	DSG2	-0.311	0.8756	1.1802
Q86WR0	CCDC25	0.0096	0.2217	0.2292
Q9UBS8	RNF14	0.7915	5.8677	1.0137
Q6NTF9	RHBDD2	-1.1733	2.0696	2.809
Q658Y4	FAM91A1	-0.4571	0.1376	2.1571
O14907	TAX1BP3	0.3442	2.9718	0.2748
O75083	WDR1	-0.0683	0.9306	0.205
P07311	ACYP1;FBN3	-0.4586	0.3715	1.1845
P60981	DSTN	-0.2802	0.9136	1.0157
Q8TDP1	RNASEH2C	0.0957	0.6748	0.1339
Q9UK32	RPS6KA6	-1.031	4.716	2.7567
Q03701	CEBPZ	-0.4638	2.5206	0.7125
P41208	CETN2	-0.095	0.5359	0.061
P46934-4	NEDD4	2.8256	6.7383	7.8796
Q8N5C6	SRBD1	-0.0765	0.1266	0.514
Q8NCM8	DYNC2H1	0.1391	1.201	0.8929
Q9BW91	NUDT9	-0.3669	2.2842	0.9823
F8W031		0.4458	1.5088	2.5323
P25398	RPS12	-0.0833	0.128	0.6556
Q9BXB4	OSBPL11	-0.3487	2.303	0.6874
Q9H633	RPP21;TRIM39R	0.5923	2.149	0.8387
Q6P2E9	EDC4	-0.2221	1.1273	0.6417
Q9NQH7	XPNPEP3	-0.2238	0.0993	0.3116
P35606	COPB2	0.3979	3.1116	0.7581
Q9UBB4	ATXN10	-0.0982	1.2492	0.016
Q6WCQ1	MPRIP	0.1529	0.5926	0.3672
Q8IYB3	SRRM1	-0.1656	0.607	0.2768
Q9BUL5	PHF23	-0.5907	1.8332	0.4494
Q8IWB1	ITPRIP	0.111	0.2521	0.7313
A8CG34	POM121C	0.6976	1.9181	2.6921
Q05086	UBE3A	1.3869	2.7396	2.0744
O75390	CS	0.1901	0.3476	0.8362
Q16527	CSRP2	-0.7386	3.6552	0.6985
O43148	RNMT	-0.2634	0.1153	1.0938
Q9P2W1	PSMC3IP	-0.4378	1.0472	0.0998
Q8N9M1	C19orf47	0.1331	0.7424	0.1208
Q9BU61	NDUFAF3	-1.3927	0.5885	5.0582
A6NEM2	HCFC1	-0.236	1.5745	0.5317
Q96FC9-2	DDX11;DDX12P;DDX11L8	0.763	1.2302	6.588
Q92993	KAT5	0.6251	1.1829	2.8625
P84077	ARF1	-0.0079	0.6565	0.419
O15230	LAMA5	-0.1661	0.3454	0.2819
B4DL54	CHURC1-FNTB;FNTB	0.2145	2.4977	0.4038
Q9UER7	DAXX	-0.3803	0.5414	3.4499
Q9NP58	ABCB6	-2.205	0.7502	1.2647
O00470	MEIS1;MEIS2	0.5648	1.029	3.8375
Q9Y5X3	SNX5	0.1031	0.2413	0.6801
O00231	PSMD11	0.1635	0.6483	0.3948
Q7Z2E3	APTX	0.2685	0.2545	0.6293
Q96RQ1	ERGIC2;RLN3	-0.316	0.977	1.9261
Q9ULM3	YEATS2	0.0151	0.1259	0.5319
O00472	ELL2	1.1232	1.3624	2.6153
O75528	TADA3	-0.014	0.1892	0.0173
P02545	LMNA	-0.0082	0.6952	0.4377
Q15428	SF3A2	-0.2464	0.4111	0.8925
O43715	TRIAP1	-0.5501	1.6948	1.3133
O95169	NDUFB8	0.1357	0.0399	0.4306
Q96AY3	FKBP10	-0.638	2.7456	1.8251
P62280	RPS11	-0.0541	0.3434	0.6152
P49590	HARS2	0.4831	1.4968	1.8326
Q12931	TRAP1	0.2792	1.7548	0.9829
Q86VW0	SESTD1	-0.8356	1.0369	2.1506
Q9Y570	PPME1	-0.1514	2.0494	0.0699
Q9UBI1	COMMD3	-0.4639	2.7499	0.9446
O15091	KIAA0391	-0.4376	3.0275	0.5322
O14556	GAPDHS	0.226	0.4036	0.5517
Q9NY27	PPP4R2	-0.2945	2.2933	0.4882
Q05932	FPGS	-0.1181	0.9767	0.1676
Q09472	EP300	0.2141	0.0076	0.7619
Q9BSH5	HDHD3	0.2248	1.0524	0.5389
O14733	MAP2K7	-0.7255	6.1029	0.041
Q9BXS6	NUSAP1	0.0565	1.5611	1.4559
P13674-2	P4HA1	0.2338	0.4786	0.1271
Q9Y4A5	TRRAP	0.2303	0.5635	0.3897
Q8IXI2	RHOT1;TMEM91	0.1011	0.0963	0.2966
P61160	ACTR2	-0.1025	1.0396	0.0155
Q86YR5	GPSM1	0.3101	0.0788	2.3452
Q9BUV8	C20orf24	-0.3966	0.9732	0.6296
P17301	ITGA2	0.4788	2.2482	1.7739
Q15014	MORF4L2	-0.3258	1.8597	0.459
E9PLY5	MACF1	0.6566	2.2584	3.5889
B1ALY0	PALM2-AKAP2;PALM2	-0.686	0.3507	3.681
O00560	SDCBP	0.1713	0.8201	0.1237
P17812	CTPS1	0.4915	2.4043	2.0808
F8VV52	CNOT2	1.2538	1.9954	2.3574
Q9Y6N5	SQRDL	0.5279	1.3918	1.6926
Q16626	MEA1	0.1817	0.197	0.5581
Q9C0C2	TNKS1BP1	0.3999	2.0898	1.6759
Q13136	PPFIA1	0.0687	0.3494	0.0562
Q9NXC5	MIOS	0.9502	2.1677	2.5549
Q96S55	WRNIP1	-0.0995	0.3516	0.8802
Q9BQ95	ECSIT;ZNF428	-0.0473	1.6126	1.8807
P78346	RPP30	-0.1652	0.0966	0.7109
Q05655	PRKCD	0.3192	0.2614	0.9885
P52272	HNRNPM	-0.2026	0.9396	0.6605
P43487	RANBP1	0.1352	0.2836	1.0545
Q92520	FAM3C	1.6563	1.519	2.888
O75717	WDHD1	-0.3506	2.2128	0.5258
O43824	GTPBP6	0.6661	1.8579	1.5849
O15533	TAPBP	-0.8702	3.446	5.0489
P35527	KRT9	0.5713	1.1953	1.8803
Q8WUF5	PPP1R13L	0.3243	3.2647	0.4147
Q8WUY8	NAT14	1.0845	2.0514	2.0086
Q9UHB7	AFF4	0.7474	1.853	1.5253
Q8TB52	FBXO30	0.6055	0.4044	1.6848
P50402	EMD	-0.2147	2.0079	0.3345
O95071	UBR5	0.1046	1.4951	0.3187
P63098	PPP3R1;WDR92	-0.2309	1.581	0.1339
Q93050	ATP6V0A1	0.3654	0.0607	1.7449
Q4KMP7	TBC1D10B	-0.5595	1.8594	1.5381
O60671	RAD1	-0.1007	0.2906	0.1658
P56381	ATP5E;ATP5EP2	0.593	0.7966	1.6216
O43823	AKAP8	-0.4023	3.214	0.3323
O75446	SAP30	-0.1917	0.6557	0.0859
Q8NHG8	ZNRF2	2.9333	5.6649	2.9515
Q9H8V3	ECT2	-0.1572	0.0014	0.5337
P32969	RPL9	-0.0853	1.053	1.4027
Q9HAV0	GNB4	-0.3541	2.5382	0.2477
P18031	PTPN1	0.4032	1.6789	1.5191
Q9GZY8-2	MFF	-0.5178	0.3938	2.1541
P20839	IMPDH1	0.0042	0.8908	0.792
P32322	PYCR1	0.1322	1.1259	0.1297
Q13523	PRPF4B	0.2591	1.2469	0.5201
Q5J8M3	EMC4	-0.6102	3.7884	1.0185
Q6UW78	C11orf83	-0.8354	5.2326	0.5464
Q9HB90	RRAGC;RRAGD	0.1263	0.2384	0.491
Q9H583	HEATR1	0.3009	1.7981	0.9042
P06744	GPI	-0.316	1.263	1.2905
Q9NPL8	TIMMDC1	0.5938	1.2353	0.8776
P14868	DARS	0.0553	0.3667	0.3498
O95302	FKBP9	-0.1004	1.5874	0.2973
Q9Y5K6	CD2AP	-0.3517	0.7753	1.7753
Q15054	POLD3	-0.4746	2.3496	0.4563
Q13541	EIF4EBP1	-0.3282	2.7319	0.3924
Q8TEW0	PARD3	-0.6189	1.4837	1.5211
Q9NQE9	HINT3	3.1202	5.3743	5.3235
P41252	IARS	0.3274	1.8522	1.3584
O14745	SLC9A3R1	0.0966	0.3667	0.2593
P62910	RPL32	-0.0565	0.3147	0.623
Q9H1A4	ANAPC1	0.0922	0.0198	0.4622
Q13049	TRIM32	0.0484	0.801	0.7625
P22234	PAICS	-0.0573	0.4181	0.1081
Q9P2K8	EIF2AK4	0.7283	0.7906	3.5374
Q8IZH2	XRN1	1.7069	6.6401	2.0846
O43913	ORC5	-0.1168	0.4908	0.7543
P13010	XRCC5	0.0209	0.0487	0.0488
Q9Y5J7	TIMM9	0.3055	0.9071	0.2437
Q12874	SF3A3	0.0148	0.0535	0.0277
Q99417	MYCBP	-0.2209	1.2669	0.2549
Q5JRX3	PITRM1	0.3046	0.9495	1.4743
J3KQ37	RGPD8	-1.0236	4.8404	2.29
P29692-3	EEF1D	0.0536	0.4747	0.1316
P50897	PPT1	-0.5544	1.9384	3.1951
Q9NQ55	PPAN	-0.2641	1.9505	0.2413
Q15819	UBE2V2	-0.4079	2.4539	1.6304
Q99808	SLC29A1	-0.6687	2.463	2.7415
Q16342	PDCD2	-0.069	2.0866	1.2467
Q9NVI7-2	ATAD3A	0.4279	4.8559	0.8921
Q92626	PXDN	2.0136	7.573	5.3808
O95865	DDAH2	-0.1015	0.9065	0.0743
P11387	TOP1	0.2616	0.748	1.2824
Q68EM7	ARHGAP17	-0.1409	0.1049	0.737
P42224	STAT1	0.2423	2.0727	0.4337
Q4VC31	CCDC58	-0.8292	1.0614	3.1508
Q9Y2R0	COA3	0.0922	0.3837	0.0108
Q16880	UGT8	0.6967	3.3211	0.5549
Q5RKV6	EXOSC6	-0.6202	5.5803	1.247
Q12792	TWF1	0.2091	0.4654	0.9542
Q14344	GNA13	0.1503	1.9901	0.4266
Q00577	PURA	-0.0563	0.5847	0.5376
Q9BV44	THUMPD3	0.1114	1.3746	0.0918
Q8WXI7	MUC16;AP1M1	-0.4304	0.9006	1.1012
H0YIV9	GATC	0.4286	0.4219	2.1957
Q7Z4V5	HDGFRP2	0.372	1.2538	1.1551
Q96ME1	FBXL18	1.1176	4.35	4.1597
P08047	SP1	-0.7398	3.8644	2.1103
Q96PY6	NEK1	-2.3283	8.2641	6.2018
P61011	SRP54	0.4986	2.5605	2.0282
Q13867	BLMH	-0.1425	0.4464	0.4809
Q49A26	GLYR1	-0.012	0.5288	0.2119
Q8NC96	NECAP1	0.4396	0.4514	0.836
Q15800	MSMO1	-0.6732	1.6437	2.5512
Q27J81	INF2	0.045	0.1051	0.1241
P39687	ANP32A	-0.0411	0.0444	0.2657
Q9H967	WDR76	0.7731	2.7874	3.55
Q8N999	C12orf29	0.1429	0.0043	0.1347
Q14738	PPP2R5D	0.2521	1.0385	0.7411
Q9BZG1	RAB34	-0.2217	0.5922	0.9148
Q8N183	NDUFAF2	0.0648	1.5609	0.5243
Q9Y4P3	TBL2	0.1865	1.2142	0.2705
P00505	GOT2	0.133	0.9506	0.1294
Q92575	UBXN4	-0.7678	0.4455	2.3461
Q9H4F8	SMOC1	1.7985	4.2512	4.2278
O43237	DYNC1LI2	-0.4803	0.4444	1.8908
Q13428-3	TCOF1	-0.0511	0.9615	0.2035
P62244	RPS15A	-0.0375	0.3692	0.3648
Q96RS6	NUDCD1	0.4352	1.2728	0.8929
O14578-4	CIT	0.4109	1.2499	0.0562
O15212	PFDN6	-0.151	0.1981	0.9811
P15144	ANPEP	-3.7338	9.7801	11.15
P48449	LSS	-0.0083	1.2076	0.6551
P33240	CSTF2	-0.1535	1.4537	0.1181
O00233	PSMD9	-0.0341	0.1463	0.0853
Q53HL2	CDCA8	-0.4449	2.5767	0.1311
P61964	WDR5	-0.4399	2.573	0.9443
Q9Y4X0	AMMECR1	0.4938	0.3844	1.845
A4D1P6	WDR91	0.1587	0.0219	0.3472
Q9H4A4	RNPEP	0.0553	0.7148	0.9464
Q9BVG8	KIFC3	0.0655	0.3045	0.0428
O60271-4	SPAG9	-0.7603	1.1479	0.6618
Q9NXF7	DCAF16	-0.0767	0.0058	0.3055
O95347	SMC2	-0.0999	0.7119	0.1562
P35555	FBN1	1.3056	1.7059	4.6289
Q15067	ACOX1	0.2028	0.4247	0.334
Q9NZJ6	COQ3	0.0193	1.3552	0.5756
O15294	OGT	-0.5416	1.1211	2.8474
Q96QR8	PURB	-0.0188	1.4265	0.8945
P30050	RPL12	-0.0699	0.1127	0.3305
Q9Y3A3	MOB4	0.851	3.5999	2.5882
Q9UGI8	TES	0.2855	2.4581	0.6222
Q8N5P1	ZC3H8	0.0031	0.4465	0.2999
Q9UQB8	BAIAP2;CCDC43	0.8032	2.3839	1.1552
Q9Y4B6	VPRBP	0.9762	1.9502	2.3852
Q14644	RASA3	-0.418	1.2469	0.2527
O00330	PDHX	0.2454	1.2733	0.4015
Q9Y2R4	DDX52	0.253	0.6778	0.5146
P35232	PHB	0.2789	0.9755	1.5072
Q5TCU3	TPM2	-0.7867	5.6212	0.2618
Q9H3H3	C11orf68	-0.1371	0.3983	0.2155
Q86W92-2	PPFIBP1	0.9257	5.1735	0.4694
Q9H089	LSG1	-0.1981	0.5768	1.7891
Q8ND24	RNF214	0.0301	0.8907	0.3095
Q8TCD5	NT5C	-0.225	0.012	0.9156
Q6UW68	TMEM205	-0.2979	1.0026	0.5536
Q8N1G4	LRRC47	0.0743	0.554	0.0131
O14777	NDC80	-0.184	0.1167	1.2126
Q8WUX2	CHAC2	-0.4889	2.4837	0.1905
Q9NNW7	TXNRD2	0.2679	0.6183	0.4035
Q6AI08	HEATR6	0.9647	1.6321	1.9668
P00966	ASS1	2.0426	10.8343	4.2016
P11274	BCR	0.7852	3.1355	2.3532
O75616	ERAL1	-0.2099	0.0538	1.31
Q9ULJ7	ANKRD50	-0.1652	0.2752	0.1575
P04406	GAPDH	0.0304	0.0262	0.1492
Q7L5Y9	MAEA	0.7732	1.7257	2.8111
O95905	ECD	-0.5201	1.786	1.3925
Q8IW35	CEP97	0.4069	0.567	0.9009
Q9H977	WDR54	0.3474	0.9924	1.8955
P62834	RAP1A;RAP1B	-0.8684	2.3694	2.5819
P20618	PSMB1	-0.0675	0.2791	0.1547
P53621	COPA	0.2869	1.6398	0.9928
O43242	PSMD3	0.1669	2.0023	0.0543
P49916	LIG3	-0.1268	2.6086	0.7586
Q9HAU0	PLEKHA5	-0.128	0.3381	0.2538
P62875	POLR2L	-0.5857	0.967	2.834
P17693	HLA-G	-0.8445	2.3399	0.2106
Q53H12	AGK	-0.3926	1.3802	0.7544
Q15382	RHEB	0.1973	0.1877	1.2686
Q9Y399	MRPS2	-0.1448	0.347	1.7746
Q07021	C1QBP	-1.2756	7.8259	1.3851
O75177	SS18L1	0.8199	2.6444	2.7337
Q9NQ48	LZTFL1	0.1381	0.5242	0.2473
Q8NEF9	SRFBP1	0.5868	0.4052	2.3232
P25205	MCM3	-0.2046	0.1823	1.3837
Q15771	RAB30	0.3678	0.5352	0.7307
Q76L83	ASXL2	-1.9854	7.5791	6.0945
O15357	INPPL1	0.3584	1.2016	1.5794
O14662	STX16;STX16-NPEPL1	1.5617	5.1911	2.0745
P00558	PGK1	-0.2969	2.1968	0.7308
Q9NV31	IMP3	1.1269	4.8085	2.9463
Q86Y82	STX12	0.3743	0.5557	2.809
Q00765	REEP5	0.2447	0.5523	1.1043
P61247	RPS3A	-0.0151	0.0334	0.109
Q7Z4H3	HDDC2	0.6909	2.0115	2.2666
Q13228	SELENBP1	-0.4025	0.5856	2.278
[truncated: 3,544 more rows]
