# Supplementary material for: Rules of Engagement for Components of Membrane Protein Biogenesis at the Human Endoplasmic Reticulum
Source: Int J Mol Sci. 2025 Sep 10;26(18):8823. doi: 10.3390/ijms26188823 (PMC12469465; doi:10.3390/ijms26188823)
Supplement: Supplementary file 1 [file ijms-26-08823-s001.zip › supplementary files/Table S17.xlsx]

## Sheet: Blatt1
Table S 17. Summary of putative genetic interactions.
	KTN1	RRBP1	SEC61A1	TRAP	Sec62	Sec63	Sec62 KO	Sec63 KO	TRAM1	WRB	SND2	SW	PEX3	SRA	ERj1	BiP	WS	function
ARIH1					X					X								ubiquitin-ligase
ASTERIX																	X	ER protein import
ATF6																X		UPR
ATG101																	X	autophagy
ATG3			X															ubiquitin-conjugating
ATG12				X						X	X							ubiquitin-like
ATP2A2																	X	ER calcium homeostasis
BAD				X														apoptosis regulator
BAG1			X															cytosolic chaperone
BAG3			X		X													cytosolic chaperone
BCL2L2																	X	apoptosis regulator
CALR																	X	ER chaperone
CALU																	X	ER calcium homeostasis
CANX																X		ER chaperone
CASP7																	X	cytosolic protease
CASP9																	X	apoptosis regulator
CBX4																	X	SUMO-ligase
CDC34					X													ubiquitin-ligase
CDC37L1									X									cytosolic chaperone
DDOST												X						N-glycosylation
DERL2																	X	ERAD
DNAJB2										X								cytosolic chaperone
DNAJB4		X	X															cytosolic chaperone
DNAJB6			X															cytosolic chaperone
DNAJB11																X		ER chaperone ERj3
DNAJC1																	X	ER chaperone ERj1
DNAJC11																	X	mitochondrial chaperone
DNAJC12										X								cytosolic chaperone
DNAJC13					X													cytosolic chaperone
DNAJC15													X					mitochondrial chaperone
DNAJC17									X								X	cytosolic chaperone
DNAJC25					X													ER chaperone ERj7
EDEM3							X											ERAD
EMC3		X															X	ER protein import
EMC7																	X	ER protein import
EMC10																X	X	ER protein import
ERj1																X		ER chaperone
ERJ3																X		ER chaperone
ERP44																X		ER chaperone
FKBP2																	X	ER folding
FKBP9																	X	ER folding
FKBP10																	X	ER folding
FKBP15		X																ER chaperone
HERC1																	X	ubiquitin-ligase
HERC2				X														ubiquitin-ligase
HLTF			X	X	X												X	ubiquitin-ligase
HSBP1			X							X								cytosolic chaperone
HSPA1A			X															cytosolic chaperone
HSPA2								X										cytosolic chaperone
HSPA5							X										X	ER chaperone BiP
HSPA12A												X						cytosolic chaperone
HSPB1							X	X										cytosolic chaperone
HSPB6													X					cytosolic chaperone
HSPB8			X		X					X							X	cytosolic chaperone
HSPH1			X															cytosolic chaperone
HSP90AB1			X															cytosolic chaperone
HSP90AB2P																	X	cytosolic chaperone
HSP90B1							X									X		ER chaperone
HYOU1																X		ER chaperone
ISG15		X			X								X		X			ubiquitin-like
ITCH																X	X	ubiquitin-ligase
ITPRIP					X													ER calcium homeostasis
ITPR1					X												X	ER calcium homeostasis
KCMF1															X	X	X	ubiquitin-ligase
LRRC59					X													ER mRNA targeting
LTN1								X										ubiquitin-ligase
MANF					X		X									X		ER chaperone
MARCH5					X													ubiquitin-ligase
MID1		X	X	X	X					X						X	X	ubiquitin-ligase
MTCH1																	X	mito protein import
MYCBP2			X		X				X									ubiquitin-ligase
N4BP1																	X	NEDD4-interacting
NEDD4		X	X													X		ubiquitin-ligase
NEDD4L					X												X	ubiquitin-ligase
NEDD8										X	X	X					X	ubiquitin-like
NOMO2																	X	ER protein import
NOMO3																	X	ER protein import
OPTI																	X	ER protein import
OSTC			X															N-glycosylation
OXA1L																	X	protein transport
P4HA1																	X	prolyl-hydroxylation
P4HA2																	X	prolyl-hydroxylation
PDCD2																	X	apoptosis
PDCD4																	X	apoptosis
PDIA3																X	X	ER folding
PDIA4							X	X								X		ER folding
PEX3																	X	peroxisome + ER protein import
PPIB																X		ER folding
PPIL4																X		ER folding
RBBP6																	X	ubiquitin-ligase
RCN1																	X	ER calcium homeostasis
RING1												X						ubiquitin-ligase
RNF5																	X	ubiquitin-ligase
RNF13																X		ubiquitin-ligase
RNF25										X							X	ubiquitin-ligase
RNF31							X											ubiquitin ligase
RNF138																	X	ubiquitin-ligase
RRBP1	X								X							X	X	ER mRNA targeting
SEC22B	X																	protein transport
SEC23B				X		X												protein transport
SEC24A				X					X									protein transport
SEC31A									X									protein transport
SEC61G							X										X	ER protein import
SEC63																X		ER protein import
SEL1																X	X	ERAD
SERCA2																	X	ER calcium homeostasis
SH3PF1		X																ubiquitin-ligase
SMURF2																	X	ubiquitin-ligase
SPPL2A							X										X	endosomal peptidase
SRP54			X													X		ER protein import
SRP68			X													X		ER protein import
SRP72			X															ER protein import
SRPRA		X	X	X	X				X	(X)						X	X	ER protein import
SRPRB			X	X	X				X	(X)						X	X	ER protein import
ST13		X	X	X	X												X	cytosolic chaperone
SUMO2												X						ubiquitin-like
TIMM2																X		mito protein import
TIMM9															X			mito protein import
TIMM10B							X											mito protein import
TIMM13																	X	mito protein import
TIMM17A																	X	mito protein import
TIMM23			X															mito protein import
TIMM44																X		mito protein import
TMCO1					X													ER protein import
TMUB2							X											ubiquitin-related
TOM1L1																	X	mito protein import
TOMM6			X													X		mito protein import
TOMM7			X															mito protein import
TOMM20												X						mito protein import
TOMM22																	X	mito protein import
TOMM40																	X	mito protein import
TRAPA												X						ER protein import
TRAPB					X													ER protein import
TRC35			X															ER protein import
TRIM4				X														ubiquitin ligase
UBA2																	X	SUMO-conjugating
UBE2A																	X	ubiquitin-conjugating
UBE2B																	X	ubiquitin-conjugating
UBE2C									X									ubiquitin-conjugating
UBE2E1																		ubiquitin-conjugating
UBE2F												X					X	NEDD8-conjugating
UBE2G1																	X	ubiquitin-conjugating
UBE2G2										X	X	X						ubiquitin-conjugating
UBE2I												X						SUMO-conjugating
UBE2K																	X	ubiquitin-conjugating
UBE2L3																	X	ubiquitin-conjugating
UBE2S																		ubiquitin-conjugating
UBE2T					X													ubiquitin-conjugating
UBE3A																X		ubiquitin-ligase
UBE3C					X													ubiquitin-ligase
UBE4A			X															ubiquitin-ligase
UBE4B							X											ubiquitin-conjugating
UBE20			X													X		ubiquitin-conjugating
UBES2					X													ubiquitin-conjugating
UBFD1																	X	ubiquitin-related
UBR1			X													X	X	ubiquitin-ligase
UBR7			X															ubiquitin-ligase
UEVLD																X	X	ubiquitin-conjugating
UFL1			X															ubiquitin-ligase
UFM1			X														X	ubiquitin-like
USP3																	X	ubiquitin hydrolase
USP11					X													ubiquitin hydrolase
USP12																	X	ubiquitin peptidase
USP16																	X	ubiquitin hydrolase
USP28																	X	ubiquitin peptidase
USP33																	X	ubiquitin peptidase
WWP2							X											ubiquitin ligase
ZNF451												X						SUMO-ligase
ZNRF2			X													X		ubiquitin-ligase
	2	10	32	11	25	1	13	4	9	10	3	11	3	0	3	33	75	total
	0	4	11	2	14	0	5	0	2	6	3	7	0	0	2	10	30	ubiquitin related
