# Supplementary material for: Rules of Engagement for Components of Membrane Protein Biogenesis at the Human Endoplasmic Reticulum
Source: Int J Mol Sci. 2025 Sep 10;26(18):8823. doi: 10.3390/ijms26188823 (PMC12469465; doi:10.3390/ijms26188823)
Supplement: Supplementary file 1 [file ijms-26-08823-s001.zip › supplementary files/Table S20.xlsx]

## Sheet: Blatt1
Table 20. Statistics for the identification of clients of membrane insertion components.
Proteins	SEC61A1	SEC62	SEC62 ko	SEC63	SEC63 ko	BiP	ERj1	TRAM	TRAP	TRAP ko
Quantified proteins	7212	6686	6195	6655	6195	5543	4947	7502	7670	5920
Statistically analyzed proteins	5129	4819	6195	6655	6195	5543	4947	5961	5911	5920
representing the secretory pathway (%)	26	28	26	28	26	28	27	28	27	36
Proteins with SP (%)	6	7	5	7	5	7	6	7	7	nd
N-Glycoproteins (%)	8	9	7	9	7	9	8	9	8	nd
Membrane proteins (%)	12	14	12	14	12	14	13	14	13	nd
Positively affected proteins	342	196	121	13	103	406	80	118	77	39
Negatively affected proteins	482	155	208	21	199	340	92	86	180	279
representing the secretory pathway (%)	61	25	48	50	37	28	30	48	40	36
Negatively affected proteins with SP (%)	41	12	30	14	11	10	8	16	22	12
Negatively affected N-glycoproteins (%)	45	13	33	24	18	11	13	21	23	17
Negatively affected membrane proteins (%)	36	8	21	38	21	13	11	24	26	23
Negatively affected proteins with SP	197	18	62	3	21	33	7	13	38	34
including N-glycoproteins	158	12	50	2	16	25	7	7	28	30
corresponding to %	80	67	81	67	76	76	100	54	74	88
including membrane proteins	77	2	18	2	9	15	2	4	19	16
corresponding to %	39	11	29	67	43	45	29	31	50	53
Negatively affected proteins with TMH	98	6	22	6	29	22	8	17	22	41
including N-glycoproteins	56	5	8	3	14	9	3	9	11	17
corresponding to %	57	83	36	50	48	41	38	53	50	41
Negatively affected peroxisomal proteins	1	3	0	0	2	1	0	2	0	1
corresponding to %	0	2	nd	nd	1	0	nd	2	nd	0
including membrane proteins	1	0	nd	nd	2	1	nd	0	0	1
corresponding to %	100	nd	nd	nd	100	100	nd	nd	nd	100
Negatively affected mitochondrial proteins	29	27	22	1	25	34	7	8	14	21
corresponding to %	1	17	11	5	13	10	8	9	1	1
including membrane proteins	11	4	7	1	10	9	2	4	3	8
corresponding to %	38	15	32	100	40	26	29	50	21	38
