# Supplementary material for: Rules of Engagement for Components of Membrane Protein Biogenesis at the Human Endoplasmic Reticulum
Source: Int J Mol Sci. 2025 Sep 10;26(18):8823. doi: 10.3390/ijms26188823 (PMC12469465; doi:10.3390/ijms26188823)
Supplement: Supplementary file 1 [file ijms-26-08823-s001.zip › supplementary files/Table S14_ws_full_lo.xlsx]

## Sheet: Sheet 1
Accession	Gene	Full protein name	log2 fold change	Subcellular location	SS or TMD	Glycosylation sites	SP or TMD seq.
Q6P2H3	CEP85	Centrosomal protein of 85 kDa	-4.72406	Cytoskeleton, Nucleolus, Nucleus, Spindle pole, Microtubule organizing center, Centrosome, Cytoplasm		0
Q8N412	STPG2	Sperm-tail PG-rich repeat-containing protein 2	-4.52942			0
Q14728	MFSD10	Major facilitator superfamily domain-containing protein 10	-3.99431	Membrane	TMD	0	VVFLGLLLDLLAFTLLLPLLP
Q5VT25	CDC42BPA	Serine/threonine-protein kinase MRCK alpha	-3.94176	Cytoplasm		0
O75340	PDCD6	Programmed cell death protein 6	-3.77989	Nucleus, Nucleus membrane, Endosome, Endoplasmic reticulum membrane		0
A8MY62	LACTBL1	Putative beta-lactamase-like 1	-3.74106			0
Q9UHX1-2	PUF60	Poly(U)-binding-splicing factor PUF60	-3.69043	Nucleus		0
P04732	MT1E	Metallothionein-1E	-3.44196			0
Q16774	GUK1	Guanylate kinase	-3.38334			0
O14773	TPP1	Tripeptidyl-peptidase 1	-3.25094	Lysosome, Melanosome	SP	5	MGLQACLLGLFALILSGKC
O00418	EEF2K	Eukaryotic elongation factor 2 kinase	-3.24771			0
Q9UPQ0-6	LIMCH1	LIM and calponin homology domains-containing protein 1	-3.22259			0
P07477	PRSS1;PRSS2;PRSS3P2	Trypsin-1	-3.21187	Extracellular space, Secreted	SP	0	MNPLLILTFVAAALA
Q504Q3	PAN2	PAB-dependent poly(A)-specific ribonuclease subunit PAN2	-3.19245	Nucleus, P-body, Cytoplasm		0
P35080	PFN2	Profilin-2	-3.17627	Cytoskeleton, Cytoplasm		0
Q8N8S7-2	ENAH	Protein enabled homolog	-3.12939	Focal adhesion, Filopodium, Cell projection, Cell junction, Cytoskeleton, Lamellipodium, Synapse, Cytoplasm		0
Q14571	ITPR2	Inositol 1,4,5-trisphosphate receptor type 2	-3.05205	Endoplasmic reticulum membrane	TMD	0	LWGSISFNLAVFINLAVALFY
Q9Y4H2	IRS2	Insulin receptor substrate 2	-3.00625	Cytoplasm, Cytosol		0
P46108-2	CRK	Adapter molecule crk	-2.98456	Cytoplasm, Cell membrane		0
Q9UEU0	VTI1B	Vesicle transport through interaction with t-SNAREs homolog 1B	-2.93502	Cytoplasmic granule, Late endosome membrane, Lysosome membrane	TMD	0	LSIIILLELAILGGLVYYKFF
O94763-4	URI1	Unconventional prefoldin RPB5 interactor 1	-2.88156	Dendrite, Nucleus, Mitochondrion, Cytoplasm, Cell projection		0
P57105	SYNJ2BP	Synaptojanin-2-binding protein	-2.86758	Mitochondrion outer membrane	TMD	0	IPIFMVLVPVFALTMVAAWAF
Q9P275	USP36	Ubiquitin carboxyl-terminal hydrolase 36	-2.78893	Nucleus, Nucleolus		0
Q8TCQ1	MARCH1	E3 ubiquitin-protein ligase MARCH1	-2.74725	Cell membrane, trans-Golgi network membrane, Early endosome membrane, Lysosome membrane, Late endosome membrane, Golgi apparatus, Cytoplasmic vesicle membrane	TMD	0	IFCSVTFHVIAITCVVWSLYV
B7Z4Q3	C7orf55	UPF0562 protein C7orf55	-2.72267			0
Q9P0P0	RNF181	E3 ubiquitin-protein ligase RNF181	-2.70432			0
Q9HC23-2	PROK2	Prokineticin-2	-2.66264	Secreted	SP	0	MRSLCCAPLLLLLLLPPLLLTPRAGDA
Q5JSL3	DOCK11	Dedicator of cytokinesis protein 11	-2.64044			0
Q8N567	ZCCHC9	Zinc finger CCHC domain-containing protein 9	-2.63874	Nucleolus, Nucleus		0
O75054	IGSF3	Immunoglobulin superfamily member 3	-2.59626	Membrane	SP	5	MKCFFPVLSCLAVLGVVSA
Q8IZU2	WDR17	WD repeat-containing protein 17	-2.58897			0
Q5T3J3	LRIF1	Ligand-dependent nuclear receptor-interacting factor 1	-2.57253	Nucleus matrix		0
Q96EX1	SMIM12	Small integral membrane protein 12	-2.49846	Membrane	TMD	0	YVTFPVAFVVGAVGYHLEWF
Q7Z6J8	UBE3D	E3 ubiquitin-protein ligase E3D	-2.43082	Cytoplasm		0
Q16595	FXN	Frataxin, mitochondrial	-2.4225	Cytoplasm, Cytosol, Mitochondrion		0
P17026	ZNF22	Zinc finger protein 22	-2.40736	Nucleus		0
Q7Z2K8	GPRIN1	G protein-regulated inducer of neurite outgrowth 1	-2.4	Cell membrane, Growth cone, Cell projection		0
O43427	FIBP	Acidic fibroblast growth factor intracellular-binding protein	-2.36213	Nucleus, Endomembrane system		0
Q9NR48	ASH1L	Histone-lysine N-methyltransferase ASH1L	-2.35615	Nucleus, Chromosome, Cell junction, Tight junction		0
Q16352	INA	Alpha-internexin	-2.34779			0
P13647	KRT5	Keratin, type II cytoskeletal 5	-2.33514			0
P49069	CAMLG	Calcium signal-modulating cyclophilin ligand	-2.32007	Membrane	TMD	0	IFRLVGCALLALGVRAFVCKY
O75419	CDC45	Cell division control protein 45 homolog	-2.31533	Nucleus, Cytoplasm		0
O60244	MED14	Mediator of RNA polymerase II transcription subunit 14	-2.31004	Nucleus		0
O43422	PRKRIR	52 kDa repressor of the inhibitor of the protein kinase	-2.30802			0
Q9NWZ3	IRAK4	Interleukin-1 receptor-associated kinase 4	-2.29289	Cytoplasm		0
Q9P0J1	PDP1	[Pyruvate dehydrogenase [acetyl-transferring]]-phosphatase 1, mitochondrial	-2.28223	Mitochondrion matrix		0
Q86YH6	PDSS2	Decaprenyl-diphosphate synthase subunit 2	-2.2767	Mitochondrion		0
Q14592	ZNF460	Zinc finger protein 460	-2.26815	Nucleus		0
Q9H944	MED20	Mediator of RNA polymerase II transcription subunit 20	-2.2538	Nucleus		0
Q9UG01	IFT172	Intraflagellar transport protein 172 homolog	-2.24593	Cilium, Cell projection		0
Q16695	HIST3H3	Histone H3.1t	-2.23314	Nucleus, Chromosome		0
Q53EZ4	CEP55	Centrosomal protein of 55 kDa	-2.22757	Cytoplasm, Centriole, Microtubule organizing center, Centrosome, Midbody, Cleavage furrow, Cytoskeleton		0
Q86W56	PARG	Poly(ADP-ribose) glycohydrolase	-2.20312	Cytoplasm, Nucleus, Mitochondrion, Mitochondrion matrix		0
Q9Y2X8	UBE2D4;UBE2D1	Ubiquitin-conjugating enzyme E2 D4	-2.17799			0
Q5MIZ7	SMEK2	Serine/threonine-protein phosphatase 4 regulatory subunit 3B	-2.16356	Nucleus, Cytoskeleton, Cytoplasm, Centrosome, Microtubule organizing center		0
A6NED2	RCCD1	RCC1 domain-containing protein 1	-2.16199			0
O75151	PHF2	Lysine-specific demethylase PHF2	-2.14011	Nucleus, Nucleolus, Chromosome, Centromere, Kinetochore		0
Q9H9L3	ISG20L2	Interferon-stimulated 20 kDa exonuclease-like 2	-2.13593	Nucleolus, Nucleus		0
Q8WV22	NSMCE1	Non-structural maintenance of chromosomes element 1 homolog	-2.11905	Nucleus, Chromosome, Telomere		0
P43155	CRAT	Carnitine O-acetyltransferase	-2.11673	Endoplasmic reticulum, Mitochondrion inner membrane, Mitochondrion, Peroxisome		0
P36969	GPX4	Phospholipid hydroperoxide glutathione peroxidase, mitochondrial	-2.08726	Mitochondrion, Cytoplasm		0
P60604	UBE2G2	Ubiquitin-conjugating enzyme E2 G2	-2.07666			0
Q9BY49	PECR	Peroxisomal trans-2-enoyl-CoA reductase	-2.06561	Peroxisome		0
Q8TF42	UBASH3B	Ubiquitin-associated and SH3 domain-containing protein B	-2.06204	Nucleus, Cytoplasm		0
Q8TDP1	RNASEH2C	Ribonuclease H2 subunit C	-2.05728	Nucleus		0
Q9NW08	POLR3B	DNA-directed RNA polymerase III subunit RPC2	-2.05555	Nucleus		0
Q9H981	ACTR8	Actin-related protein 8	-2.03399	Chromosome, Nucleus		0
Q9NP64	ZCCHC17	Nucleolar protein of 40 kDa	-2.03367	Nucleolus, Nucleus		0
O60503	ADCY9	Adenylate cyclase type 9	-2.01136	Cell membrane	TMD	3	YALFYIGFACLLWSIYFAVHM
P0DJ07	DNAJB11;PET100	Protein PET100 homolog, mitochondrial	-1.99915	Mitochondrion, Membrane	TMD	0	IFRMIIYLTFPVAMFWVS
Q5VW36	FOCAD	Focadhesin	-1.99377	Focal adhesion, Membrane, Cell junction	TMD	0	LVCPVTSMYGTIFTAWRILEV
Q86YD1	PTOV1	Prostate tumor-overexpressed gene 1 protein	-1.98692	Nucleus, Cell membrane, Perinuclear region, Cytoplasm		0
Q9H6S3	EPS8L2	Epidermal growth factor receptor kinase substrate 8-like protein 2	-1.98256	Cytoplasm		0
Q12834	CDC20	Cell division cycle protein 20 homolog	-1.9778	Cytoplasm, Spindle pole, Centrosome, Microtubule organizing center, Cytoskeleton		0
Q86WJ1	CHD1L	Chromodomain-helicase-DNA-binding protein 1-like	-1.96661	Nucleus		0
P42356	PI4KA	Phosphatidylinositol 4-kinase alpha	-1.96558	Cytoplasm, Cell membrane		0
Q12824-2	SMARCB1	SWI/SNF-related matrix-associated actin-dependent regulator of chromatin subfamily B member 1	-1.96438	Nucleus		0
Q15652	JMJD1C	Probable JmjC domain-containing histone demethylation protein 2C	-1.95759	Nucleus		0
Q9Y388	RBMX2	RNA-binding motif protein, X-linked 2	-1.94919			0
Q9NUU7	DDX19A	ATP-dependent RNA helicase DDX19A	-1.94478	Cytoplasm, Nuclear pore complex, Nucleus membrane, Nucleus		0
Q9H063	MAF1	Repressor of RNA polymerase III transcription MAF1 homolog	-1.92504	Nucleus, Cytoplasm		0
Q8WUF8	FAM172A	Protein FAM172A	-1.91483	Secreted	SP	0	MSISLSSLILLPIWINMA
Q13496	MTM1	Myotubularin	-1.90609	Cell membrane, Late endosome, Ruffle, Filopodium, Cytoplasm, Cell projection		0
P49454	CENPF	Centromere protein F	-1.90313	Perinuclear region, Centromere, Kinetochore, Nucleus matrix, Cytoskeleton, Spindle, Chromosome, Cytoplasm		0
Q9BZL6	PRKD2	Serine/threonine-protein kinase D2	-1.87958	Cell membrane, Golgi apparatus, Nucleus, trans-Golgi network, Cytoplasm		0
Q8NEC7	GSTCD	Glutathione S-transferase C-terminal domain-containing protein	-1.87038	Cytoplasm		0
Q9H4A5	GOLPH3L	Golgi phosphoprotein 3-like	-1.85374	Golgi stack membrane, Golgi apparatus, trans-Golgi network membrane		0
O95819	MAP4K4	Mitogen-activated protein kinase kinase kinase kinase 4	-1.84471	Cytoplasm		0
Q5THK1	PRR14L	Protein PRR14L	-1.83855			0
Q5T200	ZC3H13	Zinc finger CCCH domain-containing protein 13	-1.82858	Nucleus speckle, Nucleus, Nucleoplasm		0
Q8IY37	DHX37	Probable ATP-dependent RNA helicase DHX37	-1.81842			0
Q06547-4	GABPB1	GA-binding protein subunit beta-1	-1.81662	Nucleus		0
P24386	CHM	Rab proteins geranylgeranyltransferase component A 1	-1.8147	Cytoplasm, Cytosol		0
Q9NZ09	UBAP1	Ubiquitin-associated protein 1	-1.80056	Endosome, Cytoplasm, Cytosol		0
Q9UJX4	ANAPC5	Anaphase-promoting complex subunit 5	-1.79995			0
Q96SQ9	CYP2S1	Cytochrome P450 2S1	-1.77955	Endoplasmic reticulum membrane, Microsome membrane		0
A0JLT2	MED19	Mediator of RNA polymerase II transcription subunit 19	-1.77397	Nucleus		0
Q3V6T2	CCDC88A	Girdin	-1.77256	Centriole, Centrosome, Microtubule organizing center, Cytosol, Cytoplasmic vesicle, Cell projection, Membrane, Cell membrane, Cytoplasm, Cilium basal body, Cytoskeleton, Lamellipodium		0
Q9UL42	PNMA2	Paraneoplastic antigen Ma2	-1.75931	Nucleus, Nucleolus		0
Q6IE81	JADE1	Protein Jade-1	-1.75848	Cytoplasm, Nucleus, Cilium basal body, Cytoskeleton		0
Q13107-3	USP4	Ubiquitin carboxyl-terminal hydrolase 4	-1.75292	Cytoplasm, Nucleus		0
P28370	SMARCA1	Probable global transcription activator SNF2L1	-1.74942	Nucleus		0
Q2M389	KIAA1033	WASH complex subunit SWIP	-1.74686	Early endosome		0
P00519-2	ABL1	Tyrosine-protein kinase ABL1	-1.74641	Cytoplasm, Mitochondrion, Nucleus, Nucleus membrane, Cytoskeleton		0
Q5XPI4	RNF123	E3 ubiquitin-protein ligase RNF123	-1.74106	Cytoplasm		0
Q9NYD6	HOXC10	Homeobox protein Hox-C10	-1.74059	Nucleus		0
Q9HBM6	TAF9B;TAF9;AK6	Transcription initiation factor TFIID subunit 9B	-1.72594	Nucleus		0
Q6P1X5	TAF2	Transcription initiation factor TFIID subunit 2	-1.72491	Nucleus		0
Q86UR5	RIMS1	Regulating synaptic membrane exocytosis protein 1	-1.66402	Presynaptic cell membrane, Cell membrane, Synapse, Cell junction		0
Q8IWV8	UBR2	E3 ubiquitin-protein ligase UBR2	-1.66028	Nucleus		0
O43293	DAPK3	Death-associated protein kinase 3	-1.65563	Nucleus, Cytoplasm		0
Q9HCD5	NCOA5	Nuclear receptor coactivator 5	-1.63987	Nucleus		0
Q7L5D6	GET4	Golgi to ER traffic protein 4 homolog	-1.63868	Cytoplasm, Cytosol		0
Q6UWP2	DHRS11	Dehydrogenase/reductase SDR family member 11	-1.63031	Secreted	SP	0	MARPGMERWRDRLALVTGASGGIGAAVARA
Q9Y272	RASD1	Dexamethasone-induced Ras-related protein 1	-1.62738	Nucleus, Cell membrane, Perinuclear region, Cytoplasm		0
Q8WUQ7	CACTIN	Cactin	-1.62523	Nucleus		0
P20933	AGA	N(4)-(beta-N-acetylglucosaminyl)-L-asparaginase	-1.62083	Lysosome	SP	2	MARKSNLPVLLVPFLLCQALVRC
Q96EB1	ELP4	Elongator complex protein 4	-1.61205	Nucleus, Cytoplasm		0
O15013	ARHGEF10	Rho guanine nucleotide exchange factor 10	-1.59253			0
Q6MZP7	LIN54	Protein lin-54 homolog	-1.58864	Nucleus		0
Q92540	SMG7	Protein SMG7	-1.58691	Cytoplasm, Nucleus		0
Q9BQL6	FERMT1	Fermitin family homolog 1	-1.57769	Ruffle membrane, Cytoplasm, Cell projection, Cell junction, Cytoskeleton, Focal adhesion		0
Q9BXR0	QTRT1	Queuine tRNA-ribosyltransferase catalytic subunit 1	-1.56432	Cytoplasm, Mitochondrion outer membrane		0
Q9NXC5	MIOS	WD repeat-containing protein mio	-1.55684			0
P19971	TYMP	Thymidine phosphorylase	-1.54819			0
Q8NFF5	FLAD1	FAD synthase	-1.53898	Cytoplasm, Mitochondrion matrix		0
Q8TBZ6	TRMT10A	tRNA methyltransferase 10 homolog A	-1.53843	Nucleolus, Nucleus		0
Q9NVU0	POLR3E	DNA-directed RNA polymerase III subunit RPC5	-1.53659	Nucleus		0
Q86V48	LUZP1	Leucine zipper protein 1	-1.53285	Nucleus		0
Q8N9B5	JMY	Junction-mediating and -regulatory protein	-1.5221	Nucleus, Cytoskeleton, Cytoplasm		0
Q9BRX5	GINS3	DNA replication complex GINS protein PSF3	-1.52132	Nucleus		0
Q9BZE9	ASPSCR1	Tether containing UBX domain for GLUT4	-1.52002	Nucleus, Endomembrane system, Endoplasmic reticulum-Golgi intermediate compartment membrane, Cytoplasm		0
Q96PY5	FMNL2	Formin-like protein 2	-1.51656	Cytoplasm		0
Q96JM7	L3MBTL3	Lethal(3)malignant brain tumor-like protein 3	-1.51196	Nucleus		0
Q32NB8	PGS1	CDP-diacylglycerol--glycerol-3-phosphate 3-phosphatidyltransferase, mitochondrial	-1.51063	Mitochondrion		0
O60825	PFKFB2	6-phosphofructo-2-kinase/fructose-2,6-bisphosphatase 2	-1.50661			0
Q8IUX1	TMEM126B	Complex I assembly factor TMEM126B, mitochondrial	-1.49449	Mitochondrion membrane	TMD	0	IYQMATFGTTAGFSGIFSNFL
Q9BVC4	MLST8	Target of rapamycin complex subunit LST8	-1.49059	Cytoplasm		0
P54277	PMS1	PMS1 protein homolog 1	-1.48896	Nucleus		0
O14976	GAK	Cyclin-G-associated kinase	-1.47598	trans-Golgi network, Cell junction, Cytoplasm, Focal adhesion, Perinuclear region, Golgi apparatus		0
Q7Z3B1	NEGR1	Neuronal growth regulator 1	-1.47558	Cell membrane	SP	6	MDMMLLVQGACCSNQWLAAVLLSLCCLLPSCLPAGQS
Q9NVS2	MRPS18A	28S ribosomal protein S18a, mitochondrial	-1.47178	Mitochondrion		0
Q9UPQ9	TNRC6B	Trinucleotide repeat-containing gene 6B protein	-1.47039	Cytoplasm, P-body		0
Q96HJ9	C7orf55	UPF0562 protein C7orf55	-1.4608			0
Q16798	ME3	NADP-dependent malic enzyme, mitochondrial	-1.45978	Mitochondrion matrix		0
Q9NZN8	CNOT2	CCR4-NOT transcription complex subunit 2	-1.44742	Nucleus, Cytoplasm		0
Q8NCN5	PDPR	Pyruvate dehydrogenase phosphatase regulatory subunit, mitochondrial	-1.44376	Mitochondrion matrix		0
Q8NFV4	ABHD11	Protein ABHD11	-1.44056			0
Q8TBC3	SHKBP1	SH3KBP1-binding protein 1	-1.43935			0
Q96MF7	NSMCE2	E3 SUMO-protein ligase NSE2	-1.42864	Nucleus, Chromosome, PML body, Telomere		0
P48681	NES	Nestin	-1.41825			0
Q9H6D7	HAUS4	HAUS augmin-like complex subunit 4	-1.41675	Centrosome, Microtubule organizing center, Cytoplasm, Spindle, Cytoskeleton		0
Q13015	MLLT11	Protein AF1q	-1.41154	Microtubule organizing center, Centrosome, Cytoplasm, Cytoskeleton, Nucleus		0
Q6P4H8	FAM173B	Protein FAM173B	-1.40464	Membrane	TMD	0	FLLTGLVGGTLVAVYAVATPF
Q5SWX8	ODR4	Protein odr-4 homolog	-1.3968	Membrane	TMD	0	MLPGGLLVLGVFIITTLELAN
O94782	USP1	Ubiquitin carboxyl-terminal hydrolase 1	-1.39036	Nucleus		0
A2ABB6			-1.38952
Q6ZW49	PAXIP1	PAX-interacting protein 1	-1.3866	Nucleus matrix		0
Q32P44	EML3	Echinoderm microtubule-associated protein-like 3	-1.37246	Cytoplasm, Cytoskeleton		0
Q14161	GIT2	ARF GTPase-activating protein GIT2	-1.36854			0
O15439	ABCC4	Multidrug resistance-associated protein 4	-1.36524	Membrane	TMD	7	LVLGIFTLIEESAKVIQPIFL
Q9HD67	MYO10	Unconventional myosin-X	-1.36385	Cytosol, Cell projection, Cytoskeleton, Cell cortex, Ruffle, Filopodium membrane, Lamellipodium, Cytoplasm, Filopodium tip		0
Q14678	KANK1	KN motif and ankyrin repeat domain-containing protein 1	-1.35237	Nucleus, Cell projection, Ruffle membrane, Cytoplasm		0
Q13459	MYO9B	Unconventional myosin-IXb	-1.34787	Cytoplasm, Cytoskeleton, Cell cortex, Perinuclear region		0
P39880-3	CUX1	Homeobox protein cut-like 1	-1.34405	Nucleus		0
P52732	KIF11	Kinesin-like protein KIF11	-1.33769	Cytoplasm, Spindle pole, Cytoskeleton		0
P16591	FER	Tyrosine-protein kinase Fer	-1.33765	Cytoskeleton, Cell cortex, Cytoplasm, Cell membrane, Nucleus, Membrane, Cell projection, Cell junction		0
Q9H977	WDR54	WD repeat-containing protein 54	-1.3362			0
Q9NX70	MED29	Mediator of RNA polymerase II transcription subunit 29	-1.33552	Nucleus		0
Q9H0H0	INTS2	Integrator complex subunit 2	-1.33509	Nucleus membrane	TMD	0	FVSLSFCMLLAFSTLVS
H0Y459	NCOR1	Nuclear receptor corepressor 1	-1.3333
Q8N2K1-3	UBE2J2	Ubiquitin-conjugating enzyme E2 J2	-1.32937	Endoplasmic reticulum membrane	TMD	0	GLLGGALANLFVIVGFAAFAY
Q63HM9	PLCXD3	PI-PLC X domain-containing protein 3	-1.32402	Cytoplasm		0
O60566	BUB1B	Mitotic checkpoint serine/threonine-protein kinase BUB1 beta	-1.32394	Nucleus, Kinetochore, Centrosome, Microtubule organizing center, Centromere, Cytoskeleton, Cytoplasm, Chromosome		0
Q9UGY1	NOL12	Nucleolar protein 12	-1.31929	Nucleolus, Nucleus		0
Q9UKU7	ACAD8	Isobutyryl-CoA dehydrogenase, mitochondrial	-1.31846	Mitochondrion		0
Q8TDI0	CHD5	Chromodomain-helicase-DNA-binding protein 5	-1.31613	Nucleus		0
Q96L91	EP400	E1A-binding protein p400	-1.31183	Nucleus		0
Q9GZP8	IMUP	Immortalization up-regulated protein	-1.29969	Nucleus		0
Q13049	TRIM32	E3 ubiquitin-protein ligase TRIM32	-1.29753	Cytoplasm		0
P17302	GJA1	Gap junction alpha-1 protein	-1.29058	Gap junction, Cell membrane, Cell junction, Endoplasmic reticulum	TMD	0	VQAYSTAGGKVWLSVLFIFRILL
Q9NXG6	P4HTM	Transmembrane prolyl 4-hydroxylase	-1.28788	Endoplasmic reticulum membrane	TMD	3	FLVLMVFVHLYLGNVLALLLF
Q7Z4R8	C6orf120	UPF0669 protein C6orf120	-1.28154	Secreted	SP	1	MAAPRGRAAPWTTALLLLLASQVLSPGSCA
A6NDQ2			-1.2774
Q13188	STK3	Serine/threonine-protein kinase 3	-1.2733	Cytoplasm, Nucleus		0
O95379-3	TNFAIP8	Tumor necrosis factor alpha-induced protein 8	-1.26397	Cytoplasm		0
B7ZM82	WIZ	Protein Wiz	-1.26299	Nucleus		0
Q9NXE4-2	SMPD4	Sphingomyelin phosphodiesterase 4	-1.26265	Endoplasmic reticulum membrane, Golgi apparatus membrane	TMD	0	LLLAFFVASLFCVGPLPCTLL
Q9NZ43	USE1	Vesicle transport protein USE1	-1.2593	Endoplasmic reticulum membrane	TMD	0	WLLWAMLIIVCFIFISMILFI
Q6ZNJ1	NBEAL2	Neurobeachin-like protein 2	-1.25398	Endoplasmic reticulum		0
Q6UXD7	MFSD7	Major facilitator superfamily domain-containing protein 7	-1.25313	Membrane	TMD	0	WVFLLAISLLNCSNATLWLSF
P52756	RBM5	RNA-binding protein 5	-1.24741	Nucleus		0
Q96SN8	CDK5RAP2	CDK5 regulatory subunit-associated protein 2	-1.24514	Cytoskeleton, Golgi apparatus, Microtubule organizing center, Centrosome, Cytoplasm		0
Q9BQ04	RBM4B	RNA-binding protein 4B	-1.23875	Nucleus, Nucleolus		0
Q9Y446	PKP3	Plakophilin-3	-1.23672	Cell junction, Desmosome, Nucleus		0
O60725	ICMT	Protein-S-isoprenylcysteine O-methyltransferase	-1.23532	Endoplasmic reticulum membrane	TMD	0	SLATFLLGASVLALPLL
Q9UPN4	CEP131	Centrosomal protein of 131 kDa	-1.22708	Centrosome, Cytoplasmic vesicle, Microtubule organizing center, Centriolar satellite, Secretory vesicle, Acrosome, Cytoplasm, Cytoskeleton, Cilium basal body		0
P78549	NTHL1	Endonuclease III-like protein 1	-1.22385	Nucleus, Mitochondrion		0
Q13332	PTPRS	Receptor-type tyrosine-protein phosphatase S	-1.22312	Membrane	SP	4	MAPTWGPGMVSVVGPMGLLVVLLVGGCAA
O14730	RIOK3	Serine/threonine-protein kinase RIO3	-1.22286			0
Q15776	ZKSCAN8	Zinc finger protein with KRAB and SCAN domains 8	-1.21685	Nucleus		0
Q8N1G0	ZNF687	Zinc finger protein 687	-1.2029	Nucleus, Cytoplasm		0
Q6P3W7	SCYL2	SCY1-like protein 2	-1.19587	Perinuclear region, trans-Golgi network membrane, Golgi apparatus, Clathrin-coated vesicle, Endosome membrane, Cytoplasm, Cytoplasmic vesicle		0
Q9HCU9	BRMS1	Breast cancer metastasis-suppressor 1	-1.18435	Nucleus, Cytoplasm		0
Q96G25	MED8	Mediator of RNA polymerase II transcription subunit 8	-1.18128	Nucleus		0
Q15847	ADIRF	Adipogenesis regulatory factor	-1.17194	Nucleus		0
O95466	FMNL1	Formin-like protein 1	-1.17132	Cell cortex, Cell membrane, Phagosome, Cytoplasmic vesicle, Cell projection, Bleb, Cytoplasm		0
Q96JB5	CDK5RAP3	CDK5 regulatory subunit-associated protein 3	-1.17057	Nucleus, Cytoskeleton, Cytoplasm, Microtubule organizing center, Centrosome		0
Q9UMR2	DDX19B	ATP-dependent RNA helicase DDX19B	-1.16709	Cytoplasm, Nucleus membrane, Nuclear pore complex, Nucleus		0
Q7L3B6	CDC37L1	Hsp90 co-chaperone Cdc37-like 1	-1.16637	Cytoplasm		0
Q8N1B4	VPS52	Vacuolar protein sorting-associated protein 52 homolog	-1.16281	Endosome membrane, trans-Golgi network membrane, Golgi apparatus, Recycling endosome		0
Q9H1D9	POLR3F	DNA-directed RNA polymerase III subunit RPC6	-1.16136	Nucleus		0
Q6UWZ7	FAM175A	BRCA1-A complex subunit Abraxas	-1.15903	Nucleus		0
Q8IZ73	RPUSD2	RNA pseudouridylate synthase domain-containing protein 2	-1.15345			0
Q14691	GINS1	DNA replication complex GINS protein PSF1	-1.15285	Nucleus		0
Q9HD34	LYRM4	LYR motif-containing protein 4	-1.15245	Mitochondrion, Nucleus		0
Q9UKT8	FBXW2	F-box/WD repeat-containing protein 2	-1.1487			0
Q12979	ABR	Active breakpoint cluster region-related protein	-1.14788			0
Q8N3F8	MICALL1	MICAL-like protein 1	-1.14636	Late endosome membrane, Recycling endosome membrane		0
Q8IUH3	RBM45	RNA-binding protein 45	-1.14553	Nucleus, Cytoplasm		0
Q9H9B1	EHMT1	Histone-lysine N-methyltransferase EHMT1	-1.14335	Chromosome, Nucleus		0
Q9UL54	TAOK2	Serine/threonine-protein kinase TAO2	-1.13931	Cytoplasmic vesicle membrane, Nucleus, Dendrite, Cytoskeleton, Cell projection, Cytoplasm	TMD	0	LLPLLLLLLLPLLAAQGGGGL
Q86U70	LDB1	LIM domain-binding protein 1	-1.13687	Nucleus		0
O75676	RPS6KA4	Ribosomal protein S6 kinase alpha-4	-1.11377	Nucleus		0
Q96T51	RUFY1	RUN and FYVE domain-containing protein 1	-1.11298	Cytoplasm, Early endosome membrane		0
Q9BRT9	GINS4	DNA replication complex GINS protein SLD5	-1.1069	Nucleus, Cytoplasm		0
Q9UDY8	MALT1	Mucosa-associated lymphoid tissue lymphoma translocation protein 1	-1.10401	Perinuclear region, Nucleus, Cytoplasm		0
Q9BQP7	MGME1	Mitochondrial genome maintenance exonuclease 1	-1.10103	Mitochondrion		0
Q99943	AGPAT1	1-acyl-sn-glycerol-3-phosphate acyltransferase alpha	-1.09631	Endoplasmic reticulum membrane	SP	0	MDLWPGAWMLLLLLFLLLLFLLPTLW
Q8NI08	NCOA7	Nuclear receptor coactivator 7	-1.08693	Nucleus		0
Q3KQV9	UAP1L1	UDP-N-acetylhexosamine pyrophosphorylase-like protein 1	-1.08165			0
P05423	POLR3D	DNA-directed RNA polymerase III subunit RPC4	-1.07928	Nucleus		0
Q9UPN7	PPP6R1	Serine/threonine-protein phosphatase 6 regulatory subunit 1	-1.0731	Cytoplasm		0
Q9NRF8	CTPS2	CTP synthase 2	-1.07282			0
Q9Y2H1	STK38L	Serine/threonine-protein kinase 38-like	-1.07017	Cytoskeleton, Cytoplasm, Membrane		0
Q8N8A6	DDX51	ATP-dependent RNA helicase DDX51	-1.06811	Nucleolus, Nucleus		0
Q9BWS9-3	CHID1	Chitinase domain-containing protein 1	-1.06602	Secreted, Lysosome	SP	0	MRTLFNLLWLALACSPVHT
Q9UM54	MYO6	Unconventional myosin-VI	-1.04976	Perinuclear region, trans-Golgi network membrane, Nucleus, Cytoplasmic vesicle, Membrane, Cell projection, Golgi apparatus, Clathrin-coated vesicle membrane, Cytoplasm, Ruffle membrane, Clathrin-coated pit		0
O14772	FPGT;FPGT-TNNI3K	Fucose-1-phosphate guanylyltransferase	-1.04419	Cytoplasm		0
Q5JSZ5	PRRC2B	Protein PRRC2B	-1.04244			0
P02795	MT2A;MT1X;MT1G	Metallothionein-2	-1.03781			0
Q9HAN9	NMNAT1	Nicotinamide/nicotinic acid mononucleotide adenylyltransferase 1	-1.03552	Nucleus		0
Q8ND24	RNF214	RING finger protein 214	-1.03267			0
P18858	LIG1	DNA ligase 1	-1.03264	Nucleus		0
Q9BXK5	BCL2L13	Bcl-2-like protein 13	-1.02624	Nucleus, Mitochondrion membrane	TMD	0	ILLFGGAAAVAILAVAIGVAL
P23497	SP100	Nuclear autoantigen Sp-100	-1.02345	Nucleus, PML body, Cytoplasm		0
Q96GW9	MARS2	Methionine--tRNA ligase, mitochondrial	-1.02016	Mitochondrion matrix		0
Q9Y4C2	FAM115A	TRPM8 channel-associated factor 1	-1.01697	Cell membrane		0
Q5SW96	LDLRAP1	Low density lipoprotein receptor adapter protein 1	-1.01611	Cytoplasm		0
Q9UJ41	RABGEF1	Rab5 GDP/GTP exchange factor	-1.01086	Early endosome, Recycling endosome, Cytoplasm		0
P49006	MARCKSL1	MARCKS-related protein	-1.0102	Cytoplasm, Membrane, Cell membrane		0
Q96BR5	COA7	Cytochrome c oxidase assembly factor 7	-1.00146	Mitochondrion intermembrane space		0
Q3SXM5	HSDL1	Inactive hydroxysteroid dehydrogenase-like protein 1	-0.998543	Mitochondrion		0
Q6UW63	KDELC1	KDEL motif-containing protein 1	-0.992256	Endoplasmic reticulum lumen	SP	2	MFGTLLLYCFFLATVPALA
Q9Y2Y1	POLR3K	DNA-directed RNA polymerase III subunit RPC10	-0.987739	Nucleolus, Nucleus		0
Q9Y4A5	TRRAP	Transformation/transcription domain-associated protein	-0.983502	Nucleus		0
Q08AF3	SLFN5;MAP3K10	Schlafen family member 5	-0.980175			0
Q9NSP4	CENPM	Centromere protein M	-0.978943	Nucleus, Cytoplasm, Kinetochore, Chromosome, Centromere		0
P33981	TTK	Dual specificity protein kinase TTK	-0.955924			0
Q8TA86	RP9	Retinitis pigmentosa 9 protein	-0.95192	Nucleus		0
Q96NB3	ZNF830	Zinc finger protein 830	-0.950833	Chromosome, Nucleus speckle, Nucleus		0
F5H604	CLASP2	CLIP-associating protein 2	-0.945133	Cell membrane, Centromere, Microtubule organizing center, Centrosome, Kinetochore, Cell projection, Cytoskeleton, Golgi apparatus, Spindle, trans-Golgi network, Chromosome, Ruffle membrane, Cytoplasm		0
P46939	UTRN	Utrophin	-0.940586	Cytoplasm, Synapse, Cell junction, Cytoskeleton, Postsynaptic cell membrane		0
O00268	TAF4	Transcription initiation factor TFIID subunit 4	-0.933242	Nucleus		0
Q9H9L4	KANSL2	KAT8 regulatory NSL complex subunit 2	-0.929077	Nucleus		0
P41247	PNPLA4	Patatin-like phospholipase domain-containing protein 4	-0.924435	Mitochondrion		0
Q13464	ROCK1	Rho-associated protein kinase 1	-0.921439	Lamellipodium, Ruffle, Cytoskeleton, Cytoplasm, Bleb, Golgi apparatus membrane, Cell membrane, Cell projection, Centriole, Centrosome, Microtubule organizing center		0
O94913	PCF11	Pre-mRNA cleavage complex 2 protein Pcf11	-0.911124	Nucleus		0
Q9Y6K5	OAS3	2'-5'-oligoadenylate synthase 3	-0.909584	Cytoplasm, Nucleus		0
P41440	SLC19A1	Folate transporter 1	-0.903301	Membrane	TMD	1	SWRHLVCYLCFYGFMAQIRPG
Q8NEB9	PIK3C3	Phosphatidylinositol 3-kinase catalytic subunit type 3	-0.902635	Late endosome, Autophagosome, Midbody, Cytoplasmic vesicle		0
Q93063	EXT2	Exostosin-2	-0.898316	Golgi apparatus membrane, Endoplasmic reticulum membrane	TMD	2	YITLFSIVLLGLIATGMFQFW
Q86V21	AACS	Acetoacetyl-CoA synthetase	-0.896652	Cytoplasm, Cytosol		0
Q8N4Q0	ZADH2	Prostaglandin reductase 3	-0.896301	Peroxisome		0
Q9H0X4	ITFG3	Protein FAM234A	-0.895659	Membrane	TMD	4	AAFFLSLFLCLFVVFVVSFVI
P61952	GNG11	Guanine nucleotide-binding protein G(I)/G(S)/G(O) subunit gamma-11	-0.89426	Cell membrane		0
Q5VWQ0	RSBN1	Round spermatid basic protein 1	-0.89348	Nucleus		0
Q13136	PPFIA1	Liprin-alpha-1	-0.893245	Cytoplasm		0
P51808	DYNLT3	Dynein light chain Tctex-type 3	-0.89311	Cytoskeleton, Nucleus, Centromere, Chromosome, Kinetochore, Cytoplasm		0
Q8N392	ARHGAP18	Rho GTPase-activating protein 18	-0.892943	Cytoplasm		0
O75884	RBBP9	Putative hydrolase RBBP9	-0.891272	Nucleus, Cytoplasm		0
O15020	SPTBN2	Spectrin beta chain, non-erythrocytic 2	-0.889433	Cytoplasm, Cytoskeleton, Cell cortex		0
P10412	HIST1H1E	Histone H1.4	-0.887759	Nucleus, Chromosome		0
Q9NRG0	CHRAC1	Chromatin accessibility complex protein 1	-0.872903	Nucleus		0
Q9H9Q2	COPS7B	COP9 signalosome complex subunit 7b	-0.870672	Cytoplasm, Nucleus		0
Q9Y244	POMP	Proteasome maturation protein	-0.86993	Nucleus, Microsome membrane, Cytoplasm, Cytosol		0
O60306	AQR	Intron-binding protein aquarius	-0.8675	Nucleus		0
O43805	SSNA1	Sjoegren syndrome nuclear autoantigen 1	-0.866521	Cytoplasm, Microtubule organizing center, Centrosome, Nucleus, Cytoskeleton		0
Q96CX6	LRRC58	Leucine-rich repeat-containing protein 58	-0.865015			0
Q08170	SRSF4	Serine/arginine-rich splicing factor 4	-0.864601	Nucleus speckle		0
P01137	TGFB1	Transforming growth factor beta-1	-0.861014	Secreted, Extracellular space, Extracellular matrix	SP	3	MPPSGLRLLLLLLPLLWLLVLTPGRPAAG
Q04941	PLP2	Proteolipid protein 2	-0.848993	Membrane	TMD	2	GILLFAEIILCLVILICFSAS
E7ENN3	SYNE1	Nesprin-1	-0.847746
K7EJH8	ACTN4	Alpha-actinin-4	-0.844362
Q8IYQ7	THNSL1	Threonine synthase-like 1	-0.844344			0
Q9NRY4	ARHGAP35	Rho GTPase-activating protein 35	-0.843509	Cytoplasm, Cell membrane, Cilium basal body, Cytoskeleton, Nucleus		0
Q9H8H3	METTL7A	Methyltransferase-like protein 7A	-0.839901	Membrane, Endoplasmic reticulum, Lipid droplet	SP	0	MELTIFILRLAIYILTFPLYLLNFLGLWS
O94955	RHOBTB3	Rho-related BTB domain-containing protein 3	-0.837124	Golgi apparatus		0
Q93045	STMN2	Stathmin-2	-0.834418	Axon, Golgi apparatus, Endosome, Growth cone, Lamellipodium, Cytoplasm, Perinuclear region, Membrane, Cell projection		0
O60925	PFDN1	Prefoldin subunit 1	-0.826833			0
O43156	TTI1	TELO2-interacting protein 1 homolog	-0.821196	Cytoplasm		0
P48059-2	LIMS1	LIM and senescent cell antigen-like-containing domain protein 1	-0.820581	Cell membrane, Focal adhesion, Cell junction		0
Q96MX6	WDR92	WD repeat-containing protein 92	-0.813533			0
P82932	MRPS6	28S ribosomal protein S6, mitochondrial	-0.812837	Mitochondrion		0
Q9Y3D0	FAM96B	Mitotic spindle-associated MMXD complex subunit MIP18	-0.800282	Spindle, Cytoskeleton, Nucleus, Cytoplasm		0
P30536	TSPO	Translocator protein	-0.791947	Mitochondrion membrane	TMD	0	VPAMGFTLAPSLGCFVGSRFV
Q12882	DPYD	Dihydropyrimidine dehydrogenase [NADP(+)]	-0.789391	Cytoplasm		0
O00244	ATOX1	Copper transport protein ATOX1	-0.786163			0
Q8TBA6	GOLGA5	Golgin subfamily A member 5	-0.783358	Golgi apparatus membrane	TMD	0	VFVIIYMALLHLWVMIVLLTY
Q13535	ATR	Serine/threonine-protein kinase ATR	-0.775808	PML body, Chromosome, Nucleus		0
Q9NZT2	OGFR	Opioid growth factor receptor	-0.774625	Nucleus, Cytoplasm		0
Q3SY69	ALDH1L2	Mitochondrial 10-formyltetrahydrofolate dehydrogenase	-0.766339	Mitochondrion		0
Q9Y3Z3	SAMHD1	Deoxynucleoside triphosphate triphosphohydrolase SAMHD1	-0.764253	Nucleus		0
Q9H993	C6orf211	Protein-glutamate O-methyltransferase	-0.760885			0
Q9P2T1	GMPR2	GMP reductase 2	-0.757275			0
Q7Z4L5	TTC21B	Tetratricopeptide repeat protein 21B	-0.755051	Cytoskeleton, Cilium axoneme, Cytoplasm		0
Q9NS87	KIF15	Kinesin-like protein KIF15	-0.75133	Cytoplasm, Spindle, Cytoskeleton		0
Q96MG7	NDNL2	Non-structural maintenance of chromosomes element 3 homolog	-0.749768	Nucleus, Chromosome, Telomere, Cytoplasm		0
O15504	NUPL2	Nucleoporin-like protein 2	-0.747402	Nucleus membrane, Nuclear pore complex, Nucleus		0
Q6NUK1	SLC25A24	Calcium-binding mitochondrial carrier protein SCaMC-1	-0.744506	Mitochondrion inner membrane	TMD	0	LLAGGIAGAVSRTSTAPL
Q6P1Q0	LETMD1	LETM1 domain-containing protein 1	-0.742384	Mitochondrion outer membrane	TMD	0	CLFLGIISIPPFANYLVFLLM
Q9H7B4	SMYD3	Histone-lysine N-methyltransferase SMYD3	-0.742232	Nucleus, Cytoplasm		0
Q641Q2	FAM21A;FAM21B	WASH complex subunit FAM21A	-0.741109	Cell membrane, Early endosome membrane		0
Q9Y2Q9	MRPS28	28S ribosomal protein S28, mitochondrial	-0.738832	Mitochondrion		0
Q9UKV3-5	ACIN1	Apoptotic chromatin condensation inducer in the nucleus	-0.737472	Nucleus, Nucleus speckle, Nucleoplasm		0
Q9H082	RAB33B	Ras-related protein Rab-33B	-0.735665	Golgi apparatus, cis-Golgi network, Golgi apparatus membrane		0
Q8IV32	CCDC71	Coiled-coil domain-containing protein 71	-0.724761			0
P29590	PML	Protein PML	-0.72257	Nucleolus, Nucleus, Nucleoplasm, Early endosome membrane, Endoplasmic reticulum membrane, Cytoplasm, PML body		0
Q9HD20	ATP13A1	Manganese-transporting ATPase 13A1	-0.718361	Endoplasmic reticulum membrane	TMD	2	VLPFAGLLYPAWLGAAAAGCW
Q9UKD2	MRTO4	mRNA turnover protein 4 homolog	-0.714585	Nucleus, Nucleolus, Cytoplasm		0
Q9Y2R9	MRPS7	28S ribosomal protein S7, mitochondrial	-0.713871	Mitochondrion		0
Q8NB16	MLKL	Mixed lineage kinase domain-like protein	-0.712809	Cytoplasm, Cell membrane		0
P41214	EIF2D	Eukaryotic translation initiation factor 2D	-0.711772	Cytoplasm		0
Q9BZL1	UBL5	Ubiquitin-like protein 5	-0.71083	Cytoplasm		0
Q6IN84	MRM1	rRNA methyltransferase 1, mitochondrial	-0.709386	Mitochondrion		0
Q7Z6M1	RABEPK	Rab9 effector protein with kelch motifs	-0.708241	Endosome membrane, Cytoplasm		0
P49815	TSC2	Tuberin	-0.708182	Membrane, Cytoplasm		0
P20810	CAST	Calpastatin	-0.704697			0
Q6AI08	HEATR6	HEAT repeat-containing protein 6	-0.703395			0
P26374	CHML	Rab proteins geranylgeranyltransferase component A 2	-0.702085	Cytoplasm, Cytosol		0
P78345	RPP38	Ribonuclease P protein subunit p38	-0.698512	Nucleolus, Nucleus		0
O60907	TBL1X	F-box-like/WD repeat-containing protein TBL1X	-0.697755	Nucleus		0
Q00169	PITPNA	Phosphatidylinositol transfer protein alpha isoform	-0.695934	Cytoplasm		0
Q05193	DNM1	Dynamin-1	-0.694398	Cytoplasm, Cytoskeleton		0
Q96IU4	ABHD14B	Protein ABHD14B	-0.693787	Nucleus, Cytoplasm		0
Q9NQT5	EXOSC3	Exosome complex component RRP40	-0.68687	Nucleolus, Nucleus, Cytoplasm		0
Q86X55	CARM1	Histone-arginine methyltransferase CARM1	-0.686861	Cytoplasm, Nucleus		0
Q92797	SYMPK	Symplekin	-0.686341	Nucleus, Cytoskeleton, Nucleoplasm, Cell membrane, Cytoplasm, Tight junction, Cell junction		0
P09417	QDPR	Dihydropteridine reductase	-0.685297			0
Q8NFW8	CMAS	N-acylneuraminate cytidylyltransferase	-0.684963	Nucleus		0
P20073	ANXA7	Annexin A7	-0.684364			0
Q8NEN9	PDZD8	PDZ domain-containing protein 8	-0.679337			0
Q9HBI1	PARVB	Beta-parvin	-0.677758	Lamellipodium, Cytoskeleton, Cytoplasm, Z line, Sarcomere, Focal adhesion, Cell membrane, Cell projection, Cell junction, Myofibril		0
Q9NVG8	TBC1D13	TBC1 domain family member 13	-0.669436			0
Q10570	CPSF1	Cleavage and polyadenylation specificity factor subunit 1	-0.666491	Nucleoplasm, Nucleus		0
Q71UM5	RPS27L	40S ribosomal protein S27-like	-0.661571			0
Q9BXS5	AP1M1	AP-1 complex subunit mu-1	-0.656195	Golgi apparatus, Clathrin-coated vesicle membrane, Cytoplasmic vesicle		0
Q9UBF8-2	PI4KB	Phosphatidylinositol 4-kinase beta	-0.64858	Mitochondrion outer membrane, Cytoplasm, Golgi apparatus, Endomembrane system, Perinuclear region, Rough endoplasmic reticulum membrane		0
Q9H0R4	HDHD2	Haloacid dehalogenase-like hydrolase domain-containing protein 2	-0.647986			0
Q9BZZ5-2	API5	Apoptosis inhibitor 5	-0.647359	Cytoplasm, Nucleus		0
O75477	ERLIN1	Erlin-1	-0.644051	Endoplasmic reticulum membrane	TMD	1	VLVAAVVGLVAVLLYASIHKI
Q92552	MRPS27	28S ribosomal protein S27, mitochondrial	-0.643815	Mitochondrion		0
P15924	DSP	Desmoplakin	-0.642364	Cell junction, Cytoplasm, Cell membrane, Cytoskeleton, Desmosome		0
Q13642-5	FHL1	Four and a half LIM domains protein 1	-0.640102	Nucleus, Cytoplasm, Cytosol		0
O15160	POLR1C	DNA-directed RNA polymerases I and III subunit RPAC1	-0.628272	Nucleus		0
Q96JJ7	TMX3	Protein disulfide-isomerase TMX3	-0.622535	Endoplasmic reticulum membrane	SP	2	MAAWKSWTALRLCATVVVLDMVVC
Q08257	CRYZ	Quinone oxidoreductase	-0.619349	Cytoplasm		0
P17480	UBTF	Nucleolar transcription factor 1	-0.610533	Nucleus, Nucleolus		0
P42167	TMPO	Lamina-associated polypeptide 2, isoforms beta/gamma	-0.599866	Cytoplasm, Nucleus inner membrane	TMD	0	IPVWIKILLFVVVAVFLFLVYQAM
Q96KQ7	EHMT2	Histone-lysine N-methyltransferase EHMT2	-0.599761	Chromosome, Nucleus		0
Q9UPT9	USP22	Ubiquitin carboxyl-terminal hydrolase 22	-0.595809	Nucleus		0
Q9Y3B8	REXO2	Oligoribonuclease, mitochondrial	-0.594608	Cytoplasm, Mitochondrion intermembrane space, Mitochondrion matrix, Nucleus		0
O43159	RRP8	Ribosomal RNA-processing protein 8	-0.593103	Nucleus, Nucleolus		0
Q9HBL8	NMRAL1	NmrA-like family domain-containing protein 1	-0.589855	Perinuclear region, Nucleus, Cytoplasm		0
Q9NRG4	SMYD2	N-lysine methyltransferase SMYD2	-0.588083	Nucleus, Cytoplasm, Cytosol		0
Q27J81	INF2	Inverted formin-2	-0.586649	Cytoplasm, Perinuclear region		0
Q8WUA4	GTF3C2	General transcription factor 3C polypeptide 2	-0.586234	Nucleus		0
Q9NRL2	BAZ1A	Bromodomain adjacent to zinc finger domain protein 1A	-0.580684	Nucleus		0
P28072	PSMB6	Proteasome subunit beta type-6	-0.57467	Nucleus, Cytoplasm		0
Q9NUQ3	TXLNG	Gamma-taxilin	-0.573634	Nucleus membrane, Cytosol, Cytoplasm		0
Q15543	TAF13	Transcription initiation factor TFIID subunit 13	-0.573242	Nucleus		0
Q8TDD1	DDX54	ATP-dependent RNA helicase DDX54	-0.572122	Nucleus, Nucleolus		0
Q2TAY7	SMU1	WD40 repeat-containing protein SMU1	-0.565182	Nucleus, Cytoplasm		0
Q9Y6X9	MORC2	MORC family CW-type zinc finger protein 2	-0.558777	Nucleus, Cytoplasm, Cytosol		0
Q9GZT8	NIF3L1	NIF3-like protein 1	-0.557731	Nucleus, Cytoplasm		0
Q9UBI6	GNG12	Guanine nucleotide-binding protein G(I)/G(S)/G(O) subunit gamma-12	-0.553752	Cell membrane		0
Q09161	NCBP1	Nuclear cap-binding protein subunit 1	-0.551878	Nucleus, Cytoplasm		0
O43681	ASNA1	ATPase ASNA1	-0.551729	Endoplasmic reticulum, Cytoplasm, Nucleus, Nucleolus		0
Q8IY81	FTSJ3	pre-rRNA processing protein FTSJ3	-0.550193	Nucleus, Nucleolus		0
Q96GK7	FAHD2A;FAHD2B	Fumarylacetoacetate hydrolase domain-containing protein 2A	-0.548708			0
O43663	PRC1	Protein regulator of cytokinesis 1	-0.547813	Midbody, Nucleus, Cytoskeleton, Cytoplasm, Spindle pole		0
Q5UIP0	RIF1	Telomere-associated protein RIF1	-0.542324	Telomere, Chromosome, Cytoplasm, Cytoskeleton, Spindle, Nucleus		0
Q8N4Q1	CHCHD4	Mitochondrial intermembrane space import and assembly protein 40	-0.539273	Mitochondrion intermembrane space		0
P00367	GLUD1;GLUD2	Glutamate dehydrogenase 1, mitochondrial	-0.533563	Mitochondrion matrix		0
P56381	ATP5E;ATP5EP2	ATP synthase subunit epsilon, mitochondrial	-0.522424	Mitochondrion, Mitochondrion inner membrane		0
Q8TB96	ITFG1	T-cell immunomodulatory protein	-0.521129	Membrane, Secreted	SP	12	MAAAGRLPSSWALFSPLLAGLALLGVGPVPARA
Q96CW1	AP2M1	AP-2 complex subunit mu	-0.520651	Membrane, Cell membrane, Coated pit		0
Q92766	RREB1	Ras-responsive element-binding protein 1	-0.519111	Nucleus speckle		0
Q9Y4G6	TLN2	Talin-2	-0.51675	Cell membrane, Focal adhesion, Cytoskeleton, Cell junction, Synapse, Cytoplasm		0
Q14232	EIF2B1	Translation initiation factor eIF-2B subunit alpha	-0.513236			0
P26373	RPL13	60S ribosomal protein L13	-0.508925			0
Q96EL2	MRPS24	28S ribosomal protein S24, mitochondrial	-0.50429	Mitochondrion		0
Q9BTE6	AARSD1;PTGES3L-AARSD1	Alanyl-tRNA editing protein Aarsd1	-0.50297	Cytoplasm		0
Q9UHD1	CHORDC1	Cysteine and histidine-rich domain-containing protein 1	-0.498817			0
P42695	NCAPD3	Condensin-2 complex subunit D3	-0.496037	Nucleus		0
O43399	TPD52L2	Tumor protein D54	-0.494192			0
P16401	HIST1H1B	Histone H1.5	-0.494153	Chromosome, Nucleus		0
Q9UEG4	ZNF629	Zinc finger protein 629	-0.49362	Nucleus		0
Q14692	BMS1	Ribosome biogenesis protein BMS1 homolog	-0.490246	Nucleus, Nucleolus		0
P35232	PHB	Prohibitin	-0.488151	Mitochondrion inner membrane		0
P51572-2	BCAP31	B-cell receptor-associated protein 31	-0.487557	Endoplasmic reticulum-Golgi intermediate compartment membrane, Endoplasmic reticulum membrane	TMD	0	AVATFLYAEVFVVLLLCIPFI
Q6ZRS2	SRCAP	Helicase SRCAP	-0.487235	Nucleus		0
Q10589	BST2	Bone marrow stromal antigen 2	-0.486074	Cytoplasm, trans-Golgi network, Late endosome, Apical cell membrane, Cell membrane, Golgi apparatus, Membrane raft	TMD	2	KLLLGIGILVLLIIVILGVPLIIFTIKA
Q5VW32	BROX	BRO1 domain-containing protein BROX	-0.480457	Membrane		0
P78344	EIF4G2	Eukaryotic translation initiation factor 4 gamma 2	-0.480311			0
Q56VL3	OCIAD2	OCIA domain-containing protein 2	-0.479647	Endosome		0
Q9BW27	NUP85	Nuclear pore complex protein Nup85	-0.479581	Kinetochore, Centromere, Nucleus membrane, Nucleus, Cytoplasm, Chromosome, Nuclear pore complex, Cytoskeleton, Spindle		0
Q8N684	CPSF7	Cleavage and polyadenylation specificity factor subunit 7	-0.479188	Nucleus		0
Q9NW82	WDR70	WD repeat-containing protein 70	-0.478596			0
Q9BRP8-2	WIBG	Partner of Y14 and mago	-0.474961	Nucleoplasm, Nucleolus, Nucleus, Cytoplasm		0
P25789	PSMA4	Proteasome subunit alpha type-4	-0.473348	Nucleus, P-body, Cytoplasm		0
O60427	FADS1	Fatty acid desaturase 1	-0.473179	Endoplasmic reticulum membrane, Mitochondrion	TMD	0	MGLMKANHVFFLLYLLHILLL
Q96D46	NMD3	60S ribosomal export protein NMD3	-0.472711	Cytoplasm, Nucleus		0
Q9Y3T9	NOC2L	Nucleolar complex protein 2 homolog	-0.472124	Nucleoplasm, Nucleus, Nucleolus		0
O95453	PARN	Poly(A)-specific ribonuclease PARN	-0.47113	Cytoplasm, Nucleolus, Nucleus		0
O75880	SCO1	Protein SCO1 homolog, mitochondrial	-0.470367	Mitochondrion		0
Q9NRZ9	HELLS	Lymphoid-specific helicase	-0.46977	Nucleus		0
Q9HB07	C12orf10	UPF0160 protein MYG1, mitochondrial	-0.468795	Nucleus, Mitochondrion		0
P36405	ARL3	ADP-ribosylation factor-like protein 3	-0.462643	Cell projection, Centrosome, Microtubule organizing center, Cilium, Nucleus, Golgi apparatus membrane, Cytoplasm, Cytoskeleton, Spindle		0
Q96QK1	VPS35	Vacuolar protein sorting-associated protein 35	-0.458646	Late endosome, Endosome, Early endosome, Membrane, Cytoplasm		0
P41223	BUD31	Protein BUD31 homolog	-0.456959	Nucleus		0
Q9BRA2	TXNDC17	Thioredoxin domain-containing protein 17	-0.456525	Cytoplasm		0
Q07020	RPL18	60S ribosomal protein L18	-0.456187	Cytoplasm		0
P26196	DDX6	Probable ATP-dependent RNA helicase DDX6	-0.455968	Cytoplasm, P-body, Nucleus		0
O60934	NBN	Nibrin	-0.451339	Nucleus, Chromosome, Telomere, PML body		0
Q9NW13	RBM28	RNA-binding protein 28	-0.45102	Nucleus, Nucleolus		0
Q96A72	MAGOHB	Protein mago nashi homolog 2	-0.450595	Nucleus		0
Q9NR46	SH3GLB2	Endophilin-B2	-0.44771	Cytoplasm		0
Q96A49	SYAP1	Synapse-associated protein 1	-0.446799			0
O14737	PDCD5	Programmed cell death protein 5	-0.437154			0
O95544	NADK	NAD kinase	-0.431761			0
Q96I99	SUCLG2	Succinate--CoA ligase [GDP-forming] subunit beta, mitochondrial	-0.429378	Mitochondrion		0
P09525	ANXA4	Annexin A4	-0.428374			0
Q9BSC4	NOL10	Nucleolar protein 10	-0.426519	Nucleus, Nucleolus		0
P35222	CTNNB1	Catenin beta-1	-0.424151	Cytoskeleton, Spindle pole, Cytoplasm, Cell membrane, Nucleus, Microtubule organizing center, Centrosome, Adherens junction, Cell junction		1
Q14764	MVP	Major vault protein	-0.422886	Cytoplasm, Nucleus, Nuclear pore complex, Perinuclear region		0
Q08752	PPID	Peptidyl-prolyl cis-trans isomerase D	-0.41864	Cytoplasm, Nucleoplasm, Nucleolus, Nucleus		0
P56556	NDUFA6	NADH dehydrogenase [ubiquinone] 1 alpha subcomplex subunit 6	-0.4166	Mitochondrion inner membrane		0
O95218	ZRANB2	Zinc finger Ran-binding domain-containing protein 2	-0.412566	Nucleus		0
O00762	UBE2C	Ubiquitin-conjugating enzyme E2 C	-0.412413			0
Q9Y5B9	SUPT16H	FACT complex subunit SPT16	-0.409175	Chromosome, Nucleus		0
Q14978-2	NOLC1	Nucleolar and coiled-body phosphoprotein 1	-0.406515	Cytoplasm, Nucleus, Nucleolus		0
P06753-2	TPM3	Tropomyosin alpha-3 chain	-0.405944	Cytoskeleton, Cytoplasm		0
Q9NTM9	CUTC	Copper homeostasis protein cutC homolog	-0.404385	Cytoplasm, Nucleus		0
P26358	DNMT1	DNA (cytosine-5)-methyltransferase 1	-0.402301	Nucleus		0
Q9BTW9	TBCD	Tubulin-specific chaperone D	-0.401991	Tight junction, Cell junction, Cytoplasm, Lateral cell membrane, Adherens junction		0
O75534	CSDE1	Cold shock domain-containing protein E1	-0.399042	Cytoplasm		0
Q9UL46	PSME2	Proteasome activator complex subunit 2	-0.395443			0
P54727	RAD23B	UV excision repair protein RAD23 homolog B	-0.391824	Cytoplasm, Nucleus		0
O95232	LUC7L3	Luc7-like protein 3	-0.391212	Nucleus speckle		0
O95782	AP2A1	AP-2 complex subunit alpha-1	-0.390915	Cell membrane, Coated pit, Membrane		0
P34897	SHMT2	Serine hydroxymethyltransferase, mitochondrial	-0.390795	Mitochondrion nucleoid, Mitochondrion matrix, Mitochondrion, Nucleus, Mitochondrion inner membrane, Cytoplasm		0
P13861	PRKAR2A	cAMP-dependent protein kinase type II-alpha regulatory subunit	-0.390061	Cytoplasm, Cell membrane		0
Q8N163	CCAR2	Cell cycle and apoptosis regulator protein 2	-0.3891	Cytoplasm, Nucleus		0
O00232	PSMD12	26S proteasome non-ATPase regulatory subunit 12	-0.384668			0
Q9UJ83	HACL1;PHYH2	2-hydroxyacyl-CoA lyase 1	-0.384428	Peroxisome		0
P08621	SNRNP70	U1 small nuclear ribonucleoprotein 70 kDa	-0.381925	Nucleoplasm, Nucleus speckle, Nucleus		0
O43432	EIF4G3	Eukaryotic translation initiation factor 4 gamma 3	-0.373059			0
Q16531	DDB1	DNA damage-binding protein 1	-0.37216	Cytoplasm, Nucleus		0
Q9Y230	RUVBL2	RuvB-like 2	-0.371586	Nucleoplasm, Nucleus, Nucleus matrix, Cytoplasm, Membrane		0
Q9UBQ5	EIF3K	Eukaryotic translation initiation factor 3 subunit K	-0.370955	Nucleus, Cytoplasm		0
Q9BZG1	RAB34	Ras-related protein Rab-34	-0.37062	Cytoplasm, Phagosome membrane, Cytoplasmic vesicle, Phagosome, Golgi apparatus		0
K7EIG1	CLUH	Clustered mitochondria protein homolog	-0.369523
P84098	RPL19	60S ribosomal protein L19	-0.365257			0
O60610	DIAPH1	Protein diaphanous homolog 1	-0.364598	Cytoplasm, Ruffle membrane, Spindle, Cytoskeleton, Centrosome, Microtubule organizing center, Cell projection, Cell membrane		0
Q9Y6K9	IKBKG	NF-kappa-B essential modulator	-0.360134	Cytoplasm, Nucleus		0
Q9UGI8	TES	Testin	-0.353679	Cell junction, Cytoplasm, Focal adhesion		0
Q08209-2	PPP3CA	Serine/threonine-protein phosphatase 2B catalytic subunit alpha isoform	-0.352726	Sarcolemma, Nucleus, Cell membrane		0
Q12905	ILF2	Interleukin enhancer-binding factor 2	-0.346931	Cytoplasm, Nucleolus, Nucleus		0
P09012	SNRPA	U1 small nuclear ribonucleoprotein A	-0.345752	Nucleus		0
Q8WU90	ZC3H15	Zinc finger CCCH domain-containing protein 15	-0.343948	Cytoplasm, Nucleus		0
O60264	SMARCA5	SWI/SNF-related matrix-associated actin-dependent regulator of chromatin subfamily A member 5	-0.334371	Nucleus		0
Q9BV86	NTMT1	N-terminal Xaa-Pro-Lys N-methyltransferase 1	-0.324915	Nucleus		0
P28340	POLD1	DNA polymerase delta catalytic subunit	-0.323574	Nucleus		0
Q9HD33	MRPL47	39S ribosomal protein L47, mitochondrial	-0.323204	Mitochondrion		0
P62906	RPL10A	60S ribosomal protein L10a	-0.321506			0
P02545	LMNA	Prelamin-A/C	-0.320791	Nucleus envelope, Nucleus speckle, Nucleus, Nucleoplasm, Nucleus lamina		0
O60869	EDF1	Endothelial differentiation-related factor 1	-0.317199	Cytoplasm, Nucleus		0
P82979	SARNP;CIP29	SAP domain-containing ribonucleoprotein	-0.303116	Nucleus, Nucleus speckle		0
P23381	WARS	Tryptophan--tRNA ligase, cytoplasmic	-0.288018	Cytoplasm		0
Q9H9A6	LRRC40	Leucine-rich repeat-containing protein 40	-0.287638			0
P29144	TPP2	Tripeptidyl-peptidase 2	-0.284655	Nucleus, Cytoplasm		0
P46060	RANGAP1	Ran GTPase-activating protein 1	-0.282773	Cytoskeleton, Nucleus membrane, Chromosome, Centromere, Spindle pole, Kinetochore, Cytoplasm		0
