# Supplementary material for: Rules of Engagement for Components of Membrane Protein Biogenesis at the Human Endoplasmic Reticulum
Source: Int J Mol Sci. 2025 Sep 10;26(18):8823. doi: 10.3390/ijms26188823 (PMC12469465; doi:10.3390/ijms26188823)
Supplement: Supplementary file 1 [file ijms-26-08823-s001.zip › supplementary files/Table S10_bip_full_lo.xlsx]

## Sheet: Sheet 1
Accession	Gene	Full protein name	log2 fold change	Subcellular location
Q9NTX7	RNF146	E3 ubiquitin-protein ligase RNF146	-5.91494	Cytoplasm, Cytosol, Nucleus
Q8NEZ3	WDR19	WD repeat-containing protein 19	-4.18848	Cilium, Cilium basal body, Photoreceptor outer segment, Cytoskeleton, Cytoplasm, Cell projection
Q5SXM2	SNAPC4	snRNA-activating protein complex subunit 4	-3.84703	Nucleus
P35749-3	MYH11	Myosin-11	-3.76806	Melanosome
Q9NWZ3	IRAK4	Interleukin-1 receptor-associated kinase 4	-3.73909	Cytoplasm
P15144	ANPEP	Aminopeptidase N	-3.7338	Cytosol, Cytoplasm, Cell membrane
P61218	POLR2F	DNA-directed RNA polymerases I, II, and III subunit RPABC2	-3.65026	Nucleus
Q92526-2	CCT6B	T-complex protein 1 subunit zeta-2	-2.84021	Cytoplasm
P61024	CKS1B	Cyclin-dependent kinases regulatory subunit 1	-2.71123
Q9Y5U9	IER3IP1	Immediate early response 3-interacting protein 1	-2.67734	Endoplasmic reticulum membrane
Q96AE4-2	FUBP1	Far upstream element-binding protein 1	-2.6305	Nucleus
O76094-2	SRP72	Signal recognition particle subunit SRP72	-2.54296	Endoplasmic reticulum, Cytoplasm
P42336	PIK3CA	Phosphatidylinositol 4,5-bisphosphate 3-kinase catalytic subunit alpha isoform	-2.5134
Q86XX4	FRAS1	Extracellular matrix protein FRAS1	-2.47478	Cell membrane
Q9UQ16	DNM3	Dynamin-3	-2.4619	Cytoskeleton, Cytoplasm
O94766	B3GAT3	Galactosylgalactosylxylosylprotein 3-beta-glucuronosyltransferase 3	-2.44649	Golgi apparatus membrane, cis-Golgi network, Golgi apparatus
Q13309	SKP2	S-phase kinase-associated protein 2	-2.41188	Cytoplasm, Nucleus
Q96PY6	NEK1	Serine/threonine-protein kinase Nek1	-2.32822	Cytoskeleton, Nucleus, Centrosome, Microtubule organizing center, Cytoplasm
Q9UI43	FTSJ2	rRNA methyltransferase 2, mitochondrial	-2.26626	Mitochondrion
Q86TB9	PATL1	Protein PAT1 homolog 1	-2.26292	Nucleus, Nucleus speckle, Cytoplasm, P-body, PML body
I3L2X8	PITPNA	Phosphatidylinositol transfer protein alpha isoform	-2.23179
P37268	FDFT1	Squalene synthase	-2.13647	Endoplasmic reticulum membrane
Q8N8Z6	DCBLD1	Discoidin, CUB and LCCL domain-containing protein 1	-2.12846	Membrane
Q01518	CAP1	Adenylyl cyclase-associated protein 1	-2.12548	Cell membrane
P11277	SPTB	Spectrin beta chain, erythrocytic	-2.09505	Cell cortex, Cytoskeleton, Cytoplasm
P53396-2	ACLY	ATP-citrate synthase	-2.08976	Cytoplasm
Q8NBK3	SUMF1	Sulfatase-modifying factor 1	-2.06276	Endoplasmic reticulum lumen
O43236-4	SEPT4	Septin-4	-2.04231	Cytoskeleton, Mitochondrion, Nucleus, Cytoplasm
Q86XP1	DGKH	Diacylglycerol kinase eta	-1.99248	Cell membrane, Cytoplasm
Q76L83	ASXL2	Putative Polycomb group protein ASXL2	-1.98542	Nucleus
O95235	KIF20A	Kinesin-like protein KIF20A	-1.87638	Spindle, Cytoskeleton, Golgi apparatus, Cytoplasm
Q8TF72	SHROOM3	Protein Shroom3	-1.85732	Cell junction, Cytoplasm, Adherens junction, Cytoskeleton
O60318	MCM3AP	Germinal-center associated nuclear protein	-1.84991	Nucleus, Nuclear pore complex, Nucleus envelope, Nucleoplasm, Cytoplasm
Q9Y535-2	POLR3H	DNA-directed RNA polymerase III subunit RPC8	-1.81307	Nucleus
O00418	EEF2K	Eukaryotic elongation factor 2 kinase	-1.80253
Q8IX03	WWC1	Protein KIBRA	-1.78925	Perinuclear region, Nucleus, Ruffle membrane, Cytoplasm, Cell projection
P46108-2	CRK	Adapter molecule crk	-1.75325	Cytoplasm, Cell membrane
F8W543	NAP1L1	Nucleosome assembly protein 1-like 1	-1.67247
Q96F45	ZNF503	Zinc finger protein 503	-1.65634	Nucleus
Q9NWM8	FKBP14	Peptidyl-prolyl cis-trans isomerase FKBP14	-1.64674	Endoplasmic reticulum lumen
Q8NBP7	PCSK9	Proprotein convertase subtilisin/kexin type 9	-1.64067	Endosome, Golgi apparatus, Cell surface, Secreted, Cytoplasm, Endoplasmic reticulum, Lysosome
Q14353	GAMT	Guanidinoacetate N-methyltransferase	-1.63253
Q15366-4	PCBP2	Poly(rC)-binding protein 2	-1.6168	Nucleus, Cytoplasm
Q5R372-7	RABGAP1L	Rab GTPase-activating protein 1-like	-1.59796
P49450	CENPA	Histone H3-like centromeric protein A	-1.58449	Nucleus, Kinetochore, Chromosome, Centromere
Q9UIF9	BAZ2A	Bromodomain adjacent to zinc finger domain protein 2A	-1.57246	Nucleolus, Nucleus
Q9NZL9-2	MAT2B	Methionine adenosyltransferase 2 subunit beta	-1.5297
Q9H4Q4	PRDM12	PR domain zinc finger protein 12	-1.52448	Nucleus
Q8WVI0	SMIM4	Small integral membrane protein 4	-1.5103	Membrane
P30154	PPP2R1B	Serine/threonine-protein phosphatase 2A 65 kDa regulatory subunit A beta isoform	-1.50024
Q9Y4D8	HECTD4	Probable E3 ubiquitin-protein ligase HECTD4	-1.49825	Membrane
Q6UWN8	SPINK6	Serine protease inhibitor Kazal-type 6	-1.47167	Secreted
Q9BRQ0	PYGO2	Pygopus homolog 2	-1.45678	Nucleus
Q8WV60	PTCD2	Pentatricopeptide repeat-containing protein 2, mitochondrial	-1.40006	Mitochondrion
Q6PID6	TTC33	Tetratricopeptide repeat protein 33	-1.38612
Q9NVT9	ARMC1	Armadillo repeat-containing protein 1	-1.38263
Q9Y4B4	RAD54L2	Helicase ARIP4	-1.37821	Nucleus
Q9GZQ3	COMMD5	COMM domain-containing protein 5	-1.37623	Cytoplasm, Nucleus
P09038	FGF2	Fibroblast growth factor 2	-1.35261	Nucleus, Secreted
Q9BXV9	C14orf142	Uncharacterized protein C14orf142	-1.34668
Q9NPF0	CD320	CD320 antigen	-1.32098	Membrane
Q9NYV6	RRN3	RNA polymerase I-specific transcription initiation factor RRN3	-1.32092	Nucleus, Nucleolus
O43819	SCO2	Protein SCO2 homolog, mitochondrial	-1.31947	Mitochondrion
Q8NCF5	NFATC2IP	NFATC2-interacting protein	-1.31722	Nucleus, Cytoplasm
Q92841	DDX17	Probable ATP-dependent RNA helicase DDX17	-1.31411	Nucleolus, Nucleus
O60566	BUB1B	Mitotic checkpoint serine/threonine-protein kinase BUB1 beta	-1.30333	Nucleus, Kinetochore, Centrosome, Microtubule organizing center, Centromere, Cytoskeleton, Cytoplasm, Chromosome
F5H0B0			-1.30227
Q9NUM4	TMEM106B	Transmembrane protein 106B	-1.29735	Lysosome membrane, Late endosome membrane, Membrane
P49006	MARCKSL1	MARCKS-related protein	-1.28651	Cytoplasm, Membrane, Cell membrane
Q07021	C1QBP	Complement component 1 Q subcomponent-binding protein, mitochondrial	-1.27558	Cytoplasm, Secreted, Mitochondrion matrix, Cell membrane, Nucleolus, Nucleus
Q8N257	HIST3H2BB	Histone H2B type 3-B	-1.27148	Nucleus, Chromosome
Q9H5H4	ZNF768	Zinc finger protein 768	-1.25494	Nucleus
Q9UKX5	ITGA11	Integrin alpha-11	-1.25137	Membrane
P61962	DCAF7	DDB1- and CUL4-associated factor 7	-1.24321	Cytoplasm, Nucleus
Q9H0P0	NT5C3A	Cytosolic 5'-nucleotidase 3A	-1.23791	Endoplasmic reticulum, Cytoplasm
P11169	SLC2A3;SLC2A14	Solute carrier family 2, facilitated glucose transporter member 3	-1.23676	Cell membrane
Q13427	PPIG	Peptidyl-prolyl cis-trans isomerase G	-1.23579	Nucleus matrix, Nucleus speckle
Q9NPJ6	MED4	Mediator of RNA polymerase II transcription subunit 4	-1.22889	Nucleus
Q93062-3	RBPMS	RNA-binding protein with multiple splicing	-1.19957	Nucleus, P-body, Cytoplasm
Q96FJ2	DYNLL2	Dynein light chain 2, cytoplasmic	-1.17935	Cytoplasm, Cytoskeleton
Q6NTF9	RHBDD2	Rhomboid domain-containing protein 2	-1.17335	Golgi apparatus, cis-Golgi network membrane
Q9Y4P8	WIPI2	WD repeat domain phosphoinositide-interacting protein 2	-1.17087	Preautophagosomal structure membrane
Q8NB78	KDM1B	Lysine-specific histone demethylase 1B	-1.15605	Nucleus
Q96KN7	RPGRIP1	X-linked retinitis pigmentosa GTPase regulator-interacting protein 1	-1.14433	Cell projection, Cilium
Q9UHF7	TRPS1	Zinc finger transcription factor Trps1	-1.13326	Nucleus
Q15118	PDK1	[Pyruvate dehydrogenase (acetyl-transferring)] kinase isozyme 1, mitochondrial	-1.12499	Mitochondrion matrix
Q86V88	NEDD8-MDP1;MDP1	Magnesium-dependent phosphatase 1	-1.12258
O95399	UTS2	Urotensin-2	-1.11192	Secreted
Q8N668	COMMD1	COMM domain-containing protein 1	-1.11115	Endosome membrane, Cytoplasm, Cytoplasmic vesicle, Recycling endosome, Nucleus, Early endosome
Q9BSE5	AGMAT	Agmatinase, mitochondrial	-1.10446	Mitochondrion
O94817	ATG12	Ubiquitin-like protein ATG12	-1.09563	Preautophagosomal structure membrane, Cytoplasm
Q7Z7F0	KIAA0907	UPF0469 protein KIAA0907	-1.09516
Q5TDH0	DDI2	Protein DDI1 homolog 2	-1.09247
P51991	HNRNPA3	Heterogeneous nuclear ribonucleoprotein A3	-1.0904	Nucleus
P52758	HRSP12	Ribonuclease UK114	-1.08775	Nucleus, Cytoplasm
Q93045	STMN2	Stathmin-2	-1.08324	Axon, Golgi apparatus, Endosome, Growth cone, Lamellipodium, Cytoplasm, Perinuclear region, Membrane, Cell projection
Q8NCN5	PDPR	Pyruvate dehydrogenase phosphatase regulatory subunit, mitochondrial	-1.08194	Mitochondrion matrix
Q9UPT9	USP22	Ubiquitin carboxyl-terminal hydrolase 22	-1.07875	Nucleus
Q5HYA8-3	TMEM67	Meckelin	-1.07703	Cytoplasm, Cytoskeleton, Cilium basal body, Cell membrane, Endoplasmic reticulum membrane
P02461	COL3A1	Collagen alpha-1(III) chain	-1.07563	Extracellular matrix, Extracellular space, Secreted
Q9NQP4	PFDN4	Prefoldin subunit 4	-1.0739	Cytoplasm, Mitochondrion, Nucleus
P56524	HDAC4	Histone deacetylase 4	-1.07313	Nucleus, Cytoplasm
Q96EI5	TCEAL4	Transcription elongation factor A protein-like 4	-1.07062	Nucleus
Q9H7C9	AAMDC	Mth938 domain-containing protein	-1.05023	Cytoplasm
P60002	ELOF1	Transcription elongation factor 1 homolog	-1.03257	Nucleus
Q8WUW1	BRK1	Protein BRICK1	-1.03133	Cytoskeleton, Cytoplasm
Q9UK32	RPS6KA6	Ribosomal protein S6 kinase alpha-6	-1.03093	Nucleus, Cytosol, Cytoplasm
Q86V48	LUZP1	Leucine zipper protein 1	-1.0244	Nucleus
J3KQ37	RGPD8	RANBP2-like and GRIP domain-containing protein 8	-1.02358
Q9H8H3	METTL7A	Methyltransferase-like protein 7A	-1.02098	Membrane, Endoplasmic reticulum, Lipid droplet
Q96HR8-2	NAF1	H/ACA ribonucleoprotein complex non-core subunit NAF1	-1.01145	Cytoplasm, Nucleus
Q6IN84	MRM1	rRNA methyltransferase 1, mitochondrial	-1.01109	Mitochondrion
Q08357	SLC20A2	Sodium-dependent phosphate transporter 2	-1.01021	Cell membrane
Q96EY5	MVB12A	Multivesicular body subunit 12A	-1.00437	Cytoplasm, Microtubule organizing center, Centrosome, Nucleus, Endosome, Cytoskeleton, Late endosome membrane
Q9HCE5	METTL14	N6-adenosine-methyltransferase subunit METTL14	-0.997183	Nucleus
Q96BQ5	CCDC127	Coiled-coil domain-containing protein 127	-0.990818
Q8N335	GPD1L	Glycerol-3-phosphate dehydrogenase 1-like protein	-0.989507	Cytoplasm
Q8IYS2	KIAA2013	Uncharacterized protein KIAA2013	-0.982594	Membrane
Q9H0W9	C11orf54	Ester hydrolase C11orf54	-0.97985	Nucleus
Q9Y6G3	MRPL42	39S ribosomal protein L42, mitochondrial	-0.979831	Mitochondrion
P07910	HNRNPC	Heterogeneous nuclear ribonucleoproteins C1/C2	-0.974762	Nucleus
Q9UGJ1	TUBGCP4	Gamma-tubulin complex component 4	-0.96753	Cytoskeleton, Centrosome, Microtubule organizing center, Cytoplasm
P05067	APP	Amyloid beta A4 protein	-0.96565	Membrane, Clathrin-coated pit
Q15032-2	R3HDM1	R3H domain-containing protein 1	-0.964521
Q99643	SDHC	Succinate dehydrogenase cytochrome b560 subunit, mitochondrial	-0.96368	Mitochondrion inner membrane
O15514	POLR2D	DNA-directed RNA polymerase II subunit RPB4	-0.962936	Nucleus
Q14240	EIF4A2	Eukaryotic initiation factor 4A-II	-0.952845
Q86VI3	IQGAP3	Ras GTPase-activating-like protein IQGAP3	-0.950838
Q05DH4	FAM160A1	Protein FAM160A1	-0.949842
P78310	CXADR	Coxsackievirus and adenovirus receptor	-0.941407	Tight junction, Cell junction, Adherens junction, Secreted, Basolateral cell membrane, Cell membrane
P51970	NDUFA8	NADH dehydrogenase [ubiquinone] 1 alpha subcomplex subunit 8	-0.938265	Mitochondrion inner membrane, Mitochondrion intermembrane space
Q92796	DLG3	Disks large homolog 3	-0.937202
P08729	KRT7	Keratin, type II cytoskeletal 7	-0.936451	Cytoplasm
Q9BWH6	RPAP1	RNA polymerase II-associated protein 1	-0.931708	Nucleus
Q9NRZ9	HELLS	Lymphoid-specific helicase	-0.931259	Nucleus
Q8TAD8	SNIP1	Smad nuclear-interacting protein 1	-0.929425	Nucleus
Q460N5	PARP14	Poly [ADP-ribose] polymerase 14	-0.928708	Nucleus, Cytoplasm
Q96G23	CERS2	Ceramide synthase 2	-0.928572	Endoplasmic reticulum membrane, Nucleus membrane
Q14699	RFTN1	Raftlin	-0.923297	Cell membrane
Q9Y2H6	FNDC3A	Fibronectin type-III domain-containing protein 3A	-0.919822	Golgi apparatus membrane
O43929	ORC4;ORC4L	Origin recognition complex subunit 4	-0.919657	Nucleus
P49757	NUMB	Protein numb homolog	-0.918536	Membrane
P62328	TMSB4X;TMSB4XP4	Thymosin beta-4	-0.913888	Cytoplasm, Cytoskeleton
P11021	HSPA5	78 kDa glucose-regulated protein	-0.912798	Melanosome, Endoplasmic reticulum lumen, Cytoplasm
O95147	DUSP14	Dual specificity protein phosphatase 14	-0.912344
Q9NW81	ATP5SL	ATP synthase subunit s-like protein	-0.912046
O75879	PET112	Glutamyl-tRNA(Gln) amidotransferase subunit B, mitochondrial	-0.906805	Mitochondrion
P10586	PTPRF	Receptor-type tyrosine-protein phosphatase F	-0.905973	Membrane
Q9P206-2	KIAA1522	Uncharacterized protein KIAA1522	-0.903808
P81605	DCD	Dermcidin	-0.900776	Secreted
O43504	LAMTOR5	Ragulator complex protein LAMTOR5	-0.890116	Lysosome, Cytoplasm
Q9UFN0	NIPSNAP3A	Protein NipSnap homolog 3A	-0.887909	Cytosol, Cytoplasm
Q58FF8	HSP90AB2P	Putative heat shock protein HSP 90-beta 2	-0.883253	Cytoplasm
P62633-4	CNBP	Cellular nucleic acid-binding protein	-0.879026	Cytoplasm, Endoplasmic reticulum
Q9BZD4	NUF2	Kinetochore protein Nuf2	-0.877112	Nucleus, Kinetochore, Chromosome, Centromere
P15586	GNS	N-acetylglucosamine-6-sulfatase	-0.873335	Lysosome
Q12872	SFSWAP	Splicing factor, suppressor of white-apricot homolog	-0.872257	Nucleus
P14618-2	PKM;PKM2	Pyruvate kinase PKM	-0.870709	Cytoplasm, Nucleus
O15533	TAPBP	Tapasin	-0.870272	Endoplasmic reticulum membrane
P62834	RAP1A;RAP1B	Ras-related protein Rap-1A	-0.868461	Early endosome, Perinuclear region, Cell membrane, Cell junction, Cytoplasm
Q96B23-2	C18orf25	Uncharacterized protein C18orf25	-0.865736
Q7LBR1	CHMP1B	Charged multivesicular body protein 1b	-0.862918	Late endosome membrane, Endosome, Cytosol, Cytoplasm
Q9NVG8	TBC1D13	TBC1 domain family member 13	-0.853809
P55210	CASP7	Caspase-7	-0.852496	Cytoplasm
P54750	PDE1A	Calcium/calmodulin-dependent 3',5'-cyclic nucleotide phosphodiesterase 1A	-0.848827
P56270-2	MAZ	Myc-associated zinc finger protein	-0.848509	Nucleus
P30533	LRPAP1	Alpha-2-macroglobulin receptor-associated protein	-0.845697	Golgi apparatus lumen, Endoplasmic reticulum-Golgi intermediate compartment lumen, Golgi apparatus, Cell surface, cis-Golgi network, Endosome lumen, Rough endoplasmic reticulum lumen
P61952	GNG11	Guanine nucleotide-binding protein G(I)/G(S)/G(O) subunit gamma-11	-0.840747	Cell membrane
Q9H1B7	IRF2BPL	Interferon regulatory factor 2-binding protein-like	-0.839781	Nucleus
Q96LI5	CNOT6L	CCR4-NOT transcription complex subunit 6-like	-0.833493	Nucleus, Cytoplasm
P62633-2	CNBP	Cellular nucleic acid-binding protein	-0.819644	Cytoplasm, Endoplasmic reticulum
Q9H3R5	CENPH	Centromere protein H	-0.817195	Nucleus, Chromosome, Centromere, Kinetochore
Q9Y2Y0	ARL2BP	ADP-ribosylation factor-like protein 2-binding protein	-0.815398	Microtubule organizing center, Centrosome, Nucleus, Cytoplasm, Mitochondrion intermembrane space, Cytoskeleton, Cilium basal body, Spindle
P51692	STAT5B	Signal transducer and activator of transcription 5B	-0.813864	Cytoplasm, Nucleus
Q9BVM2	DPCD	Protein DPCD	-0.810246
Q9NPA8	ENY2	Transcription and mRNA export factor ENY2	-0.809043	Nucleoplasm, Nuclear pore complex, Nucleus
Q9NPD8	UBE2T	Ubiquitin-conjugating enzyme E2 T	-0.808779	Nucleus
O95139	NDUFB6	NADH dehydrogenase [ubiquinone] 1 beta subcomplex subunit 6	-0.808509	Mitochondrion inner membrane
Q9NW08	POLR3B	DNA-directed RNA polymerase III subunit RPC2	-0.805243	Nucleus
O43516	WIPF1	WAS/WASL-interacting protein family member 1	-0.804363	Cytoskeleton, Ruffle, Cytoplasmic vesicle, Cell projection, Cytoplasm
Q9P0V3	SH3BP4	SH3 domain-binding protein 4	-0.796567	Clathrin-coated pit, Clathrin-coated vesicle, Membrane, Cytoplasmic vesicle, Nucleus
Q92541	RTF1	RNA polymerase-associated protein RTF1 homolog	-0.794647	Nucleus, Nucleoplasm
P56385	ATP5I	ATP synthase subunit e, mitochondrial	-0.787551	Mitochondrion inner membrane, Mitochondrion
Q6I9Y2	THOC7	THO complex subunit 7 homolog	-0.787153	Nucleus, Nucleus speckle, Cytoplasm
P24311	COX7B	Cytochrome c oxidase subunit 7B, mitochondrial	-0.786417	Mitochondrion inner membrane
Q9NX70	MED29	Mediator of RNA polymerase II transcription subunit 29	-0.782432	Nucleus
Q6YHU6	THADA	Thyroid adenoma-associated protein	-0.779697
Q13112	CHAF1B	Chromatin assembly factor 1 subunit B	-0.779154	Nucleus, Cytoplasm
Q96N66	MBOAT7	Lysophospholipid acyltransferase 7	-0.778907	Membrane
O75153	CLUH	Clustered mitochondria protein homolog	-0.772884	Cytoplasm, Cytoplasmic granule
Q07864	POLE	DNA polymerase epsilon catalytic subunit A	-0.771599	Nucleus
Q14BN4	SLMAP	Sarcolemmal membrane-associated protein	-0.768278	Sarcolemma, Cytoskeleton, Cell membrane, Cytoplasm, Microtubule organizing center, Centrosome
Q8WXX5	DNAJC9	DnaJ homolog subfamily C member 9	-0.768074	Cytoplasm, Nucleus, Cell membrane
Q6DD88	ATL3	Atlastin-3	-0.765206	Endoplasmic reticulum membrane
P35869	AHR	Aryl hydrocarbon receptor	-0.763363	Cytoplasm, Nucleus
Q9C0F1	CEP44	Centrosomal protein of 44 kDa	-0.762479	Cytoskeleton, Midbody, Microtubule organizing center, Spindle pole, Centrosome, Cytoplasm
P11717	IGF2R	Cation-independent mannose-6-phosphate receptor	-0.761378	Lysosome membrane
P84101	SERF2	Small EDRK-rich factor 2	-0.757172
Q7L273	KCTD9	BTB/POZ domain-containing protein KCTD9	-0.756675
Q15527	SURF2	Surfeit locus protein 2	-0.753628
Q5JTJ3	COA6	Cytochrome c oxidase assembly factor 6 homolog	-0.750602	Mitochondrion intermembrane space
Q9NS69	TOMM22	Mitochondrial import receptor subunit TOM22 homolog	-0.748364	Mitochondrion outer membrane
P62891	RPL39;RPL39P5	60S ribosomal protein L39	-0.74656
Q9BVJ7	DUSP23	Dual specificity protein phosphatase 23	-0.741881	Cytoplasm, Cytosol, Nucleus
P08047	SP1	Transcription factor Sp1	-0.739741	Nucleus, Cytoplasm
O60499	STX10	Syntaxin-10	-0.738756	Golgi apparatus membrane
E9PCX3	ELF2	ETS-related transcription factor Elf-2	-0.735583	Nucleus
P16455	MGMT	Methylated-DNA--protein-cysteine methyltransferase	-0.732539	Nucleus
P52564	MAP2K6	Dual specificity mitogen-activated protein kinase kinase 6	-0.731284	Cytoplasm, Nucleus, Cytoskeleton
Q14691	GINS1	DNA replication complex GINS protein PSF1	-0.730586	Nucleus
P82663	MRPS25	28S ribosomal protein S25, mitochondrial	-0.728859	Mitochondrion
Q9Y6H1	CHCHD2;CHCHD2P9	Coiled-coil-helix-coiled-coil-helix domain-containing protein 2	-0.726895	Mitochondrion intermembrane space, Nucleus, Mitochondrion
Q6PL18	ATAD2	ATPase family AAA domain-containing protein 2	-0.725665	Nucleus
Q92990	GLMN	Glomulin	-0.711663
Q9BWJ5	SF3B5	Splicing factor 3B subunit 5	-0.711503	Nucleus
Q9BQE9	BCL7B	B-cell CLL/lymphoma 7 protein family member B	-0.706458
Q15366-2	PCBP2	Poly(rC)-binding protein 2	-0.705195	Nucleus, Cytoplasm
Q8WVY7	UBLCP1	Ubiquitin-like domain-containing CTD phosphatase 1	-0.70446	Nucleus
P15104	GLUL	Glutamine synthetase	-0.702457	Cytoplasm, Mitochondrion
Q99674	CGREF1	Cell growth regulator with EF hand domain protein 1	-0.701771	Secreted
O43752	STX6	Syntaxin-6	-0.698186	Golgi apparatus membrane
Q9H9Y6	POLR1B	DNA-directed RNA polymerase I subunit RPA2	-0.697547	Nucleolus, Nucleus
Q9H6X2	ANTXR1	Anthrax toxin receptor 1	-0.696558	Lamellipodium membrane, Cell projection, Cell membrane, Filopodium membrane
Q8N392	ARHGAP18	Rho GTPase-activating protein 18	-0.696452	Cytoplasm
Q96SZ6	CDK5RAP1	CDK5 regulatory subunit-associated protein 1	-0.69624
Q7Z739	YTHDF3	YTH domain-containing family protein 3	-0.694985
P00374	DHFR	Dihydrofolate reductase	-0.694204
Q8N5S9	CAMKK1	Calcium/calmodulin-dependent protein kinase kinase 1	-0.690304	Nucleus, Cytoplasm
P19388	POLR2E	DNA-directed RNA polymerases I, II, and III subunit RPABC1	-0.686392	Nucleus
Q9NRY5	FAM114A2	Protein FAM114A2	-0.686264
P67812	SEC11A	Signal peptidase complex catalytic subunit SEC11A	-0.684184	Endoplasmic reticulum membrane, Microsome membrane
Q96LR5	UBE2E2;UBE2E3	Ubiquitin-conjugating enzyme E2 E2	-0.683904
P52895	AKR1C2	Aldo-keto reductase family 1 member C2	-0.683336	Cytoplasm
P82909	MRPS36	28S ribosomal protein S36, mitochondrial	-0.678385	Mitochondrion
P62847	RPS24	40S ribosomal protein S24	-0.673708
Q15800	MSMO1	Methylsterol monooxygenase 1	-0.673195	Endoplasmic reticulum membrane
P26447	S100A4	Protein S100-A4	-0.672475
Q96GK7	FAHD2A;FAHD2B	Fumarylacetoacetate hydrolase domain-containing protein 2A	-0.671823
Q92820	GGH	Gamma-glutamyl hydrolase	-0.668834	Lysosome, Melanosome, Extracellular space, Secreted
Q99808	SLC29A1	Equilibrative nucleoside transporter 1	-0.668703	Apical cell membrane, Cell membrane, Basolateral cell membrane
P01130	LDLR	Low-density lipoprotein receptor	-0.667955	Membrane, Lysosome, Clathrin-coated pit, Golgi apparatus, Cell membrane, Late endosome, Early endosome
P15529-4	CD46	Membrane cofactor protein	-0.665809	Secretory vesicle, Acrosome inner membrane, Cytoplasmic vesicle
Q9ULX6	AKAP8L	A-kinase anchor protein 8-like	-0.659241	Nucleus matrix, Cytoplasm, PML body, Nucleus, Nucleus speckle
P32320	CDA	Cytidine deaminase	-0.656327
P54725	RAD23A	UV excision repair protein RAD23 homolog A	-0.653711	Nucleus
Q9NSI2	FAM207A	Protein FAM207A	-0.653236
P27816	MAP4	Microtubule-associated protein 4	-0.652154	Cytoplasm, Cytoskeleton
Q9P253	VPS18	Vacuolar protein sorting-associated protein 18 homolog	-0.648184	Late endosome membrane, Lysosome membrane, Autophagosome, Early endosome, Cytoplasmic vesicle, Clathrin-coated vesicle
Q96F86	EDC3	Enhancer of mRNA-decapping protein 3	-0.643413	P-body, Cytoplasm
O43464	HTRA2	Serine protease HTRA2, mitochondrial	-0.64269	Mitochondrion membrane, Mitochondrion intermembrane space
Q9NVQ4	FAIM	Fas apoptotic inhibitory molecule 1	-0.641035	Cytoplasm
Q96AY3	FKBP10	Peptidyl-prolyl cis-trans isomerase FKBP10	-0.637912	Endoplasmic reticulum lumen
Q9H488	POFUT1	GDP-fucose protein O-fucosyltransferase 1	-0.636903	Endoplasmic reticulum
Q9Y639	NPTN;DKFZp566H1924	Neuroplastin	-0.627991	Cell membrane
Q9NZQ3	NCKIPSD	NCK-interacting protein with SH3 domain	-0.625013	Nucleus
Q5RKV6	EXOSC6	Exosome complex component MTR3	-0.620156	Cytoplasm, Nucleolus, Nucleus
Q92879-4	CELF1	CUGBP Elav-like family member 1	-0.618235	Nucleus, Cytoplasm
Q07812-2	BAX	Apoptosis regulator BAX	-0.618062	Cytoplasm, Mitochondrion membrane
Q15022	SUZ12	Polycomb protein SUZ12	-0.610968	Nucleus
Q53EL6	PDCD4	Programmed cell death protein 4	-0.610739	Nucleus, Cytoplasm
O96000	NDUFB10	NADH dehydrogenase [ubiquinone] 1 beta subcomplex subunit 10	-0.610304	Mitochondrion inner membrane
Q96BP3	PPWD1	Peptidylprolyl isomerase domain and WD repeat-containing protein 1	-0.609635	Nucleus
Q15287	RNPS1	RNA-binding protein with serine-rich domain 1	-0.608239	Cytoplasm, Nucleus, Nucleus speckle
Q9P258	RCC2	Protein RCC2	-0.606695	Spindle, Cytoskeleton, Nucleolus, Nucleus, Chromosome, Centromere, Cytoplasm
Q9BV79	MECR	Trans-2-enoyl-CoA reductase, mitochondrial	-0.598317	Cytoplasm, Mitochondrion, Nucleus
Q5EBL8	PDZD11	PDZ domain-containing protein 11	-0.59827	Secreted, Cytoplasm
P06396	GSN	Gelsolin	-0.598053	Cytoplasm, Secreted, Cytoskeleton
Q86U44	METTL3	N6-adenosine-methyltransferase 70 kDa subunit	-0.592935	Cytoplasm, Nucleus speckle, Nucleus
Q99547	MPHOSPH6	M-phase phosphoprotein 6	-0.592397	Nucleolus, Nucleus, Cytoplasm
Q9H0S4	DDX47	Probable ATP-dependent RNA helicase DDX47	-0.588992	Nucleolus, Nucleus
Q9UBQ5	EIF3K	Eukaryotic translation initiation factor 3 subunit K	-0.584885	Nucleus, Cytoplasm
Q13308	PTK7	Inactive tyrosine-protein kinase 7	-0.580243	Membrane, Cell junction
Q96BJ3	AIDA	Axin interactor, dorsalization-associated protein	-0.577779
Q14764	MVP	Major vault protein	-0.576038	Cytoplasm, Nucleus, Nuclear pore complex, Perinuclear region
Q9Y3D5	MRPS18C	28S ribosomal protein S18c, mitochondrial	-0.571067	Mitochondrion
O95881	TXNDC12	Thioredoxin domain-containing protein 12	-0.566913	Endoplasmic reticulum lumen
P68032	ACTC1;ACTA1;ACTA2;ACTG2	Actin, alpha cardiac muscle 1	-0.562375	Cytoskeleton, Cytoplasm
Q4KMP7	TBC1D10B	TBC1 domain family member 10B	-0.559459	Cytoplasm
Q8N8S7-2	ENAH	Protein enabled homolog	-0.557117	Focal adhesion, Filopodium, Cell projection, Cell junction, Cytoskeleton, Lamellipodium, Synapse, Cytoplasm
P50897	PPT1	Palmitoyl-protein thioesterase 1	-0.554403	Secreted, Lysosome
O43715	TRIAP1	TP53-regulated inhibitor of apoptosis 1	-0.550042	Mitochondrion, Mitochondrion intermembrane space, Perinuclear region, Cytoplasm
Q8NFU3	TSTD1	Thiosulfate sulfurtransferase/rhodanese-like domain-containing protein 1	-0.547724	Perinuclear region, Cytoplasm
P41743	PRKCI	Protein kinase C iota type	-0.547283	Nucleus, Endosome, Cytoplasm, Membrane
Q9BY77	POLDIP3	Polymerase delta-interacting protein 3	-0.543023	Cytoplasm, Nucleus speckle, Nucleus
Q8WUF8	FAM172A	Protein FAM172A	-0.54225	Secreted
Q5W0V3	FAM160B1	Protein FAM160B1	-0.541878
P00167	CYB5A	Cytochrome b5	-0.540261	Endoplasmic reticulum membrane, Microsome membrane, Cytoplasm
Q99584	S100A13	Protein S100-A13	-0.540188	Cytoplasm, Secreted
P20810-6	CAST	Calpastatin	-0.539587
O43768	ENSA	Alpha-endosulfine	-0.534916	Cytoplasm
P61077	UBE2D3;UBE2D2	Ubiquitin-conjugating enzyme E2 D3	-0.533641	Endosome membrane, Cell membrane
P51531-2	SMARCA2	Probable global transcription activator SNF2L2	-0.533561	Nucleus
P05204	HMGN2	Non-histone chromosomal protein HMG-17	-0.52958	Nucleus, Cytoplasm
P23921	RRM1	Ribonucleoside-diphosphate reductase large subunit	-0.526235	Cytoplasm
P62979	RPS27A	Ubiquitin-40S ribosomal protein S27a	-0.522622	Cytoplasm, Nucleus
P61086	UBE2K	Ubiquitin-conjugating enzyme E2 K	-0.520359	Cytoplasm
O95905	ECD	Protein ecdysoneless homolog	-0.520107	Nucleus, Cytoplasm
O43598	DNPH1	2'-deoxynucleoside 5'-phosphate N-hydrolase 1	-0.519319	Cytoplasm, Nucleus
P16333	NCK1	Cytoplasmic protein NCK1	-0.514221	Nucleus, Endoplasmic reticulum, Cytoplasm
Q9BY42	RTFDC1	Protein RTF2 homolog	-0.513974
O60341	KDM1A	Lysine-specific histone demethylase 1A	-0.513483	Nucleus
P36954	POLR2I	DNA-directed RNA polymerase II subunit RPB9	-0.500555	Nucleolus, Nucleus
P62942	FKBP1A;FKBP12-Exip2	Peptidyl-prolyl cis-trans isomerase FKBP1A	-0.499466	Cytoplasm
P40855	PEX19;DCAF8	Peroxisomal biogenesis factor 19	-0.497555	Cytoplasm, Peroxisome membrane
P63165	SUMO1	Small ubiquitin-related modifier 1	-0.496855	PML body, Cytoplasm, Cell membrane, Nucleus, Nucleus membrane, Nucleus speckle
Q15365	PCBP1	Poly(rC)-binding protein 1	-0.49314	Nucleus, Cytoplasm
P37108	SRP14	Signal recognition particle 14 kDa protein	-0.490372	Cytoplasm
Q14119	VEZF1	Vascular endothelial zinc finger 1	-0.48702	Nucleus
P17066	HSPA6;HSPA7	Heat shock 70 kDa protein 6	-0.485876
P04150	NR3C1	Glucocorticoid receptor	-0.485113	Mitochondrion, Nucleus, Spindle, Cytoskeleton, Cytoplasm, Centrosome, Microtubule organizing center
O00762	UBE2C	Ubiquitin-conjugating enzyme E2 C	-0.483689
P53582	METAP1	Methionine aminopeptidase 1	-0.482416	Cytoplasm
P63092	GNAS	Guanine nucleotide-binding protein G(s) subunit alpha isoforms short	-0.479991	Cell membrane
P36639	NUDT1	7,8-dihydro-8-oxoguanine triphosphatase	-0.474304	Mitochondrion matrix, Nucleus, Cytoplasm
Q13111	CHAF1A	Chromatin assembly factor 1 subunit A	-0.473197	Nucleus
P32321	DCTD	Deoxycytidylate deaminase	-0.470699
Q9Y3D0	FAM96B	Mitotic spindle-associated MMXD complex subunit MIP18	-0.460805	Spindle, Cytoskeleton, Nucleus, Cytoplasm
O14929	HAT1	Histone acetyltransferase type B catalytic subunit	-0.460696	Nucleus, Nucleoplasm, Cytoplasm, Nucleus matrix
Q8IWS0	PHF6	PHD finger protein 6	-0.456007	Nucleolus, Nucleus, Chromosome, Centromere, Kinetochore
P50583	NUDT2	Bis(5'-nucleosyl)-tetraphosphatase [asymmetrical]	-0.452057
P55265	ADAR	Double-stranded RNA-specific adenosine deaminase	-0.43998	Nucleolus, Nucleus, Cytoplasm
P10599	TXN	Thioredoxin	-0.436975	Nucleus, Secreted, Cytoplasm
Q15459	SF3A1	Splicing factor 3A subunit 1	-0.426106	Nucleus
Q8TBC4	UBA3	NEDD8-activating enzyme E1 catalytic subunit	-0.425076
P62158	CALM1;CALM2;CALM3	Calmodulin	-0.415883	Cytoplasm, Spindle pole, Cytoskeleton, Spindle
P06493	CDK1	Cyclin-dependent kinase 1	-0.413903	Cytoskeleton, Spindle, Mitochondrion, Nucleus, Centrosome, Microtubule organizing center, Cytoplasm
Q15819	UBE2V2	Ubiquitin-conjugating enzyme E2 variant 2	-0.407911
P06733	ENO1	Alpha-enolase	-0.406634	Cytoplasm, Myofibril, Nucleus, M line, Cell membrane, Sarcomere
Q14444	CAPRIN1	Caprin-1	-0.404723	Dendrite, Cytoplasm, Cell projection, Cytosol
P11388	TOP2A	DNA topoisomerase 2-alpha	-0.396571	Cytoplasm, Nucleoplasm, Nucleus
O15013	ARHGEF10	Rho guanine nucleotide exchange factor 10	-0.393994
Q5JVF3	PCID2	PCI domain-containing protein 2	-0.393251
O95372	LYPLA2	Acyl-protein thioesterase 2	-0.379866	Cytoplasm
P62937	PPIA	Peptidyl-prolyl cis-trans isomerase A	-0.372964	Cytoplasm, Secreted
P30419	NMT1	Glycylpeptide N-tetradecanoyltransferase 1	-0.371769	Cytosol, Membrane, Cytoplasm
P30876	POLR2B	DNA-directed RNA polymerase II subunit RPB2	-0.359946	Nucleus
O60885	BRD4	Bromodomain-containing protein 4	-0.348793	Nucleus, Chromosome
P34932	HSPA4	Heat shock 70 kDa protein 4	-0.33881	Cytoplasm
P22392-2	NME2;NME1-NME2;NME1	Nucleoside diphosphate kinase B	-0.332363	Cell projection, Cytoplasm, Nucleus, Lamellipodium, Ruffle
Q16543	CDC37	Hsp90 co-chaperone Cdc37	-0.315893	Cytoplasm
