# Supplementary material for: Rules of Engagement for Components of Membrane Protein Biogenesis at the Human Endoplasmic Reticulum
Source: Int J Mol Sci. 2025 Sep 10;26(18):8823. doi: 10.3390/ijms26188823 (PMC12469465; doi:10.3390/ijms26188823)
Supplement: Supplementary file 1 [file ijms-26-08823-s001.zip › supplementary files/Table S11_bip_full_lo_2.xlsx]

## Sheet: Sheet 1
UniProt ID	Gene name	log2 fold change	SP or TMH	TM regions	N-glyc. sites	SP or TMH sequence	TMH position	GP %	Hph	delta G
P15144	ANPEP	-3.7338	TMH	1	10	KSLGILGILLGVAAVCTIIALSVV	9 - 32	12,5	2,1613	-1,669
Q9Y5U9	IER3IP1	-2.67734	TMH	2	0	AFTLYSLLQAALLCVNAIAVL	2 - 22	0	1,7533	0,624
Q86XX4	FRAS1	-2.47478	SP	1	17	MGVLKVWLGLALALAEFAVLPHHSEG		15.39	0.8773	3.164
O94766	B3GAT3	-2.44649	TMH	1	1	VFLAYFLVSIAGLLYALVQLG	8 - 28	9,52	1,94	-0,348
P37268	FDFT1	-2.13647	TMH	2	0	SVFNFCAIPQVMAIATLAACY	284 - 304	4,76	1,3152	1,775
Q8N8Z6	DCBLD1	-2.12846	SP	1	6	MVPGARGGGALARAAGRGLLALLLAVSAPLRLQA		23.53	0.5406	3.273
Q8NBK3	SUMF1	-2.06276	SP	0	1	MAAPALGLVCGRCPELGLVLLLLLLSLLCGAAG		21.21	1.6091	-0.198
Q9NWM8	FKBP14	-1.64674	SP	0	1	MRLFLWNAVLTLFVTSLIG		5.26	1.5211	0.474
Q8NBP7	PCSK9	-1.64067	SP	0	1	MGTVSSRRSWWPLPLLLLLLLLLGPAGARA		20	0.712	0.226
Q8WVI0	SMIM4	-1.5103	TMH	1	0	FGIYRFLPFFFVLGGTMEWIMI	20 - 41	18,19	1,2964	0,092
Q9Y4D8	HECTD4	-1.49825	TMH	1	0	TCIIRCILVVFQVVFKFFFSP	282 - 302	4,76	1,7671	0,884
Q9UWN8	SPINK6	-1.4717	SP	0	0	MKLSGMFLLLSLALFCFLTGVFS		8,7	1,8178	-1,603
Q9NPF0	CD320	-1.32098	SP	1	3	MSGGWMAQVGAWRTGALGLALLLLLGLGLGLEAAA		22.86	0.9851	0.362
Q9NUM4	TMEM106B	-1.29735	TMH	1	5	YVMASVFVCLLLSGLAVFFLF	97 - 117	4,76	2,4124	-1,831
Q9UKX5	ITGA11	-1.25137	SP	1	16	MDLPRGLVVAWALSLWPGFTDT		18.18	0.4682	2.557
P11169	SLC2A3	-1.23676	TMH	12	1	IFAITVATIGSFQFGYNTGVIN	11 - 32	13,64	0,9318	3,83
Q6NTF9	RHBDD2	-1.17335	TMH	5	0	WCLCPEVPSATFFTALLSLLV	11 - 31	9,52	1,4448	2,164
O95399	UTS2	-1.11192	SP	0	0	MYKLASCCLLFIGFLNPLLS		10	1.4225	0.908
Q5HYA8-3	TMEM67	-1.07703	TMH	7	1	VAMAVWSLLSARAVTAFLLLF	9 - 29	0	1,7781	0,476
P02461	COL3A1	-1.07563	SP	0	1	MMSFVQKGSWLLLALLHPTIILA		8.7	1.2657	2.937
Q9H8H3	METTL7A	-1.02098	SP	0	0	MELTIFILRLAIYILTFPLYLLNFLGLWS		6.9	1.5276	-1.67
Q08357	SLC20A2	-1.01021	TMH	12	1	YLWMVILGFIIAFILAFSVGA	6 - 26	9,52	2,279	-2,74
Q8IYS2	KIAA2013	-0.982594	SP	1	1	MWLQQRLKGLPGLLSSSWARRLLCLLGLLLLLLWFGGSGA		17.5	0.7628	2.085
P05067	APP	-0.96565	SP	1	10	MLPGLALLLLAAWTARA		11.76	1.2588	0.183
P78310	CXADR	-0.941407	SP	1	2	MALLLCFVLLCGVVDFARS		5.26	1.9189	-0.297
Q96G23	CERS2	-0.928572	TMH	6	1	ITLPLALLFLIVRYFFELYVA	41 - 61	4,76	1,7762	-0,221
Q9Y2H6	FNDC3A	-0.919822	TMH	1	0	ILVLFAFFSILIAFIIQYFVI	1177 - 1197	0	2,739	-2,542
P10586	PTPRF	-0.905973	SP	1	6	MAPEPAPGRTMVPLVPALVMLGLVAGAHG		31.03	0.6531	4.45
P81605	DCD	-0.900776	SP	0	0	MRFMTLLFLTALAGALVCA		5.26	1.7032	-0.714
P15586	GNS	-0.873335	SP	0	13	MRLLPLAPGRLRRGSPRHLPSCSPALLLLVLGGCLG		27.78	0.3389	7.39
O15533	TAPBP	-0.870272	SP	1	1	MKSLSLLLAVALGLATAVSA		5	1.5825	0.507
P30533	LRPAP1	-0.845697	SP	0	1	MAPRRVRSFLRGLPALLLLLLFLGPWPAASHGGK		23.52	0.3226	1.708
Q96N66	MBOAT7	-0.778907	TMH	7	1	LVVLLISIPIGFLFKKAGPGL	9 - 29	23,81	1,579	2,483
Q14BN4	SLMAP	-0.768278	TMH	1	0	WMPMLAALVAVTAIVLYVPGL	803 - 823	14,28	1,8	-0,606
Q6DD88	ATL3	-0.765206	TMH	2	0	VLFTGIVALYIASGLTGFIGL	446 - 466	19,05	1,8638	0,297
P11717	IGF2R	-0.761378	SP	1	18	MGAAAGRSPHLGPAPARRPQRSLLLLQLLLLVAAPGSTQA		22.5	0.005	11.065
O60499	STX10	-0.738756	TMH	1	0	WCAIAVLVGVLLLVLILLFSL	229 - 249	4,76	2,9571	-3,926
Q99674	CGREF1	-0.701771	SP	0	0	MLPLTMTVLILLLLPTGQA		15.79	1.5779	0.285
O43752	STX6	-0.698186	TMH	1	0	WCAIAILFAVLLVVLILFLVL	235 - 255	0	3,2305	-5,096
Q9H6X2	ANTXR1	-0.696558	SP	1	3	MATAERRALGIGFQWLSLATLVLICAGQGGRR		15.62	0.2619	1.827
P67812	SEC11A	-0.684184	TMH	1	0	QLYYQVLNFGMIVSSALMIW	17 - 36	5	1,047	2,116
Q15800	MSMO1	-0.673195	TMH	3	0	LIVHEALYFLFCLPGFLFQFI	55 - 75	9,52	1,7086	1,282
Q92820	GGH	-0.668834	SP	0	4	MASPGCLLCVLGLLLCGAASLELS		16.67	1.6158	-0.278
Q99808	SLC29A1	-0.668703	TMH	11	1	AVWLIFFMLGLGTLLPW	13 - 29	17,64	1,8529	-0,635
P01130	LDLR	-0.667955	SP	1	5	MGPWGWKLRWTVALLLAAAGT		19.05	0.471	3.154
P15529-4	CD46	-0.665809	SP	1	21	MEPPGRRECPFPSWRFPGLLLAAMVLLLYSFSDA		20.59	0.1665	5.346
Q96AY3	FKBP10	-0.637912	SP	0	7	MFPAGPPSHSLLRLPLLQLLLLVVQA		19.23	0.9462	4.247
Q9H488	POFUT1	-0.636903	SP	0	2	MGAAAWARPLSVSFLLLLLPLPGMPA		23.07	1.0562	6.063
Q9Y639	NPTN	-0.627991	SP	1	6	MSGSSLPSALALSLLLVSGSLLPGPGAA		25	1.0407	2.591
P06396	GSN	-0.598053	SP	0	0	MAPHRPAPALLCALSLALCALSLPVRA		14.81	0.8667	1.006
Q13308	PTK7	-0.580243	SP	1	10	MGAARGSPARPRRLPLLSVLLLPLLGGTQT		26.66	0.1053	6.063
O95881	TXNDC12	-0.566913	SP	0	0	METRPRLGATCLLGFSFLLLVISSDG		15.39	0.7262	1.287
P50897	PPT1	-0.554403	SP	0	3	MASPGCLWLLAVALLPWTCASRALQHL		11.11	0.8948	0.993
Q8WUF8	FAM172A	-0.54225	SP	0	0	MSISLSSLILLPIWINMA		5.56	1.68	1.604
P00167	CYB5A	-0.540261	TMH	1	0	WWTNWVIPAISAVAVALMYRLYM	109 - 131	4,35	0,9443	-0,263
